# Supplementary material for: Prenatal and childhood exposure to per-/polyfluoroalkyl substances (PFASs) and its associations with childhood overweight and/or obesity: a systematic review with meta-analyses
Source: Environ Health. 2023 Aug 14;22:56. doi: 10.1186/s12940-023-01006-6 (PMC10424367; doi:10.1186/s12940-023-01006-6)
Supplement: Supplementary file 3 — Additional file 3: Supplementary Table S01. Table of entries retrieved from PubMed [file 12940_2023_1006_MOESM3_ESM.csv]

PMID	Title	Authors	Citation	First Author	Journal/Book	Publication Year	Create Date	PMCID	NIHMS ID	DOI
32707118	Endocrine-disrupting chemicals: implications for human health	Kahn LG, Philippat C, Nakayama SF, Slama R, Trasande L.	Lancet Diabetes Endocrinol. 2020 Aug;8(8):703-718. doi: 10.1016/S2213-8587(20)30129-7.	Kahn LG	Lancet Diabetes Endocrinol	2020	2020/07/25	PMC7437820	NIHMS1618640	10.1016/S2213-8587(20)30129-7
27857130	Early-life exposure to EDCs: role in childhood obesity and neurodevelopment	Braun JM.	Nat Rev Endocrinol. 2017 Mar;13(3):161-173. doi: 10.1038/nrendo.2016.186. Epub 2016 Nov 18.	Braun JM	Nat Rev Endocrinol	2017	2016/11/19	PMC5322271	NIHMS850372	10.1038/nrendo.2016.186
23994667	Bisphenol A and human health: a review of the literature	Rochester JR.	Reprod Toxicol. 2013 Dec;42:132-55. doi: 10.1016/j.reprotox.2013.08.008. Epub 2013 Aug 30.	Rochester JR	Reprod Toxicol	2013	2013/09/03			10.1016/j.reprotox.2013.08.008
33548847	Perfluoroalkyl substances and sex hormones in postmenopausal women: NHANES 2013-2016	Wang Y, Aimuzi R, Nian M, Zhang Y, Luo K, Zhang J.	Environ Int. 2021 Apr;149:106408. doi: 10.1016/j.envint.2021.106408. Epub 2021 Feb 3.	Wang Y	Environ Int	2021	2021/02/06			10.1016/j.envint.2021.106408
32812200	Perfluoroalkyl Substances (PFAS) and Their Effects on the Placenta, Pregnancy, and Child Development: a Potential Mechanistic Role for Placental Peroxisome Proliferator-Activated Receptors (PPARs)	Szilagyi JT, Avula V, Fry RC.	Curr Environ Health Rep. 2020 Sep;7(3):222-230. doi: 10.1007/s40572-020-00279-0.	Szilagyi JT	Curr Environ Health Rep	2020	2020/08/20	PMC7473499	NIHMS1621624	10.1007/s40572-020-00279-0
32861749	Early life exposure to per- and polyfluoroalkyl substances (PFAS) and latent health outcomes: A review including the placenta as a target tissue and possible driver of peri- and postnatal effects	Blake BE, Fenton SE.	Toxicology. 2020 Oct;443:152565. doi: 10.1016/j.tox.2020.152565. Epub 2020 Aug 27.	Blake BE	Toxicology	2020	2020/08/31	PMC7530144	NIHMS1627933	10.1016/j.tox.2020.152565
36192506	Hormonal regulation of mammary gland development and lactation	Hannan FM, Elajnaf T, Vandenberg LN, Kennedy SH, Thakker RV.	Nat Rev Endocrinol. 2023 Jan;19(1):46-61. doi: 10.1038/s41574-022-00742-y. Epub 2022 Oct 3.	Hannan FM	Nat Rev Endocrinol	2023	2022/10/03			10.1038/s41574-022-00742-y
35569538	Health-related toxicity of emerging per- and polyfluoroalkyl substances: Comparison to legacy PFOS and PFOA	Jane L Espartero L, Yamada M, Ford J, Owens G, Prow T, Juhasz A.	Environ Res. 2022 Sep;212(Pt C):113431. doi: 10.1016/j.envres.2022.113431. Epub 2022 May 13.	Jane L Espartero L	Environ Res	2022	2022/05/15			10.1016/j.envres.2022.113431
34886275	Per- and Polyfluoroalkyl Substances (PFAS) in Integrated Crop-Livestock Systems: Environmental Exposure and Human Health Risks	Jha G, Kankarla V, McLennon E, Pal S, Sihi D, Dari B, Diaz D, Nocco M.	Int J Environ Res Public Health. 2021 Nov 28;18(23):12550. doi: 10.3390/ijerph182312550.	Jha G	Int J Environ Res Public Health	2021	2021/12/10	PMC8657007		10.3390/ijerph182312550
34500361	Prenatal and postnatal exposure to PFAS and cardiometabolic factors and inflammation status in children from six European cohorts	Papadopoulou E, Stratakis N, Basagaña X, Brantsæter AL, Casas M, Fossati S, Gražulevičienė R, Småstuen Haug L, Heude B, Maitre L, McEachan RRC, Robinson O, Roumeliotaki T, Sabidó E, Borràs E, Urquiza J, Vafeiadi M, Zhao Y, Slama R, Wright J, Conti DV, Vrijheid M, Chatzi L.	Environ Int. 2021 Dec;157:106853. doi: 10.1016/j.envint.2021.106853. Epub 2021 Sep 6.	Papadopoulou E	Environ Int	2021	2021/09/09			10.1016/j.envint.2021.106853
33984575	Environmental exposure to perfluoroalkyl substances in early pregnancy, maternal glucose homeostasis and the risk of gestational diabetes: A prospective cohort study	Yu G, Jin M, Huang Y, Aimuzi R, Zheng T, Nian M, Tian Y, Wang W, Luo Z, Shen L, Wang X, Du Q, Xu W, Zhang J; Shanghai Birth Cohort Study.	Environ Int. 2021 Nov;156:106621. doi: 10.1016/j.envint.2021.106621. Epub 2021 May 11.	Yu G	Environ Int	2021	2021/05/13			10.1016/j.envint.2021.106621
27216159	Environmental pollutants and child health-A review of recent concerns	Vrijheid M, Casas M, Gascon M, Valvi D, Nieuwenhuijsen M.	Int J Hyg Environ Health. 2016 Jul;219(4-5):331-42. doi: 10.1016/j.ijheh.2016.05.001. Epub 2016 May 11.	Vrijheid M	Int J Hyg Environ Health	2016	2016/05/25			10.1016/j.ijheh.2016.05.001
33038367	PFAS concentration during pregnancy in relation to cardiometabolic health and birth outcomes	Gardener H, Sun Q, Grandjean P.	Environ Res. 2021 Jan;192:110287. doi: 10.1016/j.envres.2020.110287. Epub 2020 Oct 8.	Gardener H	Environ Res	2021	2020/10/10	PMC7736328	NIHMS1635691	10.1016/j.envres.2020.110287
34735953	Per- and polyfluoroalkyl substance (PFAS) exposure, maternal metabolomic perturbation, and fetal growth in African American women: A meet-in-the-middle approach	Chang CJ, Barr DB, Ryan PB, Panuwet P, Smarr MM, Liu K, Kannan K, Yakimavets V, Tan Y, Ly V, Marsit CJ, Jones DP, Corwin EJ, Dunlop AL, Liang D.	Environ Int. 2022 Jan;158:106964. doi: 10.1016/j.envint.2021.106964. Epub 2021 Nov 1.	Chang CJ	Environ Int	2022	2021/11/04	PMC8688254	NIHMS1753747	10.1016/j.envint.2021.106964
34237336	Per- and polyfluoroalkyl substances exposure during pregnancy and adverse pregnancy and birth outcomes: A systematic review and meta-analysis	Gao X, Ni W, Zhu S, Wu Y, Cui Y, Ma J, Liu Y, Qiao J, Ye Y, Yang P, Liu C, Zeng F.	Environ Res. 2021 Oct;201:111632. doi: 10.1016/j.envres.2021.111632. Epub 2021 Jul 6.	Gao X	Environ Res	2021	2021/07/08			10.1016/j.envres.2021.111632
34483008	Exposome and foetoplacental vascular dysfunction in gestational diabetes mellitus	Valero P, Fuentes G, Cornejo M, Vega S, Grismaldo A, Pardo F, García-Rivas G, Hillebrands JL, Faas MM, Casanello P, van der Beek EM, van Goor H, Sobrevia L.	Mol Aspects Med. 2022 Oct;87:101019. doi: 10.1016/j.mam.2021.101019. Epub 2021 Sep 2.	Valero P	Mol Aspects Med	2022	2021/09/06			10.1016/j.mam.2021.101019
32074459	Evaluation of Maternal, Embryo, and Placental Effects in CD-1 Mice following Gestational Exposure to Perfluorooctanoic Acid (PFOA) or Hexafluoropropylene Oxide Dimer Acid (HFPO-DA or GenX)	Blake BE, Cope HA, Hall SM, Keys RD, Mahler BW, McCord J, Scott B, Stapleton HM, Strynar MJ, Elmore SA, Fenton SE.	Environ Health Perspect. 2020 Feb;128(2):27006. doi: 10.1289/EHP6233. Epub 2020 Feb 13.	Blake BE	Environ Health Perspect	2020	2020/02/20	PMC7064328		10.1289/EHP6233
35793087	Association of Prenatal Exposure to Endocrine-Disrupting Chemicals With Liver Injury in Children	Midya V, Colicino E, Conti DV, Berhane K, Garcia E, Stratakis N, Andrusaityte S, Basagaña X, Casas M, Fossati S, Gražuleviciene R, Haug LS, Heude B, Maitre L, McEachan R, Papadopoulou E, Roumeliotaki T, Philippat C, Thomsen C, Urquiza J, Vafeiadi M, Varo N, Vos MB, Wright J, McConnell R, Vrijheid M, Chatzi L, Valvi D.	JAMA Netw Open. 2022 Jul 1;5(7):e2220176. doi: 10.1001/jamanetworkopen.2022.20176.	Midya V	JAMA Netw Open	2022	2022/07/06	PMC9260485		10.1001/jamanetworkopen.2022.20176
31726361	Exposures to chemical mixtures during pregnancy and neonatal outcomes: The HOME study	Kalloo G, Wellenius GA, McCandless L, Calafat AM, Sjodin A, Romano ME, Karagas MR, Chen A, Yolton K, Lanphear BP, Braun JM.	Environ Int. 2020 Jan;134:105219. doi: 10.1016/j.envint.2019.105219. Epub 2019 Nov 12.	Kalloo G	Environ Int	2020	2019/11/15			10.1016/j.envint.2019.105219
31394346	Association between perfluoroalkyl substance concentrations and blood pressure in adolescents	Ma S, Xu C, Ma J, Wang Z, Zhang Y, Shu Y, Mo X.	Environ Pollut. 2019 Nov;254(Pt A):112971. doi: 10.1016/j.envpol.2019.112971. Epub 2019 Jul 30.	Ma S	Environ Pollut	2019	2019/08/09			10.1016/j.envpol.2019.112971
33126064	Hexafluoropropylene oxide-dimer acid (HFPO-DA or GenX) alters maternal and fetal glucose and lipid metabolism and produces neonatal mortality, low birthweight, and hepatomegaly in the Sprague-Dawley rat	Conley JM, Lambright CS, Evans N, McCord J, Strynar MJ, Hill D, Medlock-Kakaley E, Wilson VS, Gray LE Jr.	Environ Int. 2021 Jan;146:106204. doi: 10.1016/j.envint.2020.106204. Epub 2020 Oct 27.	Conley JM	Environ Int	2021	2020/10/30	PMC7775906	NIHMS1644552	10.1016/j.envint.2020.106204
34766696	Prenatal exposure to persistent organic pollutants and childhood obesity: A systematic review and meta-analysis of human studies	Stratakis N, Rock S, La Merrill MA, Saez M, Robinson O, Fecht D, Vrijheid M, Valvi D, Conti DV, McConnell R, Chatzi VL.	Obes Rev. 2022 Jan;23 Suppl 1(Suppl 1):e13383. doi: 10.1111/obr.13383. Epub 2021 Nov 12.	Stratakis N	Obes Rev	2022	2021/11/12	PMC9512275	NIHMS1835277	10.1111/obr.13383
33383424	Profiling of emerging and legacy per-/polyfluoroalkyl substances in serum among pregnant women in China	Liu J, Gao X, Wang Y, Leng J, Li J, Zhao Y, Wu Y.	Environ Pollut. 2021 Feb 15;271:116376. doi: 10.1016/j.envpol.2020.116376. Epub 2020 Dec 22.	Liu J	Environ Pollut	2021	2020/12/31			10.1016/j.envpol.2020.116376
33751201	Urogynecology in obstetrics: impact of pregnancy and delivery on pelvic floor disorders, a prospective longitudinal observational pilot study	Stroeder R, Radosa J, Clemens L, Gerlinger C, Schmidt G, Sklavounos P, Takacs Z, Meyberg-Solomayer G, Solomayer EF, Hamza A.	Arch Gynecol Obstet. 2021 Aug;304(2):401-408. doi: 10.1007/s00404-021-06022-w. Epub 2021 Mar 22.	Stroeder R	Arch Gynecol Obstet	2021	2021/03/22	PMC8277616		10.1007/s00404-021-06022-w
34403666	Correlates of plasma concentrations of per- and poly-fluoroalkyl substances among reproductive-aged Black women	Wise LA, Wesselink AK, Schildroth S, Calafat AM, Bethea TN, Geller RJ, Coleman CM, Fruh V, Claus Henn B, Botelho JC, Harmon QE, Thirkill M, Wegienka GR, Baird DD.	Environ Res. 2022 Jan;203:111860. doi: 10.1016/j.envres.2021.111860. Epub 2021 Aug 14.	Wise LA	Environ Res	2022	2021/08/17	PMC8616815	NIHMS1734122	10.1016/j.envres.2021.111860
33465343	Prenatal exposure to endocrine disrupting chemical mixtures and infant birth weight: A Bayesian analysis using kernel machine regression	Hu JMY, Arbuckle TE, Janssen P, Lanphear BP, Zhuang LH, Braun JM, Chen A, McCandless LC.	Environ Res. 2021 Apr;195:110749. doi: 10.1016/j.envres.2021.110749. Epub 2021 Jan 17.	Hu JMY	Environ Res	2021	2021/01/19			10.1016/j.envres.2021.110749
34134420	Developmental effects of PFOS, PFOA and GenX in a 3D human induced pluripotent stem cell differentiation model	Davidsen N, Rosenmai AK, Lauschke K, Svingen T, Vinggaard AM.	Chemosphere. 2021 Sep;279:130624. doi: 10.1016/j.chemosphere.2021.130624. Epub 2021 Apr 22.	Davidsen N	Chemosphere	2021	2021/06/17			10.1016/j.chemosphere.2021.130624
31830731	Are perfluorooctane sulfonate alternatives safer? New insights from a birth cohort study	Chu C, Zhou Y, Li QQ, Bloom MS, Lin S, Yu YJ, Chen D, Yu HY, Hu LW, Yang BY, Zeng XW, Dong GH.	Environ Int. 2020 Feb;135:105365. doi: 10.1016/j.envint.2019.105365. Epub 2019 Dec 9.	Chu C	Environ Int	2020	2019/12/13			10.1016/j.envint.2019.105365
33223205	PFAS exposure and overweight/obesity among children in a nationally representative sample	Geiger SD, Yao P, Vaughn MG, Qian Z.	Chemosphere. 2021 Apr;268:128852. doi: 10.1016/j.chemosphere.2020.128852. Epub 2020 Nov 3.	Geiger SD	Chemosphere	2021	2020/11/23			10.1016/j.chemosphere.2020.128852
35097227	Latent, sex-specific metabolic health effects in CD-1 mouse offspring exposed to PFOA or HFPO-DA (GenX) during gestation	Cope HA, Blake BE, Love C, McCord J, Elmore SA, Harvey JB, Chappell VA, Fenton SE.	Emerg Contam. 2021;7:219-235. doi: 10.1016/j.emcon.2021.10.004. Epub 2021 Oct 31.	Cope HA	Emerg Contam	2021	2022/01/31	PMC8794304	NIHMS1770357	10.1016/j.emcon.2021.10.004
34952357	Developmental toxicity of Nafion byproduct 2 (NBP2) in the Sprague-Dawley rat with comparisons to hexafluoropropylene oxide-dimer acid (HFPO-DA or GenX) and perfluorooctane sulfonate (PFOS)	Conley JM, Lambright CS, Evans N, Medlock-Kakaley E, Hill D, McCord J, Strynar MJ, Wehmas LC, Hester S, MacMillan DK, Gray LE Jr.	Environ Int. 2022 Feb;160:107056. doi: 10.1016/j.envint.2021.107056. Epub 2021 Dec 22.	Conley JM	Environ Int	2022	2021/12/24	PMC8821375	NIHMS1771516	10.1016/j.envint.2021.107056
36436258	Transcriptional pathways linked to fetal and maternal hepatic dysfunction caused by gestational exposure to perfluorooctanoic acid (PFOA) or hexafluoropropylene oxide-dimer acid (HFPO-DA or GenX) in CD-1 mice	Blake BE, Miller CN, Nguyen H, Chappell VA, Phan TP, Phadke DP, Balik-Meisner MR, Mav D, Shah RR, Fenton SE.	Ecotoxicol Environ Saf. 2022 Dec 15;248:114314. doi: 10.1016/j.ecoenv.2022.114314. Epub 2022 Nov 24.	Blake BE	Ecotoxicol Environ Saf	2022	2022/11/27	PMC9742811	NIHMS1854750	10.1016/j.ecoenv.2022.114314
31295347	Postpartum Fitness and Body Mass Index Changes in Active Duty Navy Women	Rogers AE, Khodr ZG, Bukowinski AT, Conlin AMS, Faix DJ, Garcia SMS.	Mil Med. 2020 Feb 12;185(1-2):e227-e234. doi: 10.1093/milmed/usz168.	Rogers AE	Mil Med	2020	2019/07/12			10.1093/milmed/usz168
33460636	Exposure to perfluoroalkyl substances (PFAS) and dyslipidemia, hypertension and obesity in adolescents. The Fit Futures study	Averina M, Brox J, Huber S, Furberg AS.	Environ Res. 2021 Apr;195:110740. doi: 10.1016/j.envres.2021.110740. Epub 2021 Jan 15.	Averina M	Environ Res	2021	2021/01/18			10.1016/j.envres.2021.110740
34948492	PFAS Concentrations and Cardiometabolic Traits in Highly Exposed Children and Adolescents	Canova C, Di Nisio A, Barbieri G, Russo F, Fletcher T, Batzella E, Dalla Zuanna T, Pitter G.	Int J Environ Res Public Health. 2021 Dec 7;18(24):12881. doi: 10.3390/ijerph182412881.	Canova C	Int J Environ Res Public Health	2021	2021/12/24	PMC8701234		10.3390/ijerph182412881
34778951	Prevalence and severity of pelvic floor disorders in pregnant and postpartum women	Palmieri S, De Bastiani SS, Degliuomini R, Ruffolo AF, Casiraghi A, Vergani P, Gallo P, Magoga G, Cicuti M, Parma M, Frigerio M; Urogynecology-Pelvic Floor Working Group (GLUP).	Int J Gynaecol Obstet. 2022 Aug;158(2):346-351. doi: 10.1002/ijgo.14019. Epub 2021 Dec 4.	Palmieri S	Int J Gynaecol Obstet	2022	2021/11/15			10.1002/ijgo.14019
35400049	Association Between Exposure to Per- and Polyfluoroalkyl Substances and Birth Outcomes: A Systematic Review and Meta-Analysis	Gui SY, Chen YN, Wu KJ, Liu W, Wang WJ, Liang HR, Jiang ZX, Li ZL, Hu CY.	Front Public Health. 2022 Mar 24;10:855348. doi: 10.3389/fpubh.2022.855348. eCollection 2022.	Gui SY	Front Public Health	2022	2022/04/11	PMC8988915		10.3389/fpubh.2022.855348
34785180	Associations between exposure to perfluoroalkyl substances and birth outcomes: A meta-analysis	Yang Z, Liu HY, Yang QY, Chen X, Li W, Leng J, Tang NJ.	Chemosphere. 2022 Mar;291(Pt 2):132909. doi: 10.1016/j.chemosphere.2021.132909. Epub 2021 Nov 13.	Yang Z	Chemosphere	2022	2021/11/17			10.1016/j.chemosphere.2021.132909
33387635	Adult female rats perinatally exposed to perfluorohexane sulfonate (PFHxS) and a mixture of endocrine disruptors display increased body/fat weights without a transcriptional footprint in fat cells	Ramskov Tetzlaff CN, Ramhøj L, Lardenois A, Axelstad M, Evrard B, Chalmel F, Taxvig C, Svingen T.	Toxicol Lett. 2021 Mar 15;339:78-87. doi: 10.1016/j.toxlet.2020.12.018. Epub 2020 Dec 30.	Ramskov Tetzlaff CN	Toxicol Lett	2021	2021/01/02			10.1016/j.toxlet.2020.12.018
34673042	Occurrence and infant exposure assessment of per and polyfluoroalkyl substances in breast milk from South Africa	Macheka LR, Abafe OA, Mugivhisa LL, Olowoyo JO.	Chemosphere. 2022 Feb;288(Pt 2):132601. doi: 10.1016/j.chemosphere.2021.132601. Epub 2021 Oct 18.	Macheka LR	Chemosphere	2022	2021/10/21			10.1016/j.chemosphere.2021.132601
35679923	Evaluating maternal exposure to an environmental per and polyfluoroalkyl substances (PFAS) mixture during pregnancy: Adverse maternal and fetoplacental effects in a New Zealand White (NZW) rabbit model	Crute CE, Hall SM, Landon CD, Garner A, Everitt JI, Zhang S, Blake B, Olofsson D, Chen H, Murphy SK, Stapleton HM, Feng L.	Sci Total Environ. 2022 Sep 10;838(Pt 4):156499. doi: 10.1016/j.scitotenv.2022.156499. Epub 2022 Jun 6.	Crute CE	Sci Total Environ	2022	2022/06/09	PMC9374364	NIHMS1826667	10.1016/j.scitotenv.2022.156499
29518214	Perfluorohexane Sulfonate (PFHxS) and a Mixture of Endocrine Disrupters Reduce Thyroxine Levels and Cause Antiandrogenic Effects in Rats	Ramhøj L, Hass U, Boberg J, Scholze M, Christiansen S, Nielsen F, Axelstad M.	Toxicol Sci. 2018 Jun 1;163(2):579-591. doi: 10.1093/toxsci/kfy055.	Ramhøj L	Toxicol Sci	2018	2018/03/09			10.1093/toxsci/kfy055
35588958	Dermal uptake: An important pathway of human exposure to perfluoroalkyl substances?	Ragnarsdóttir O, Abdallah MA, Harrad S.	Environ Pollut. 2022 Aug 15;307:119478. doi: 10.1016/j.envpol.2022.119478. Epub 2022 May 16.	Ragnarsdóttir O	Environ Pollut	2022	2022/05/19			10.1016/j.envpol.2022.119478
28959590	Exposure to perfluoroundecanoic acid (PFUnDA) accelerates insulitis development in a mouse model of type 1 diabetes	Bodin J, Groeng EC, Andreassen M, Dirven H, Nygaard UC.	Toxicol Rep. 2016 Aug 29;3:664-672. doi: 10.1016/j.toxrep.2016.08.009. eCollection 2016.	Bodin J	Toxicol Rep	2016	2017/09/30	PMC5616085		10.1016/j.toxrep.2016.08.009
30641376	PFOS, PFOA, estrogen homeostasis, and birth size in Chinese infants	Wang H, Du H, Yang J, Jiang H, O K, Xu L, Liu S, Yi J, Qian X, Chen Y, Jiang Q, He G.	Chemosphere. 2019 Apr;221:349-355. doi: 10.1016/j.chemosphere.2019.01.061. Epub 2019 Jan 9.	Wang H	Chemosphere	2019	2019/01/15			10.1016/j.chemosphere.2019.01.061
34646301	Lipidomic Analyses Reveal Modulation of Lipid Metabolism by the PFAS Perfluoroundecanoic Acid (PFUnDA) in Non-Obese Diabetic Mice	Hyötyläinen T, Bodin J, Duberg D, Dirven H, Nygaard UC, Orešič M.	Front Genet. 2021 Sep 27;12:721507. doi: 10.3389/fgene.2021.721507. eCollection 2021.	Hyötyläinen T	Front Genet	2021	2021/10/14	PMC8502800		10.3389/fgene.2021.721507
25372700	Perfluoroalkyl and polyfluoroalkyl substances and human fetal growth: a systematic review	Bach CC, Bech BH, Brix N, Nohr EA, Bonde JP, Henriksen TB.	Crit Rev Toxicol. 2015 Jan;45(1):53-67. doi: 10.3109/10408444.2014.952400. Epub 2014 Nov 5.	Bach CC	Crit Rev Toxicol	2015	2014/11/06			10.3109/10408444.2014.952400
36422892	Reduced Birth Weight and Exposure to Per- and Polyfluoroalkyl Substances: A Review of Possible Underlying Mechanisms Using the AOP-HelpFinder	Gundacker C, Audouze K, Widhalm R, Granitzer S, Forsthuber M, Jornod F, Wielsøe M, Long M, Halldórsson TI, Uhl M, Bonefeld-Jørgensen EC.	Toxics. 2022 Nov 12;10(11):684. doi: 10.3390/toxics10110684.	Gundacker C	Toxics	2022	2022/11/24	PMC9699222		10.3390/toxics10110684
33208860	Gestational perfluoroalkyl substance exposure and body mass index trajectories over the first 12 years of life	Braun JM, Eliot M, Papandonatos GD, Buckley JP, Cecil KM, Kalkwarf HJ, Chen A, Eaton CB, Kelsey K, Lanphear BP, Yolton K.	Int J Obes (Lond). 2021 Jan;45(1):25-35. doi: 10.1038/s41366-020-00717-x. Epub 2020 Nov 18.	Braun JM	Int J Obes (Lond)	2021	2020/11/19	PMC7755727	NIHMS1643278	10.1038/s41366-020-00717-x
35143854	Concentrations of per- and polyfluoroalkyl substances (PFAS) in human placental tissues and associations with birth outcomes	Hall SM, Zhang S, Hoffman K, Miranda ML, Stapleton HM.	Chemosphere. 2022 May;295:133873. doi: 10.1016/j.chemosphere.2022.133873. Epub 2022 Feb 7.	Hall SM	Chemosphere	2022	2022/02/10	PMC8923299	NIHMS1781735	10.1016/j.chemosphere.2022.133873
35577131	Perfluoroalkyl substances in hen eggs from different types of husbandry	Mikolajczyk S, Pajurek M, Warenik-Bany M.	Chemosphere. 2022 Sep;303(Pt 1):134950. doi: 10.1016/j.chemosphere.2022.134950. Epub 2022 May 13.	Mikolajczyk S	Chemosphere	2022	2022/05/16			10.1016/j.chemosphere.2022.134950
27927675	Is body mass index associated with patellofemoral pain and patellofemoral osteoarthritis? A systematic review and meta-regression and analysis	Hart HF, Barton CJ, Khan KM, Riel H, Crossley KM.	Br J Sports Med. 2017 May;51(10):781-790. doi: 10.1136/bjsports-2016-096768. Epub 2016 Dec 7.	Hart HF	Br J Sports Med	2017	2016/12/09			10.1136/bjsports-2016-096768
35777115	Mixture of environmental pollutants in breast milk from a Spanish cohort of nursing mothers	Rovira J, Martínez MÁ, Mari M, Cunha SC, Fernandes JO, Marmelo I, Marques A, Haug LS, Thomsen C, Nadal M, Domingo JL, Schuhmacher M.	Environ Int. 2022 Jun 25;166:107375. doi: 10.1016/j.envint.2022.107375. Online ahead of print.	Rovira J	Environ Int	2022	2022/07/01			10.1016/j.envint.2022.107375
33778349	Birth weight and perfluorooctane sulfonic acid: a random-effects meta-regression analysis	Dzierlenga MW, Crawford L, Longnecker MP.	Environ Epidemiol. 2020 Apr 23;4(3):e095. doi: 10.1097/EE9.0000000000000095. eCollection 2020 Jun.	Dzierlenga MW	Environ Epidemiol	2020	2021/03/29	PMC7941775		10.1097/EE9.0000000000000095
35977568	Perfluoroalkane substances in national samples from global monitoring plan projects (2017-2019)	Fiedler H, Sadia M, Baabish A, Sobhanei S.	Chemosphere. 2022 Nov;307(Pt 3):136038. doi: 10.1016/j.chemosphere.2022.136038. Epub 2022 Aug 14.	Fiedler H	Chemosphere	2022	2022/08/17			10.1016/j.chemosphere.2022.136038
35285689	Prenatal Exposure to Per- and Polyfluoroalkyl Substances and Child Growth Trajectories in the First Two Years	Gao Y, Luo J, Zhang Y, Pan C, Ren Y, Zhang J, Tian Y; Shanghai Birth Cohort.	Environ Health Perspect. 2022 Mar;130(3):37006. doi: 10.1289/EHP9875. Epub 2022 Mar 14.	Gao Y	Environ Health Perspect	2022	2022/03/14	PMC8919954		10.1289/EHP9875
33186575	Serum per- and polyfluoroalkyl substance (PFAS) concentrations and predictors of exposure among pregnant African American women in the Atlanta area, Georgia	Chang CJ, Ryan PB, Smarr MM, Kannan K, Panuwet P, Dunlop AL, Corwin EJ, Barr DB.	Environ Res. 2021 Jul;198:110445. doi: 10.1016/j.envres.2020.110445. Epub 2020 Nov 10.	Chang CJ	Environ Res	2021	2020/11/13	PMC8107192	NIHMS1648006	10.1016/j.envres.2020.110445
36162478	Gestational per- and polyfluoroalkyl substances exposure and infant body mass index trajectory in the New Hampshire Birth Cohort Study	Romano ME, Heggeseth BC, Gallagher LG, Botelho JC, Calafat AM, Gilbert-Diamond D, Karagas MR.	Environ Res. 2022 Dec;215(Pt 3):114418. doi: 10.1016/j.envres.2022.114418. Epub 2022 Sep 23.	Romano ME	Environ Res	2022	2022/09/26	PMC9841894	NIHMS1859615	10.1016/j.envres.2022.114418
23441933	Absorption, distribution, and milk secretion of the perfluoroalkyl acids PFBS, PFHxS, PFOS, and PFOA by dairy cows fed naturally contaminated feed	Kowalczyk J, Ehlers S, Oberhausen A, Tischer M, Fürst P, Schafft H, Lahrssen-Wiederholt M.	J Agric Food Chem. 2013 Mar 27;61(12):2903-12. doi: 10.1021/jf304680j. Epub 2013 Mar 13.	Kowalczyk J	J Agric Food Chem	2013	2013/02/28			10.1021/jf304680j
36002061	Prenatal exposure to per- and polyfluoroalkyl substances and childhood adiposity at 7 years of age	Zhang S, Lei X, Zhang Y, Shi R, Zhang Q, Gao Y, Yuan T, Li J, Tian Y.	Chemosphere. 2022 Nov;307(Pt 4):136077. doi: 10.1016/j.chemosphere.2022.136077. Epub 2022 Aug 21.	Zhang S	Chemosphere	2022	2022/08/24			10.1016/j.chemosphere.2022.136077
34343551	Association between gestational PFAS exposure and Children's adiposity in a diverse population	Bloom MS, Commodore S, Ferguson PL, Neelon B, Pearce JL, Baumer A, Newman RB, Grobman W, Tita A, Roberts J, Skupski D, Palomares K, Nageotte M, Kannan K, Zhang C, Wapner R, Vena JE, Hunt KJ.	Environ Res. 2022 Jan;203:111820. doi: 10.1016/j.envres.2021.111820. Epub 2021 Jul 31.	Bloom MS	Environ Res	2022	2021/08/03	PMC8616804	NIHMS1731171	10.1016/j.envres.2021.111820
28755589	Children's environmental health based on birth cohort studies of Asia	Tsai MS, Chen MH, Lin CC, Ng S, Hsieh CJ, Liu CY, Hsieh WS, Chen PC.	Sci Total Environ. 2017 Dec 31;609:396-409. doi: 10.1016/j.scitotenv.2017.07.081. Epub 2017 Jul 26.	Tsai MS	Sci Total Environ	2017	2017/07/30			10.1016/j.scitotenv.2017.07.081
32959518	Per- and Polyfluoroalkyl Substance Exposure, Gestational Weight Gain, and Postpartum Weight Changes in Project Viva	Mitro SD, Sagiv SK, Rifas-Shiman SL, Calafat AM, Fleisch AF, Jaacks LM, Williams PL, Oken E, James-Todd TM.	Obesity (Silver Spring). 2020 Oct;28(10):1984-1992. doi: 10.1002/oby.22933.	Mitro SD	Obesity (Silver Spring)	2020	2020/09/22	PMC7513422	NIHMS1603412	10.1002/oby.22933
36343112	Nontarget Identification of Novel Per- and Polyfluoroalkyl Substances in Cord Blood Samples	Xia X, Zheng Y, Tang X, Zhao N, Wang B, Lin H, Lin Y.	Environ Sci Technol. 2022 Dec 6;56(23):17061-17069. doi: 10.1021/acs.est.2c04820. Epub 2022 Nov 7.	Xia X	Environ Sci Technol	2022	2022/11/07			10.1021/acs.est.2c04820
26880504	The Epidemiology of Pelvic Floor Disorders and Childbirth: An Update	Hallock JL, Handa VL.	Obstet Gynecol Clin North Am. 2016 Mar;43(1):1-13. doi: 10.1016/j.ogc.2015.10.008.	Hallock JL	Obstet Gynecol Clin North Am	2016	2016/02/17	PMC4757815	NIHMS733645	10.1016/j.ogc.2015.10.008
18565792	Perfluorinated compounds--exposure assessment for the general population in Western countries	Fromme H, Tittlemier SA, Völkel W, Wilhelm M, Twardella D.	Int J Hyg Environ Health. 2009 May;212(3):239-70. doi: 10.1016/j.ijheh.2008.04.007. Epub 2008 Jun 18.	Fromme H	Int J Hyg Environ Health	2009	2008/06/21			10.1016/j.ijheh.2008.04.007
31955077	Poly- and perfluoroalkyl substance concentrations in human breast milk and their associations with postnatal infant growth	Jin H, Mao L, Xie J, Zhao M, Bai X, Wen J, Shen T, Wu P.	Sci Total Environ. 2020 Apr 15;713:136417. doi: 10.1016/j.scitotenv.2019.136417. Epub 2020 Jan 11.	Jin H	Sci Total Environ	2020	2020/01/20			10.1016/j.scitotenv.2019.136417
33740056	Plasma Concentrations of Per- and Polyfluoroalkyl Substances and Body Composition From Mid-Childhood to Early Adolescence	Janis JA, Rifas-Shiman SL, Seshasayee SM, Sagiv S, Calafat AM, Gold DR, Coull BA, Rosen CJ, Oken E, Fleisch AF.	J Clin Endocrinol Metab. 2021 Aug 18;106(9):e3760-e3770. doi: 10.1210/clinem/dgab187.	Janis JA	J Clin Endocrinol Metab	2021	2021/03/19	PMC8372642		10.1210/clinem/dgab187
32176721	Intrauterine exposure to perfluorinated compounds and overweight at age 4: A case-control study	Martinsson M, Nielsen C, Björk J, Rylander L, Malmqvist E, Lindh C, Rignell-Hydbom A.	PLoS One. 2020 Mar 16;15(3):e0230137. doi: 10.1371/journal.pone.0230137. eCollection 2020.	Martinsson M	PLoS One	2020	2020/03/17	PMC7075550		10.1371/journal.pone.0230137
26403844	Maternal Exposure to Synthetic Chemicals and Obesity in the Offspring: Recent Findings	Liu Y, Peterson KE.	Curr Environ Health Rep. 2015 Dec;2(4):339-47. doi: 10.1007/s40572-015-0068-6.	Liu Y	Curr Environ Health Rep	2015	2015/09/26	PMC5482496	NIHMS807749	10.1007/s40572-015-0068-6
31271921	Complex relationships between perfluorooctanoate, body mass index, insulin resistance and serum lipids in young girls	Fassler CS, Pinney SE, Xie C, Biro FM, Pinney SM.	Environ Res. 2019 Sep;176:108558. doi: 10.1016/j.envres.2019.108558. Epub 2019 Jun 26.	Fassler CS	Environ Res	2019	2019/07/05	PMC6739842	NIHMS1533350	10.1016/j.envres.2019.108558
34858347	Life-Time Environmental Chemical Exposure and Obesity: Review of Epidemiological Studies Using Human Biomonitoring Methods	Mohanto NC, Ito Y, Kato S, Kamijima M.	Front Endocrinol (Lausanne). 2021 Nov 11;12:778737. doi: 10.3389/fendo.2021.778737. eCollection 2021.	Mohanto NC	Front Endocrinol (Lausanne)	2021	2021/12/03	PMC8632231		10.3389/fendo.2021.778737
33971603	Per and polyfluoroalkyl substances (PFAS) at high concentrations in neonatal Australian pinnipeds	Taylor S, Terkildsen M, Stevenson G, de Araujo J, Yu C, Yates A, McIntosh RR, Gray R.	Sci Total Environ. 2021 Sep 10;786:147446. doi: 10.1016/j.scitotenv.2021.147446. Epub 2021 Apr 30.	Taylor S	Sci Total Environ	2021	2021/05/10			10.1016/j.scitotenv.2021.147446
33181449	Per- and polyfluoroalkyl substance mixtures and gestational weight gain among mothers in the Health Outcomes and Measures of the Environment study	Romano ME, Gallagher LG, Eliot MN, Calafat AM, Chen A, Yolton K, Lanphear B, Braun JM.	Int J Hyg Environ Health. 2021 Jan;231:113660. doi: 10.1016/j.ijheh.2020.113660. Epub 2020 Nov 9.	Romano ME	Int J Hyg Environ Health	2021	2020/11/12	PMC7799649	NIHMS1645417	10.1016/j.ijheh.2020.113660
35914335	Prenatal and early postnatal exposure to perfluoroalkyl substances and bone mineral content and density in the Odense child cohort	Højsager FD, Andersen M, Juul A, Nielsen F, Möller S, Christensen HT, Grøntved A, Grandjean P, Jensen TK.	Environ Int. 2022 Sep;167:107417. doi: 10.1016/j.envint.2022.107417. Epub 2022 Jul 16.	Højsager FD	Environ Int	2022	2022/08/01			10.1016/j.envint.2022.107417
33683001	Perfluorotridecanoic acid inhibits fetal Leydig cell differentiation after in utero exposure in rats via increasing oxidative stress and autophagy	Li C, Zou C, Yan H, Li Z, Li Y, Pan P, Ma F, Yu Y, Wang Y, Wen Z, Ge RS.	Environ Toxicol. 2021 Jun;36(6):1206-1216. doi: 10.1002/tox.23119. Epub 2021 Mar 8.	Li C	Environ Toxicol	2021	2021/03/08			10.1002/tox.23119
36214631	PFOA-Induced Ovotoxicity Differs Between Lean and Obese Mice With Impacts on Ovarian Reproductive and DNA Damage Sensing and Repair Proteins	Estefanía González-Alvarez M, Severin A, Sayadi M, Keating AF.	Toxicol Sci. 2022 Nov 23;190(2):173-188. doi: 10.1093/toxsci/kfac104.	Estefanía González-Alvarez M	Toxicol Sci	2022	2022/10/10	PMC9789752		10.1093/toxsci/kfac104
33418195	Gestational and childhood exposure to per- and polyfluoroalkyl substances and cardiometabolic risk at age 12 years	Li N, Liu Y, Papandonatos GD, Calafat AM, Eaton CB, Kelsey KT, Cecil KM, Kalkwarf HJ, Yolton K, Lanphear BP, Chen A, Braun JM.	Environ Int. 2021 Feb;147:106344. doi: 10.1016/j.envint.2020.106344. Epub 2021 Jan 6.	Li N	Environ Int	2021	2021/01/08	PMC7856172	NIHMS1659076	10.1016/j.envint.2020.106344
29758015	Determinants and Temporal Trends of Perfluoroalkyl Substances in Pregnant Women: The Hokkaido Study on Environment and Children's Health	Tsai MS, Miyashita C, Araki A, Itoh S, Bamai YA, Goudarzi H, Okada E, Kashino I, Matsuura H, Kishi R.	Int J Environ Res Public Health. 2018 May 14;15(5):989. doi: 10.3390/ijerph15050989.	Tsai MS	Int J Environ Res Public Health	2018	2018/05/15	PMC5982028		10.3390/ijerph15050989
29660612	Perfluoroalkyl substances and glycemic status in pregnant Danish women: The Odense Child Cohort	Jensen RC, Glintborg D, Timmermann CAG, Nielsen F, Kyhl HB, Andersen HR, Grandjean P, Jensen TK, Andersen M.	Environ Int. 2018 Jul;116:101-107. doi: 10.1016/j.envint.2018.04.010. Epub 2018 Apr 13.	Jensen RC	Environ Int	2018	2018/04/17			10.1016/j.envint.2018.04.010
34952085	Prenatal and postnatal exposure to emerging and legacy per-/polyfluoroalkyl substances: Levels and transfer in maternal serum, cord serum, and breast milk	Zheng P, Liu Y, An Q, Yang X, Yin S, Ma LQ, Liu W.	Sci Total Environ. 2022 Mar 15;812:152446. doi: 10.1016/j.scitotenv.2021.152446. Epub 2021 Dec 21.	Zheng P	Sci Total Environ	2022	2021/12/24			10.1016/j.scitotenv.2021.152446
33218772	Early-life perfluorooctanoic acid exposure induces obesity in male offspring and the intervention role of chlorogenic acid	Shao W, Xu J, Xu C, Weng Z, Liu Q, Zhang X, Liang J, Li W, Zhang Y, Jiang Z, Gu A.	Environ Pollut. 2021 Mar 1;272:115974. doi: 10.1016/j.envpol.2020.115974. Epub 2020 Nov 4.	Shao W	Environ Pollut	2021	2020/11/21			10.1016/j.envpol.2020.115974
34203907	PFOS Inhibited Normal Functional Development of Placenta Cells via PPARγ Signaling	Li J, Quan X, Lei S, Huang Z, Wang Q, Xu P.	Biomedicines. 2021 Jun 15;9(6):677. doi: 10.3390/biomedicines9060677.	Li J	Biomedicines	2021	2021/07/02	PMC8232579		10.3390/biomedicines9060677
24238303	The association between PFOA, PFOS and serum lipid levels in adolescents	Geiger SD, Xiao J, Ducatman A, Frisbee S, Innes K, Shankar A.	Chemosphere. 2014 Mar;98:78-83. doi: 10.1016/j.chemosphere.2013.10.005. Epub 2013 Nov 13.	Geiger SD	Chemosphere	2014	2013/11/19			10.1016/j.chemosphere.2013.10.005
34468161	Exposure to Perfluoroalkyl Substances and Glucose Homeostasis in Youth	Goodrich JA, Alderete TL, Baumert BO, Berhane K, Chen Z, Gilliland FD, Goran MI, Hu X, Jones DP, Margetaki K, Rock S, Stratakis N, Valvi D, Walker DI, Conti DV, Chatzi L.	Environ Health Perspect. 2021 Sep;129(9):97002. doi: 10.1289/EHP9200. Epub 2021 Sep 1.	Goodrich JA	Environ Health Perspect	2021	2021/09/01	PMC8409228		10.1289/EHP9200
36402036	Cumulative maternal and neonatal effects of combined exposure to a mixture of perfluorooctanoic acid (PFOA) and perfluorooctane sulfonic acid (PFOS) during pregnancy in the Sprague-Dawley rat	Conley JM, Lambright CS, Evans N, Medlock-Kakaley E, Dixon A, Hill D, McCord J, Strynar MJ, Ford J, Gray LE Jr.	Environ Int. 2022 Dec;170:107631. doi: 10.1016/j.envint.2022.107631. Epub 2022 Nov 12.	Conley JM	Environ Int	2022	2022/11/19			10.1016/j.envint.2022.107631
36402982	Bone mass density following developmental exposures to perfluoroalkyl substances (PFAS): a longitudinal cohort study	Blomberg A, Mortensen J, Weihe P, Grandjean P.	Environ Health. 2022 Nov 19;21(1):113. doi: 10.1186/s12940-022-00929-w.	Blomberg A	Environ Health	2022	2022/11/19	PMC9675242		10.1186/s12940-022-00929-w
32620010	Pregnancy Per- and Polyfluoroalkyl Substance Concentrations and Postpartum Health in Project Viva: A Prospective Cohort	Mitro SD, Sagiv SK, Fleisch AF, Jaacks LM, Williams PL, Rifas-Shiman SL, Calafat AM, Hivert MF, Oken E, James-Todd TM.	J Clin Endocrinol Metab. 2020 Sep 1;105(9):e3415-26. doi: 10.1210/clinem/dgaa431.	Mitro SD	J Clin Endocrinol Metab	2020	2020/07/04	PMC7418448		10.1210/clinem/dgaa431
29175300	Perfluorooctanoic acid and low birth weight: Estimates of US attributable burden and economic costs from 2003 through 2014	Malits J, Blustein J, Trasande L, Attina TM.	Int J Hyg Environ Health. 2018 Mar;221(2):269-275. doi: 10.1016/j.ijheh.2017.11.004. Epub 2017 Nov 22.	Malits J	Int J Hyg Environ Health	2018	2017/11/28			10.1016/j.ijheh.2017.11.004
33467168	Associations of Maternal Stress, Prenatal Exposure to Per- and Polyfluoroalkyl Substances (PFAS), and Demographic Risk Factors with Birth Outcomes and Offspring Neurodevelopment: An Overview of the ECHO.CA.IL Prospective Birth Cohorts	Eick SM, Enright EA, Geiger SD, Dzwilewski KLC, DeMicco E, Smith S, Park JS, Aguiar A, Woodruff TJ, Morello-Frosch R, Schantz SL.	Int J Environ Res Public Health. 2021 Jan 16;18(2):742. doi: 10.3390/ijerph18020742.	Eick SM	Int J Environ Res Public Health	2021	2021/01/20	PMC7830765		10.3390/ijerph18020742
34187491	Associations between exposure to perfluoroalkyl substances and body fat evaluated by DXA and MRI in 109 adolescent boys	Thomsen ML, Henriksen LS, Tinggaard J, Nielsen F, Jensen TK, Main KM.	Environ Health. 2021 Jun 28;20(1):73. doi: 10.1186/s12940-021-00758-3.	Thomsen ML	Environ Health	2021	2021/06/30	PMC8244201		10.1186/s12940-021-00758-3
36182800	Association between prenatal exposure to perfluoroalkyl substances and anogenital distance in female neonates	Li J, Yang L, He G, Wang B, Miao M, Ji H, Wen S, Cao W, Yuan W, Liang H.	Ecotoxicol Environ Saf. 2022 Oct 15;245:114130. doi: 10.1016/j.ecoenv.2022.114130. Epub 2022 Sep 28.	Li J	Ecotoxicol Environ Saf	2022	2022/10/01			10.1016/j.ecoenv.2022.114130
34091765	Influence of seasonal variation on post-farrowing dysgalactia syndrome (PFDS) and serum biochemistry profiles in the periparturient sow	Patra MK, De UK, Kent Y, Rungsung S, Krishnaswamy N, Deka BC.	Trop Anim Health Prod. 2021 Jun 6;53(3):346. doi: 10.1007/s11250-021-02793-1.	Patra MK	Trop Anim Health Prod	2021	2021/06/06			10.1007/s11250-021-02793-1
34419464	Early-life exposure to perfluoroalkyl substances in relation to serum adipokines in a longitudinal birth cohort	Shih YH, Blomberg AJ, Jørgensen LH, Weihe P, Grandjean P.	Environ Res. 2022 Mar;204(Pt A):111905. doi: 10.1016/j.envres.2021.111905. Epub 2021 Aug 19.	Shih YH	Environ Res	2022	2021/08/22			10.1016/j.envres.2021.111905
33866704	Prenatal exposure to persistent organic pollutants as a risk factor of offspring metabolic syndrome development during childhood	González MC.	Rev Environ Health. 2021 Apr 15;37(1):61-70. doi: 10.1515/reveh-2020-0113. Print 2022 Mar 28.	González MC	Rev Environ Health	2021	2021/04/18			10.1515/reveh-2020-0113
26333069	Sociodemographic and Perinatal Predictors of Early Pregnancy Per- and Polyfluoroalkyl Substance (PFAS) Concentrations	Sagiv SK, Rifas-Shiman SL, Webster TF, Mora AM, Harris MH, Calafat AM, Ye X, Gillman MW, Oken E.	Environ Sci Technol. 2015 Oct 6;49(19):11849-58. doi: 10.1021/acs.est.5b02489. Epub 2015 Sep 11.	Sagiv SK	Environ Sci Technol	2015	2015/09/03	PMC4638415	NIHMS729839	10.1021/acs.est.5b02489
18419647	Estimating consumer exposure to PFOS and PFOA	Trudel D, Horowitz L, Wormuth M, Scheringer M, Cousins IT, Hungerbühler K.	Risk Anal. 2008 Apr;28(2):251-69. doi: 10.1111/j.1539-6924.2008.01017.x.	Trudel D	Risk Anal	2008	2008/04/19			10.1111/j.1539-6924.2008.01017.x
35985401	Reproductive and developmental toxicity of perfluorooctane sulfonate (PFOS) in the white-footed mouse (Peromyscus leucopus)	Narizzano AM, Lent EM, Hanson JM, East AG, Bohannon ME, Quinn MJ Jr.	Reprod Toxicol. 2022 Oct;113:120-127. doi: 10.1016/j.reprotox.2022.08.011. Epub 2022 Aug 17.	Narizzano AM	Reprod Toxicol	2022	2022/08/19			10.1016/j.reprotox.2022.08.011
35787426	Exposure to perfluoroalkyl substances and neonatal immunoglobulin profiles in the upstate KIDS study (2008-2010)	Jones LE, Ghassabian A, Lawrence DA, Sundaram R, Yeung E, Kannan K, Bell EM.	Environ Pollut. 2022 Sep 1;308:119656. doi: 10.1016/j.envpol.2022.119656. Epub 2022 Jul 1.	Jones LE	Environ Pollut	2022	2022/07/05			10.1016/j.envpol.2022.119656
34566884	Early-Life Exposure to Per- and Poly-Fluorinated Alkyl Substances and Growth, Adiposity, and Puberty in Children: A Systematic Review	Lee YJ, Jung HW, Kim HY, Choi YJ, Lee YA.	Front Endocrinol (Lausanne). 2021 Sep 9;12:683297. doi: 10.3389/fendo.2021.683297. eCollection 2021.	Lee YJ	Front Endocrinol (Lausanne)	2021	2021/09/27	PMC8458955		10.3389/fendo.2021.683297
33258594	Effects of In Utero Exposure to Perfluorooctane Sulfonate on Placental Functions	Wan HT, Wong AY, Feng S, Wong CK.	Environ Sci Technol. 2020 Dec 15;54(24):16050-16061. doi: 10.1021/acs.est.0c06569. Epub 2020 Dec 1.	Wan HT	Environ Sci Technol	2020	2020/12/01			10.1021/acs.est.0c06569
20686339	Effects of perfluorooctanoic acid (PFOA) exposure to pregnant mice on reproduction	Yahia D, El-Nasser MA, Abedel-Latif M, Tsukuba C, Yoshida M, Sato I, Tsuda S.	J Toxicol Sci. 2010 Aug;35(4):527-33. doi: 10.2131/jts.35.527.	Yahia D	J Toxicol Sci	2010	2010/08/06			10.2131/jts.35.527
34611219	Umbilical cord serum concentrations of perfluorooctane sulfonate, perfluorooctanoic acid, and the body mass index changes from birth to 5 1/2 years of age	Horikoshi T, Nishimura T, Nomura Y, Iwabuchi T, Itoh H, Takizawa T, Tsuchiya KJ.	Sci Rep. 2021 Oct 5;11(1):19789. doi: 10.1038/s41598-021-99174-3.	Horikoshi T	Sci Rep	2021	2021/10/06	PMC8492859		10.1038/s41598-021-99174-3
32991923	Intrauterine exposure to per- and polyfluoroalkyl substances may harm children's lung function development	Kung YP, Lin CC, Chen MH, Tsai MS, Hsieh WS, Chen PC.	Environ Res. 2021 Jan;192:110178. doi: 10.1016/j.envres.2020.110178. Epub 2020 Sep 28.	Kung YP	Environ Res	2021	2020/09/29			10.1016/j.envres.2020.110178
33358873	Associations between perfluoroalkyl substances and thyroid hormones after high exposure through drinking water	Li Y, Xu Y, Fletcher T, Scott K, Nielsen C, Pineda D, Lindh CH, Olsson DS, Andersson EM, Jakobsson K.	Environ Res. 2021 Mar;194:110647. doi: 10.1016/j.envres.2020.110647. Epub 2020 Dec 29.	Li Y	Environ Res	2021	2020/12/28			10.1016/j.envres.2020.110647
28865262	Perfluoroalkyl substances (PFASs) in breast milk from Korea: Time-course trends, influencing factors, and infant exposure	Lee S, Kim S, Park J, Kim HJ, Choi G, Choi S, Kim S, Kim SY, Kim S, Choi K, Moon HB.	Sci Total Environ. 2018 Jan 15;612:286-292. doi: 10.1016/j.scitotenv.2017.08.094. Epub 2017 Sep 1.	Lee S	Sci Total Environ	2018	2017/09/03			10.1016/j.scitotenv.2017.08.094
31227916	Metabolomics of childhood exposure to perfluoroalkyl substances: a cross-sectional study	Kingsley SL, Walker DI, Calafat AM, Chen A, Papandonatos GD, Xu Y, Jones DP, Lanphear BP, Pennell KD, Braun JM.	Metabolomics. 2019 Jun 21;15(7):95. doi: 10.1007/s11306-019-1560-z.	Kingsley SL	Metabolomics	2019	2019/06/23	PMC7172933	NIHMS1552637	10.1007/s11306-019-1560-z
31125391	Are the civilization diseases the result of organohalogen environmental pollution?	Góralczyk K, Majcher A.	Acta Biochim Pol. 2019 May 24;66(2):123-127. doi: 10.18388/abp.2018_2776.	Góralczyk K	Acta Biochim Pol	2019	2019/05/25			10.18388/abp.2018_2776
34464680	The role of maternal high fat diet on mouse pup metabolic endpoints following perinatal PFAS and PFAS mixture exposure	Marques ES, Agudelo J, Kaye EM, Modaresi SMS, Pfohl M, Bečanová J, Wei W, Polunas M, Goedken M, Slitt AL.	Toxicology. 2021 Oct;462:152921. doi: 10.1016/j.tox.2021.152921. Epub 2021 Aug 28.	Marques ES	Toxicology	2021	2021/08/31	PMC8554779	NIHMS1736781	10.1016/j.tox.2021.152921
30368134	Neonatal and juvenile exposure to perfluorooctanoate (PFOA) and perfluorooctane sulfonate (PFOS): Advance puberty onset and kisspeptin system disturbance in female rats	Du G, Hu J, Huang Z, Yu M, Lu C, Wang X, Wu D.	Ecotoxicol Environ Saf. 2019 Jan 15;167:412-421. doi: 10.1016/j.ecoenv.2018.10.025. Epub 2018 Oct 24.	Du G	Ecotoxicol Environ Saf	2019	2018/10/28			10.1016/j.ecoenv.2018.10.025
34171588	Prospective associations of mid-childhood plasma per- and polyfluoroalkyl substances and pubertal timing	Carwile JL, Seshasayee SM, Aris IM, Rifas-Shiman SL, Claus Henn B, Calafat AM, Sagiv SK, Oken E, Fleisch AF.	Environ Int. 2021 Nov;156:106729. doi: 10.1016/j.envint.2021.106729. Epub 2021 Jun 23.	Carwile JL	Environ Int	2021	2021/06/25	PMC8380705	NIHMS1719792	10.1016/j.envint.2021.106729
36183877	Breastfed infants' exposure to polychlorinated biphenyls, polychlorinated dibenzo-p-dioxins and dibenzofurans, and per- and polyfluoroalkyl substances: A cross-sectional study of a municipal waste incinerator in China	Xu P, Zheng Y, Wang X, Shen H, Wu L, Chen Y, Xu D, Xiang J, Cheng P, Chen Z, Lou X.	Chemosphere. 2022 Dec;309(Pt 2):136639. doi: 10.1016/j.chemosphere.2022.136639. Epub 2022 Sep 29.	Xu P	Chemosphere	2022	2022/10/02			10.1016/j.chemosphere.2022.136639
29347948	Prenatal exposure to persistent organic pollutants and child overweight/obesity at 5-year follow-up: a prospective cohort study	Lauritzen HB, Larose TL, Øien T, Sandanger TM, Odland JØ, van de Bor M, Jacobsen GW.	Environ Health. 2018 Jan 18;17(1):9. doi: 10.1186/s12940-017-0338-x.	Lauritzen HB	Environ Health	2018	2018/01/20	PMC5774128		10.1186/s12940-017-0338-x
32359999	Per- and polyfluoroalkyl substances in paired dust and carpets from childcare centers	Wu Y, Romanak K, Bruton T, Blum A, Venier M.	Chemosphere. 2020 Jul;251:126771. doi: 10.1016/j.chemosphere.2020.126771. Epub 2020 Apr 12.	Wu Y	Chemosphere	2020	2020/05/04			10.1016/j.chemosphere.2020.126771
30739020	The derivation of a Reference Dose (RfD) for perfluorooctane sulfonate (PFOS) based on immune suppression	Pachkowski B, Post GB, Stern AH.	Environ Res. 2019 Apr;171:452-469. doi: 10.1016/j.envres.2018.08.004. Epub 2018 Aug 8.	Pachkowski B	Environ Res	2019	2019/02/11			10.1016/j.envres.2018.08.004
29223808	Perfluoroalkyl acid levels in first-time mothers in relation to offspring weight gain and growth	Gyllenhammar I, Diderholm B, Gustafsson J, Berger U, Ridefelt P, Benskin JP, Lignell S, Lampa E, Glynn A.	Environ Int. 2018 Feb;111:191-199. doi: 10.1016/j.envint.2017.12.002. Epub 2017 Dec 20.	Gyllenhammar I	Environ Int	2018	2017/12/11			10.1016/j.envint.2017.12.002
34273704	Associations of paternal and maternal per- and polyfluoroalkyl substances exposure with cord serum reproductive hormones, placental steroidogenic enzyme and birth weight	Yao Q, Gao Y, Zhang Y, Qin K, Liew Z, Tian Y.	Chemosphere. 2021 Dec;285:131521. doi: 10.1016/j.chemosphere.2021.131521. Epub 2021 Jul 12.	Yao Q	Chemosphere	2021	2021/07/17			10.1016/j.chemosphere.2021.131521
35952751	Physical activity modifies the relation between gestational perfluorooctanoic acid exposure and adolescent cardiometabolic risk	Braun JM, Papandonatos GD, Li N, Sears CG, Buckley JP, Cecil KM, Chen A, Eaton CB, Kalkwarf HJ, Kelsey KT, Lanphear BP, Yolton K.	Environ Res. 2022 Nov;214(Pt 3):114021. doi: 10.1016/j.envres.2022.114021. Epub 2022 Aug 8.	Braun JM	Environ Res	2022	2022/08/11	PMC9637371	NIHMS1843259	10.1016/j.envres.2022.114021
21482639	Prenatal perfluorooctanoic acid exposure in CD-1 mice: low-dose developmental effects and internal dosimetry	Macon MB, Villanueva LR, Tatum-Gibbs K, Zehr RD, Strynar MJ, Stanko JP, White SS, Helfant L, Fenton SE.	Toxicol Sci. 2011 Jul;122(1):134-45. doi: 10.1093/toxsci/kfr076. Epub 2011 Apr 11.	Macon MB	Toxicol Sci	2011	2011/04/13	PMC3143465		10.1093/toxsci/kfr076
19429401	Perfluoroalkyl chemicals and human fetal development: an epidemiologic review with clinical and toxicological perspectives	Olsen GW, Butenhoff JL, Zobel LR.	Reprod Toxicol. 2009 Jun;27(3-4):212-230. doi: 10.1016/j.reprotox.2009.02.001. Epub 2009 Feb 20.	Olsen GW	Reprod Toxicol	2009	2009/05/12			10.1016/j.reprotox.2009.02.001
30311695	Prevalence and predictors of anal incontinence 6 years after first delivery	Johannessen HH, Stafne SN, Falk RS, Stordahl A, Wibe A, Mørkved S.	Neurourol Urodyn. 2019 Jan;38(1):310-319. doi: 10.1002/nau.23854. Epub 2018 Oct 12.	Johannessen HH	Neurourol Urodyn	2019	2018/10/13			10.1002/nau.23854
19049861	The relationship between birth weight, gestational age and perfluorooctanoic acid (PFOA)-contaminated public drinking water	Nolan LA, Nolan JM, Shofer FS, Rodway NV, Emmett EA.	Reprod Toxicol. 2009 Jun;27(3-4):231-238. doi: 10.1016/j.reprotox.2008.11.001. Epub 2008 Nov 13.	Nolan LA	Reprod Toxicol	2009	2008/12/04	PMC3039136	NIHMS266553	10.1016/j.reprotox.2008.11.001
31340646	Neurodevelopmental and Metabolomic Responses from Prenatal Coexposure to Perfluorooctanesulfonate (PFOS) and Methylmercury (MeHg) in Sprague-Dawley Rats	Reardon AJF, Karathra J, Ribbenstedt A, Benskin JP, MacDonald AM, Kinniburgh DW, Hamilton TJ, Fouad K, Martin JW.	Chem Res Toxicol. 2019 Aug 19;32(8):1656-1669. doi: 10.1021/acs.chemrestox.9b00192. Epub 2019 Aug 8.	Reardon AJF	Chem Res Toxicol	2019	2019/07/26			10.1021/acs.chemrestox.9b00192
34040006	Prenatal exposures to mixtures of endocrine disrupting chemicals and children's weight trajectory up to age 5.5 in the SELMA study	Svensson K, Tanner E, Gennings C, Lindh C, Kiviranta H, Wikström S, Bornehag CG.	Sci Rep. 2021 May 26;11(1):11036. doi: 10.1038/s41598-021-89846-5.	Svensson K	Sci Rep	2021	2021/05/27	PMC8155069		10.1038/s41598-021-89846-5
20037150	Effect of increased body mass index and anaesthetic duration on recovery of protective airway reflexes after sevoflurane vs desflurane	McKay RE, Malhotra A, Cakmakkaya OS, Hall KT, McKay WR, Apfel CC.	Br J Anaesth. 2010 Feb;104(2):175-82. doi: 10.1093/bja/aep374. Epub 2009 Dec 26.	McKay RE	Br J Anaesth	2010	2009/12/29			10.1093/bja/aep374
34749968	Association of maternal exposure to perfluoroalkyl and polyfluroalkyl substances with infant growth from birth to 12 months: A prospective cohort study	Zhang Y, Pan C, Ren Y, Wang Z, Luo J, Ding G, Vinturache A, Wang X, Shi R, Ouyang F, Zhang J, Li J, Gao Y, Tian Y; Shanghai Birth Cohort Study.	Sci Total Environ. 2022 Feb 1;806(Pt 3):151303. doi: 10.1016/j.scitotenv.2021.151303. Epub 2021 Oct 29.	Zhang Y	Sci Total Environ	2022	2021/11/09			10.1016/j.scitotenv.2021.151303
30308470	Longitudinal trends of per- and polyfluoroalkyl substances in children's serum	Koponen J, Winkens K, Airaksinen R, Berger U, Vestergren R, Cousins IT, Karvonen AM, Pekkanen J, Kiviranta H.	Environ Int. 2018 Dec;121(Pt 1):591-599. doi: 10.1016/j.envint.2018.09.006. Epub 2018 Oct 8.	Koponen J	Environ Int	2018	2018/10/12			10.1016/j.envint.2018.09.006
33422710	Prenatal exposure to a wide range of environmental chemicals and child behaviour between 3 and 7 years of age - An exposome-based approach in 5 European cohorts	Jedynak P, Maitre L, Guxens M, Gützkow KB, Julvez J, López-Vicente M, Sunyer J, Casas M, Chatzi L, Gražulevičienė R, Kampouri M, McEachan R, Mon-Williams M, Tamayo I, Thomsen C, Urquiza J, Vafeiadi M, Wright J, Basagaña X, Vrijheid M, Philippat C.	Sci Total Environ. 2021 Apr 1;763:144115. doi: 10.1016/j.scitotenv.2020.144115. Epub 2020 Dec 15.	Jedynak P	Sci Total Environ	2021	2021/01/10	PMC7840589		10.1016/j.scitotenv.2020.144115
28325044	Predictors of Per- and Polyfluoroalkyl Substance (PFAS) Plasma Concentrations in 6-10 Year Old American Children	Harris MH, Rifas-Shiman SL, Calafat AM, Ye X, Mora AM, Webster TF, Oken E, Sagiv SK.	Environ Sci Technol. 2017 May 2;51(9):5193-5204. doi: 10.1021/acs.est.6b05811. Epub 2017 Apr 11.	Harris MH	Environ Sci Technol	2017	2017/03/23	PMC5576362	NIHMS898277	10.1021/acs.est.6b05811
35349911	The socioeconomic landscape of the exposome during pregnancy	Sum KK, Tint MT, Aguilera R, Dickens BSL, Choo S, Ang LT, Phua D, Law EC, Ng S, Tan KM, Benmarhnia T, Karnani N, Eriksson JG, Chong YS, Yap F, Tan KH, Lee YS, Chan SY, Chong MFF, Huang J.	Environ Int. 2022 May;163:107205. doi: 10.1016/j.envint.2022.107205. Epub 2022 Mar 26.	Sum KK	Environ Int	2022	2022/03/29			10.1016/j.envint.2022.107205
29722443	Biomonitoring of bisphenol A, triclosan and perfluorooctanoic acid in hair samples of children and adults	Karzi V, Tzatzarakis MN, Vakonaki E, Alegakis T, Katsikantami I, Sifakis S, Rizos A, Tsatsakis AM.	J Appl Toxicol. 2018 Aug;38(8):1144-1152. doi: 10.1002/jat.3627. Epub 2018 May 3.	Karzi V	J Appl Toxicol	2018	2018/05/04			10.1002/jat.3627
33941842	Trajectories and determinants of weight gain in two cohorts of young adult women born 16 years apart	Brown WJ, Flores TR, Keating SE, Mielke GI.	Int J Obes (Lond). 2021 Jul;45(7):1553-1564. doi: 10.1038/s41366-021-00819-0. Epub 2021 May 3.	Brown WJ	Int J Obes (Lond)	2021	2021/05/04	PMC8090508		10.1038/s41366-021-00819-0
31389053	Effect of gestational exposure to perfluorononanoic acid on neonatal mice testes	Singh S, Singh SK.	J Appl Toxicol. 2019 Dec;39(12):1663-1671. doi: 10.1002/jat.3883. Epub 2019 Aug 6.	Singh S	J Appl Toxicol	2019	2019/08/08			10.1002/jat.3883
36277702	Association between perfluoroalkyl substances concentration and bone mineral density in the US adolescents aged 12-19 years in NHANES 2005-2010	Xiong X, Chen B, Wang Z, Ma L, Li S, Gao Y.	Front Endocrinol (Lausanne). 2022 Oct 5;13:980608. doi: 10.3389/fendo.2022.980608. eCollection 2022.	Xiong X	Front Endocrinol (Lausanne)	2022	2022/10/24	PMC9581310		10.3389/fendo.2022.980608
18063051	Neonatal exposure to perfluorooctane sulfonate (PFOS) and perfluorooctanoic acid (PFOA) causes neurobehavioural defects in adult mice	Johansson N, Fredriksson A, Eriksson P.	Neurotoxicology. 2008 Jan;29(1):160-9. doi: 10.1016/j.neuro.2007.10.008. Epub 2007 Nov 1.	Johansson N	Neurotoxicology	2008	2007/12/08			10.1016/j.neuro.2007.10.008
29987291	Inter-individual, inter-city, and temporal trends of per- and polyfluoroalkyl substances in human milk from Swedish mothers between 1972 and 2016	Nyberg E , Awad R , Bignert A , Ek C , Sallsten G , Benskin JP .	Environ Sci Process Impacts. 2018 Aug 16;20(8):1136-1147. doi: 10.1039/c8em00174j.	Nyberg E	Environ Sci Process Impacts	2018	2018/07/11			10.1039/c8em00174j
17093205	Perfluorooctanoic acid and perfluorononanoic acid in fetal and neonatal mice following in utero exposure to 8-2 fluorotelomer alcohol	Henderson WM, Smith MA.	Toxicol Sci. 2007 Feb;95(2):452-61. doi: 10.1093/toxsci/kfl162. Epub 2006 Nov 8.	Henderson WM	Toxicol Sci	2007	2006/11/10			10.1093/toxsci/kfl162
32315828	Perfluoroalkyl substances and anthropomorphic measures in children (ages 3-11 years), NHANES 2013-2014	Scinicariello F, Buser MC, Abadin HG, Attanasio R.	Environ Res. 2020 Jul;186:109518. doi: 10.1016/j.envres.2020.109518. Epub 2020 Apr 15.	Scinicariello F	Environ Res	2020	2020/04/22	PMC8132309	NIHMS1697994	10.1016/j.envres.2020.109518
30920876	Adverse Maternal, Fetal, and Postnatal Effects of Hexafluoropropylene Oxide Dimer Acid (GenX) from Oral Gestational Exposure in Sprague-Dawley Rats	Conley JM, Lambright CS, Evans N, Strynar MJ, McCord J, McIntyre BS, Travlos GS, Cardon MC, Medlock-Kakaley E, Hartig PC, Wilson VS, Gray LE Jr.	Environ Health Perspect. 2019 Mar;127(3):37008. doi: 10.1289/EHP4372.	Conley JM	Environ Health Perspect	2019	2019/03/29	PMC6768323		10.1289/EHP4372
24742729	Early life perfluorooctanoic acid (PFOA) exposure and overweight and obesity risk in adulthood in a community with elevated exposure	Barry V, Darrow LA, Klein M, Winquist A, Steenland K.	Environ Res. 2014 Jul;132:62-9. doi: 10.1016/j.envres.2014.03.025. Epub 2014 Apr 16.	Barry V	Environ Res	2014	2014/04/19			10.1016/j.envres.2014.03.025
32565448	Exposure to endocrine-disrupting chemicals and anthropometric measures of obesity: a systematic review and meta-analysis	Ribeiro CM, Beserra BTS, Silva NG, Lima CL, Rocha PRS, Coelho MS, Neves FAR, Amato AA.	BMJ Open. 2020 Jun 21;10(6):e033509. doi: 10.1136/bmjopen-2019-033509.	Ribeiro CM	BMJ Open	2020	2020/06/23	PMC7311014		10.1136/bmjopen-2019-033509
31284113	Prenatal exposure to per- and polyfluoroalkyl substances and infant growth and adiposity: the Healthy Start Study	Starling AP, Adgate JL, Hamman RF, Kechris K, Calafat AM, Dabelea D.	Environ Int. 2019 Oct;131:104983. doi: 10.1016/j.envint.2019.104983. Epub 2019 Jul 5.	Starling AP	Environ Int	2019	2019/07/09	PMC6728170	NIHMS1534595	10.1016/j.envint.2019.104983
36578952	Editorial: Bone health and development in children and adolescents	Baronio F, Baptista F.	Front Endocrinol (Lausanne). 2022 Dec 12;13:1101403. doi: 10.3389/fendo.2022.1101403. eCollection 2022.	Baronio F	Front Endocrinol (Lausanne)	2022	2022/12/29	PMC9791941		10.3389/fendo.2022.1101403
33320363	Evolution of the Physical Phenotype of Fetal Alcohol Spectrum Disorders from Childhood through Adolescence	Jacobson SW, Hoyme HE, Carter RC, Dodge NC, Molteno CD, Meintjes EM, Jacobson JL.	Alcohol Clin Exp Res. 2021 Feb;45(2):395-408. doi: 10.1111/acer.14534. Epub 2021 Feb 9.	Jacobson SW	Alcohol Clin Exp Res	2021	2020/12/15			10.1111/acer.14534
36507367	Detected prenatal perfluorooctanoic acid (PFOA) exposure is associated with decreased fetal head biometric parameters in participants experiencing higher perceived stress during pregnancy in the MADRES cohort	Peterson AK, Eckel SP, Habre R, Yang T, Faham D, Amin M, Grubbs BH, Farzan SF, Kannan K, Robinson M, Lerner D, Al-Marayati LA, Walker DK, Grant EG, Breton CV, Bastain TM.	Environ Adv. 2022 Oct;9:100286. doi: 10.1016/j.envadv.2022.100286. Epub 2022 Sep 8.	Peterson AK	Environ Adv	2022	2022/12/12	PMC9731234	NIHMS1853764	10.1016/j.envadv.2022.100286
26115335	Prenatal Phthalate, Perfluoroalkyl Acid, and Organochlorine Exposures and Term Birth Weight in Three Birth Cohorts: Multi-Pollutant Models Based on Elastic Net Regression	Lenters V, Portengen L, Rignell-Hydbom A, Jönsson BA, Lindh CH, Piersma AH, Toft G, Bonde JP, Heederik D, Rylander L, Vermeulen R.	Environ Health Perspect. 2016 Mar;124(3):365-72. doi: 10.1289/ehp.1408933. Epub 2015 Jun 26.	Lenters V	Environ Health Perspect	2016	2015/06/27	PMC4786980		10.1289/ehp.1408933
34357911	Placental Transfer and Composition of Perfluoroalkyl Substances (PFASs): A Korean Birth Panel of Parent-Infant Triads	Kang H, Kim HS, Yoon YS, Lee J, Kho Y, Lee J, Chang HJ, Cho YH, Kim YA.	Toxics. 2021 Jul 14;9(7):168. doi: 10.3390/toxics9070168.	Kang H	Toxics	2021	2021/08/06	PMC8309930		10.3390/toxics9070168
28669937	Perfluoroalkyl Substances during Pregnancy and Offspring Weight and Adiposity at Birth: Examining Mediation by Maternal Fasting Glucose in the Healthy Start Study	Starling AP, Adgate JL, Hamman RF, Kechris K, Calafat AM, Ye X, Dabelea D.	Environ Health Perspect. 2017 Jun 26;125(6):067016. doi: 10.1289/EHP641.	Starling AP	Environ Health Perspect	2017	2017/07/04	PMC5743451		10.1289/EHP641
32980420	Perfluorooctane sulfonic acid (PFOS) exposure during pregnancy increases blood pressure and impairs vascular relaxation mechanisms in the adult offspring	Dangudubiyyam SV, Mishra JS, Zhao H, Kumar S.	Reprod Toxicol. 2020 Dec;98:165-173. doi: 10.1016/j.reprotox.2020.09.008. Epub 2020 Sep 24.	Dangudubiyyam SV	Reprod Toxicol	2020	2020/09/27	PMC7736219	NIHMS1634040	10.1016/j.reprotox.2020.09.008
20494442	Infant exposure of perfluorinated compounds: levels in breast milk and commercial baby food	Llorca M, Farré M, Picó Y, Teijón ML, Alvarez JG, Barceló D.	Environ Int. 2010 Aug;36(6):584-92. doi: 10.1016/j.envint.2010.04.016. Epub 2010 May 21.	Llorca M	Environ Int	2010	2010/05/25			10.1016/j.envint.2010.04.016
28128969	Prenatal Exposure to Perfluoroalkyl Substances and Body Fatness in Girls	Hartman TJ, Calafat AM, Holmes AK, Marcus M, Northstone K, Flanders WD, Kato K, Taylor EV.	Child Obes. 2017 Jun;13(3):222-230. doi: 10.1089/chi.2016.0126. Epub 2017 Jan 27.	Hartman TJ	Child Obes	2017	2017/01/28	PMC5444423		10.1089/chi.2016.0126
33220988	Prenatal exposure to perfluoroalkyl and polyfluoroalkyl substances and birth outcomes: A longitudinal cohort with repeated measurements	Chen L, Tong C, Huo X, Zhang J, Tian Y; Shanghai Birth Cohort.	Chemosphere. 2021 Mar;267:128899. doi: 10.1016/j.chemosphere.2020.128899. Epub 2020 Nov 7.	Chen L	Chemosphere	2021	2020/11/22			10.1016/j.chemosphere.2020.128899
34182087	Maternal exposure to perfluoroalkyl chemicals and anogenital distance in the offspring: A Faroese cohort study	Christensen JVR, Bangash KK, Weihe P, Grandjean P, Nielsen F, Jensen TK, Petersen MS.	Reprod Toxicol. 2021 Sep;104:52-57. doi: 10.1016/j.reprotox.2021.06.016. Epub 2021 Jun 25.	Christensen JVR	Reprod Toxicol	2021	2021/06/28	PMC8403157	NIHMS1723387	10.1016/j.reprotox.2021.06.016
18511431	Effects of perfluorobutyrate exposure during pregnancy in the mouse	Das KP, Grey BE, Zehr RD, Wood CR, Butenhoff JL, Chang SC, Ehresman DJ, Tan YM, Lau C.	Toxicol Sci. 2008 Sep;105(1):173-81. doi: 10.1093/toxsci/kfn099. Epub 2008 May 28.	Das KP	Toxicol Sci	2008	2008/05/31			10.1093/toxsci/kfn099
36030647	Effect of perfluoroalkyl exposure in pregnancy and infancy on intrauterine and childhood growth and anthropometry. Sub study from COPSAC2010 birth cohort	Sevelsted A, Gürdeniz G, Rago D, Pedersen CT, Lasky-Su JA, Checa A, Zhang P, Wheelock CE, Normann SS, Kristensen DM, Rasmussen MA, Schullehner J, Sdougkou K, Martin JW, Stokholm J, Bønnelykke K, Bisgaard H, Chawes B.	EBioMedicine. 2022 Sep;83:104236. doi: 10.1016/j.ebiom.2022.104236. Epub 2022 Aug 26.	Sevelsted A	EBioMedicine	2022	2022/08/28	PMC9434040		10.1016/j.ebiom.2022.104236
30055518	Endocrine disruptors and neonatal anthropometry, NICHD Fetal Growth Studies - Singletons	Buck Louis GM, Zhai S, Smarr MM, Grewal J, Zhang C, Grantz KL, Hinkle SN, Sundaram R, Lee S, Honda M, Oh J, Kannan K.	Environ Int. 2018 Oct;119:515-526. doi: 10.1016/j.envint.2018.07.024. Epub 2018 Jul 26.	Buck Louis GM	Environ Int	2018	2018/07/29	PMC6267852	NIHMS986048	10.1016/j.envint.2018.07.024
27276029	Brief Report: Plasma Concentrations of Perfluorooctane Sulfonamide and Time-to-pregnancy Among Primiparous Women	Whitworth KW, Haug LS, Sabaredzovic A, Eggesbo M, Longnecker MP.	Epidemiology. 2016 Sep;27(5):712-5. doi: 10.1097/EDE.0000000000000524.	Whitworth KW	Epidemiology	2016	2016/06/09	PMC5387409	NIHMS854434	10.1097/EDE.0000000000000524
36355941	Perfluoroalkyl Mixture Exposure in Relation to Fetal Growth: Potential Roles of Maternal Characteristics and Associations with Birth Outcomes	Shen C, Ding J, Xu C, Zhang L, Liu S, Tian Y.	Toxics. 2022 Oct 28;10(11):650. doi: 10.3390/toxics10110650.	Shen C	Toxics	2022	2022/11/10	PMC9695392		10.3390/toxics10110650
24520202	No association between perfluoroalkyl chemicals and hypertension in children	Geiger SD, Xiao J, Shankar A.	Integr Blood Press Control. 2014 Jan 13;7:1-7. doi: 10.2147/IBPC.S47660. eCollection 2014.	Geiger SD	Integr Blood Press Control	2014	2014/02/13	PMC3920456		10.2147/IBPC.S47660
32409013	Persistent organic pollutant exposure and celiac disease: A pilot study	Gaylord A, Trasande L, Kannan K, Thomas KM, Lee S, Liu M, Levine J.	Environ Res. 2020 Jul;186:109439. doi: 10.1016/j.envres.2020.109439. Epub 2020 May 11.	Gaylord A	Environ Res	2020	2020/05/16			10.1016/j.envres.2020.109439
32485599	Perfluoroctanoic acid (PFOA) enhances NOTCH-signaling in an angiogenesis model of placental trophoblast cells	Poteser M, Hutter HP, Moshammer H, Weitensfelder L.	Int J Hyg Environ Health. 2020 Aug;229:113566. doi: 10.1016/j.ijheh.2020.113566. Epub 2020 May 31.	Poteser M	Int J Hyg Environ Health	2020	2020/06/03			10.1016/j.ijheh.2020.113566
32442788	Exposure to per- and polyfluorinated alkyl substances in pregnant Brazilian women and its association with fetal growth	Souza MCO, Saraiva MCP, Honda M, Barbieri MA, Bettiol H, Barbosa F, Kannan K.	Environ Res. 2020 Aug;187:109585. doi: 10.1016/j.envres.2020.109585. Epub 2020 Apr 28.	Souza MCO	Environ Res	2020	2020/05/23			10.1016/j.envres.2020.109585
35331797	Associations between prenatal exposure to perfluoroalkyl substances, hypomethylation of MEST imprinted gene and birth outcomes	Ku MS, Pan WC, Huang YT, Hsieh WS, Hsu YH, Chen PC, Liu CY.	Environ Pollut. 2022 Jul 1;304:119183. doi: 10.1016/j.envpol.2022.119183. Epub 2022 Mar 21.	Ku MS	Environ Pollut	2022	2022/03/25			10.1016/j.envpol.2022.119183
35183668	Serum concentrations of per-/polyfluoroalkyl substances and its association with renal function parameters among teenagers near a Chinese fluorochemical industrial plant: A cross-sectional study	Xie LN, Wang XC, Su LQ, Ji SS, Dong XJ, Zhu HJ, Hou SS, Wang C, Li ZH, Dong B, Zhu Y.	Environ Pollut. 2022 Jun 1;302:119020. doi: 10.1016/j.envpol.2022.119020. Epub 2022 Feb 17.	Xie LN	Environ Pollut	2022	2022/02/20			10.1016/j.envpol.2022.119020
34220941	Gene Variants Determine Placental Transfer of Perfluoroalkyl Substances (PFAS), Mercury (Hg) and Lead (Pb), and Birth Outcome: Findings From the UmMuKi Bratislava-Vienna Study	Gundacker C, Graf-Rohrmeister K, Gencik M, Hengstschläger M, Holoman K, Rosa P, Kroismayr R, Offenthaler I, Plichta V, Reischer T, Teufl I, Raffesberg W, Scharf S, Köhler-Vallant B, Delissen Z, Weiß S, Uhl M.	Front Genet. 2021 Jun 16;12:664946. doi: 10.3389/fgene.2021.664946. eCollection 2021.	Gundacker C	Front Genet	2021	2021/07/05	PMC8242356		10.3389/fgene.2021.664946
32179316	Using methylome data to inform exposome-health association studies: An application to the identification of environmental drivers of child body mass index	Cadiou S, Bustamante M, Agier L, Andrusaityte S, Basagaña X, Carracedo A, Chatzi L, Grazuleviciene R, Gonzalez JR, Gutzkow KB, Maitre L, Mason D, Millot F, Nieuwenhuijsen M, Papadopoulou E, Santorelli G, Saulnier PJ, Vives M, Wright J, Vrijheid M, Slama R.	Environ Int. 2020 May;138:105622. doi: 10.1016/j.envint.2020.105622. Epub 2020 Mar 14.	Cadiou S	Environ Int	2020	2020/03/18	PMC8713647	NIHMS1759252	10.1016/j.envint.2020.105622
25543169	Developmental toxicity of perfluorononanoic acid in mice	Das KP, Grey BE, Rosen MB, Wood CR, Tatum-Gibbs KR, Zehr RD, Strynar MJ, Lindstrom AB, Lau C.	Reprod Toxicol. 2015 Jan;51:133-44. doi: 10.1016/j.reprotox.2014.12.012. Epub 2014 Dec 25.	Das KP	Reprod Toxicol	2015	2014/12/29			10.1016/j.reprotox.2014.12.012
29842821	Maternal exposure to endocrine disruptors and placental transmission: a pilot study	Caserta D, Pegoraro S, Mallozzi M, Di Benedetto L, Colicino E, Lionetto L, Simmaco M.	Gynecol Endocrinol. 2018 Nov;34(11):1001-1004. doi: 10.1080/09513590.2018.1473362. Epub 2018 May 29.	Caserta D	Gynecol Endocrinol	2018	2018/05/30			10.1080/09513590.2018.1473362
32938446	Associations between prenatal maternal exposure to per- and polyfluoroalkyl substances (PFAS) and polybrominated diphenyl ethers (PBDEs) and birth outcomes among pregnant women in San Francisco	Eick SM, Hom Thepaksorn EK, Izano MA, Cushing LJ, Wang Y, Smith SC, Gao S, Park JS, Padula AM, DeMicco E, Valeri L, Woodruff TJ, Morello-Frosch R.	Environ Health. 2020 Sep 16;19(1):100. doi: 10.1186/s12940-020-00654-2.	Eick SM	Environ Health	2020	2020/09/17	PMC7495899		10.1186/s12940-020-00654-2
31874421	Dynamic growth metrics for examining prenatal exposure impacts on child growth trajectories: Application to perfluorooctanoic acid (PFOA) and postnatal weight gain	Tanner EM, Bornehag CG, Gennings C.	Environ Res. 2020 Mar;182:109044. doi: 10.1016/j.envres.2019.109044. Epub 2019 Dec 14.	Tanner EM	Environ Res	2020	2019/12/25	PMC7027597	NIHMS1547248	10.1016/j.envres.2019.109044
35308102	Perfluoroalkyl substances influence DNA methylation in school-age children highly exposed through drinking water contaminated from firefighting foam: a cohort study in Ronneby, Sweden	Xu Y, Lindh CH, Fletcher T, Jakobsson K, Engström K.	Environ Epigenet. 2022 Feb 4;8(1):dvac004. doi: 10.1093/eep/dvac004. eCollection 2022.	Xu Y	Environ Epigenet	2022	2022/03/21	PMC8931254		10.1093/eep/dvac004
30844580	Perfluoroalkyl substances, metabolomic profiling, and alterations in glucose homeostasis among overweight and obese Hispanic children: A proof-of-concept analysis	Alderete TL, Jin R, Walker DI, Valvi D, Chen Z, Jones DP, Peng C, Gilliland FD, Berhane K, Conti DV, Goran MI, Chatzi L.	Environ Int. 2019 May;126:445-453. doi: 10.1016/j.envint.2019.02.047. Epub 2019 Mar 4.	Alderete TL	Environ Int	2019	2019/03/08	PMC6555482	NIHMS1027698	10.1016/j.envint.2019.02.047
28172036	Maternal Concentrations of Perfluoroalkyl Substances and Fetal Markers of Metabolic Function and Birth Weight	Ashley-Martin J, Dodds L, Arbuckle TE, Bouchard MF, Fisher M, Morriset AS, Monnier P, Shapiro GD, Ettinger AS, Dallaire R, Taback S, Fraser W, Platt RW.	Am J Epidemiol. 2017 Feb 1;185(3):185-193. doi: 10.1093/aje/kww213.	Ashley-Martin J	Am J Epidemiol	2017	2017/02/08	PMC5391709		10.1093/aje/kww213
21805959	Trans-placental transfer of thirteen perfluorinated compounds and relations with fetal thyroid hormones	Kim S, Choi K, Ji K, Seo J, Kho Y, Park J, Kim S, Park S, Hwang I, Jeon J, Yang H, Giesy JP.	Environ Sci Technol. 2011 Sep 1;45(17):7465-72. doi: 10.1021/es202408a. Epub 2011 Aug 12.	Kim S	Environ Sci Technol	2011	2011/08/03			10.1021/es202408a
31247476	First-trimester maternal concentrations of polyfluoroalkyl substances and fetal growth throughout pregnancy	Costa O, Iñiguez C, Manzano-Salgado CB, Amiano P, Murcia M, Casas M, Irizar A, Basterrechea M, Beneito A, Schettgen T, Sunyer J, Vrijheid M, Ballester F, Lopez-Espinosa MJ.	Environ Int. 2019 Sep;130:104830. doi: 10.1016/j.envint.2019.05.024. Epub 2019 Jun 25.	Costa O	Environ Int	2019	2019/06/28			10.1016/j.envint.2019.05.024
28753482	Gestational diabetes and offspring birth size at elevated environmental pollutant exposures	Valvi D, Oulhote Y, Weihe P, Dalgård C, Bjerve KS, Steuerwald U, Grandjean P.	Environ Int. 2017 Oct;107:205-215. doi: 10.1016/j.envint.2017.07.016. Epub 2017 Jul 25.	Valvi D	Environ Int	2017	2017/07/29	PMC5584560	NIHMS895601	10.1016/j.envint.2017.07.016
30272047	Prenatal Exposure to Perfluoroalkyl Substances: Infant Birth Weight and Early Life Growth	Shoaff J, Papandonatos GD, Calafat AM, Chen A, Lanphear BP, Ehrlich S, Kelsey KT, Braun JM.	Environ Epidemiol. 2018 Jun;2(2):e010. doi: 10.1097/EE9.0000000000000010.	Shoaff J	Environ Epidemiol	2018	2018/10/02	PMC6157747	NIHMS942481	10.1097/EE9.0000000000000010
29698897	Perfluoroalkyl and polyfluoroalkyl substances in matched parental and cord serum in Shandong, China	Han W, Gao Y, Yao Q, Yuan T, Wang Y, Zhao S, Shi R, Bonefeld-Jorgensen EC, Shen X, Tian Y.	Environ Int. 2018 Jul;116:206-213. doi: 10.1016/j.envint.2018.04.025. Epub 2018 Apr 23.	Han W	Environ Int	2018	2018/04/27			10.1016/j.envint.2018.04.025
19211617	Neonatal exposure to PFOS and PFOA in mice results in changes in proteins which are important for neuronal growth and synaptogenesis in the developing brain	Johansson N, Eriksson P, Viberg H.	Toxicol Sci. 2009 Apr;108(2):412-8. doi: 10.1093/toxsci/kfp029. Epub 2009 Feb 11.	Johansson N	Toxicol Sci	2009	2009/02/13			10.1093/toxsci/kfp029
19428941	A two-generation oral gavage reproduction study with potassium perfluorobutanesulfonate (K+PFBS) in Sprague Dawley rats	Lieder PH, York RG, Hakes DC, Chang SC, Butenhoff JL.	Toxicology. 2009 May 2;259(1-2):33-45. doi: 10.1016/j.tox.2009.01.027. Epub 2009 Feb 11.	Lieder PH	Toxicology	2009	2009/05/12			10.1016/j.tox.2009.01.027
34595719	Perfluoroalkyl acids in dust on residential indoor/outdoor window glass in Chinese cities: occurrence, composition, and toddler exposure	Zhao Z, Yue L, Qiao H, Li Y, Cheng X, Hua X, Lin T, Li Q, Sun H.	Environ Sci Pollut Res Int. 2022 Feb;29(10):13881-13892. doi: 10.1007/s11356-021-16653-w. Epub 2021 Oct 1.	Zhao Z	Environ Sci Pollut Res Int	2022	2021/10/01			10.1007/s11356-021-16653-w
29879567	Menstrual cycle characteristics as determinants of plasma concentrations of perfluoroalkyl substances (PFASs) in the Norwegian Mother and Child Cohort (MoBa study)	Singer AB, Whitworth KW, Haug LS, Sabaredzovic A, Impinen A, Papadopoulou E, Longnecker MP.	Environ Res. 2018 Oct;166:78-85. doi: 10.1016/j.envres.2018.05.019. Epub 2018 Jun 4.	Singer AB	Environ Res	2018	2018/06/08	PMC6174531	NIHMS987656	10.1016/j.envres.2018.05.019
30626391	Prenatal exposure to perfluoroalkyl and polyfluoroalkyl substances and the risk of hypertensive disorders of pregnancy	Huang R, Chen Q, Zhang L, Luo K, Chen L, Zhao S, Feng L, Zhang J.	Environ Health. 2019 Jan 9;18(1):5. doi: 10.1186/s12940-018-0445-3.	Huang R	Environ Health	2019	2019/01/11	PMC6327470		10.1186/s12940-018-0445-3
30219610	Concentrations of endocrine disrupting chemicals in newborn blood spots and infant outcomes in the upstate KIDS study	Bell EM, Yeung EH, Ma W, Kannan K, Sundaram R, Smarr MM, Buck Louis GM.	Environ Int. 2018 Dec;121(Pt 1):232-239. doi: 10.1016/j.envint.2018.09.005. Epub 2018 Sep 13.	Bell EM	Environ Int	2018	2018/09/17	PMC6376484	NIHMS1506883	10.1016/j.envint.2018.09.005
25349310	Prevalence and characteristics of fetal alcohol spectrum disorders	May PA, Baete A, Russo J, Elliott AJ, Blankenship J, Kalberg WO, Buckley D, Brooks M, Hasken J, Abdul-Rahman O, Adam MP, Robinson LK, Manning M, Hoyme HE.	Pediatrics. 2014 Nov;134(5):855-66. doi: 10.1542/peds.2013-3319.	May PA	Pediatrics	2014	2014/10/29	PMC4210790		10.1542/peds.2013-3319
30975573	Maternal serum concentrations of perfluoroalkyl substances and birth size in British boys	Marks KJ, Cutler AJ, Jeddy Z, Northstone K, Kato K, Hartman TJ.	Int J Hyg Environ Health. 2019 Jun;222(5):889-895. doi: 10.1016/j.ijheh.2019.03.008. Epub 2019 Apr 9.	Marks KJ	Int J Hyg Environ Health	2019	2019/04/13	PMC6571162	NIHMS1025366	10.1016/j.ijheh.2019.03.008
30612643	Determination of 21 perfluoroalkyl substances and organophosphorus compounds in breast milk by liquid chromatography coupled to orbitrap high-resolution mass spectrometry	Beser MI, Pardo O, Beltrán J, Yusà V.	Anal Chim Acta. 2019 Feb 21;1049:123-132. doi: 10.1016/j.aca.2018.10.033. Epub 2018 Oct 17.	Beser MI	Anal Chim Acta	2019	2019/01/08			10.1016/j.aca.2018.10.033
33269902	Exposure to Per- and Polyfluoroalkyl Substances and Adiposity at Age 12 Years: Evaluating Periods of Susceptibility	Liu Y, Li N, Papandonatos GD, Calafat AM, Eaton CB, Kelsey KT, Chen A, Lanphear BP, Cecil KM, Kalkwarf HJ, Yolton K, Braun JM.	Environ Sci Technol. 2020 Dec 15;54(24):16039-16049. doi: 10.1021/acs.est.0c06088. Epub 2020 Dec 3.	Liu Y	Environ Sci Technol	2020	2020/12/03	PMC7917013	NIHMS1672212	10.1021/acs.est.0c06088
30634139	Prenatal exposure to persistent organic pollutants in Northern Tanzania and their distribution between breast milk, maternal blood, placenta and cord blood	Müller MHB, Polder A, Brynildsrud OB, Grønnestad R, Karimi M, Lie E, Manyilizu WB, Mdegela RH, Mokiti F, Murtadha M, Nonga HE, Skaare JU, Solhaug A, Lyche JL.	Environ Res. 2019 Mar;170:433-442. doi: 10.1016/j.envres.2018.12.026. Epub 2018 Dec 18.	Müller MHB	Environ Res	2019	2019/01/12			10.1016/j.envres.2018.12.026
31153106	Human exposure to PFOS and mercury through meat from baltic harbour seals (Phoca vitulina)	Sonne C, Vorkamp K, Galatius A, Kyhn L, Teilmann J, Bossi R, Søndergaard J, Eulaers I, Desforges JP, Siebert U, Dietz R.	Environ Res. 2019 Aug;175:376-383. doi: 10.1016/j.envres.2019.05.026. Epub 2019 May 24.	Sonne C	Environ Res	2019	2019/06/02			10.1016/j.envres.2019.05.026
24606078	Adiposity and glycemic control in children exposed to perfluorinated compounds	Timmermann CA, Rossing LI, Grøntved A, Ried-Larsen M, Dalgård C, Andersen LB, Grandjean P, Nielsen F, Svendsen KD, Scheike T, Jensen TK.	J Clin Endocrinol Metab. 2014 Apr;99(4):E608-14. doi: 10.1210/jc.2013-3460. Epub 2014 Feb 25.	Timmermann CA	J Clin Endocrinol Metab	2014	2014/03/11			10.1210/jc.2013-3460
31730470	Association between prenatal exposure to perfluoroalkyl substances and asthma in 5-year-old children in the Odense Child Cohort	Beck IH, Timmermann CAG, Nielsen F, Schoeters G, Jøhnk C, Kyhl HB, Høst A, Jensen TK.	Environ Health. 2019 Nov 15;18(1):97. doi: 10.1186/s12940-019-0541-z.	Beck IH	Environ Health	2019	2019/11/16	PMC6858758		10.1186/s12940-019-0541-z
32858294	Occurrence and exposure risk evaluation of polyhalogenated carbazoles (PHCZs) in drinking water	Wang G, Jiang T, Li S, Hou H, Xiao K, Hu J, Liang S, Liu B, Yang J.	Sci Total Environ. 2021 Jan 1;750:141615. doi: 10.1016/j.scitotenv.2020.141615. Epub 2020 Aug 13.	Wang G	Sci Total Environ	2021	2020/08/29			10.1016/j.scitotenv.2020.141615
26891270	Time trends of perfluorinated alkyl acids in serum from Danish pregnant women 2008-2013	Bjerregaard-Olesen C, Bach CC, Long M, Ghisari M, Bossi R, Bech BH, Nohr EA, Henriksen TB, Olsen J, Bonefeld-Jørgensen EC.	Environ Int. 2016 May;91:14-21. doi: 10.1016/j.envint.2016.02.010. Epub 2016 Feb 16.	Bjerregaard-Olesen C	Environ Int	2016	2016/02/19			10.1016/j.envint.2016.02.010
31037826	Maternal exposure causes mitochondrial dysfunction in brain, liver, and heart of mouse fetus: An explanation for perfluorooctanoic acid induced abortion and developmental toxicity	Salimi A, Nikoosiar Jahromi M, Pourahmad J.	Environ Toxicol. 2019 Jul;34(7):878-885. doi: 10.1002/tox.22760. Epub 2019 Apr 29.	Salimi A	Environ Toxicol	2019	2019/05/01			10.1002/tox.22760
32994824	Risk to human health related to the presence of perfluoroalkyl substances in food	EFSA Panel on Contaminants in the Food Chain (EFSA CONTAM Panel); Schrenk D, Bignami M, Bodin L, Chipman JK, Del Mazo J, Grasl-Kraupp B, Hogstrand C, Hoogenboom LR, Leblanc JC, Nebbia CS, Nielsen E, Ntzani E, Petersen A, Sand S, Vleminckx C, Wallace H, Barregård L, Ceccatelli S, Cravedi JP, Halldorsson TI, Haug LS, Johansson N, Knutsen HK, Rose M, Roudot AC, Van Loveren H, Vollmer G, Mackay K, Ri…	EFSA J. 2020 Sep 17;18(9):e06223. doi: 10.2903/j.efsa.2020.6223. eCollection 2020 Sep.	EFSA Panel on Contaminants in the Food Chain (EFSA CONTAM Panel)	EFSA J	2020	2020/09/30	PMC7507523		10.2903/j.efsa.2020.6223
32474636	Childhood nocturnal enuresis-a marker for pelvic floor disorders and urinary tract symptoms in women?	Othman JA, Åkervall S, Molin M, Gyhagen M.	Int Urogynecol J. 2021 Feb;32(2):359-365. doi: 10.1007/s00192-020-04345-x. Epub 2020 May 30.	Othman JA	Int Urogynecol J	2021	2020/06/01	PMC7838072		10.1007/s00192-020-04345-x
23825166	Prenatal exposures to perfluorinated chemicals and anthropometry at 7 years of age	Andersen CS, Fei C, Gamborg M, Nohr EA, Sørensen TI, Olsen J.	Am J Epidemiol. 2013 Sep 15;178(6):921-7. doi: 10.1093/aje/kwt057. Epub 2013 Jul 3.	Andersen CS	Am J Epidemiol	2013	2013/07/05			10.1093/aje/kwt057
31744629	Perfluoroalkyl substances and severity of nonalcoholic fatty liver in Children: An untargeted metabolomics approach	Jin R, McConnell R, Catherine C, Xu S, Walker DI, Stratakis N, Jones DP, Miller GW, Peng C, Conti DV, Vos MB, Chatzi L.	Environ Int. 2020 Jan;134:105220. doi: 10.1016/j.envint.2019.105220. Epub 2019 Nov 16.	Jin R	Environ Int	2020	2019/11/21	PMC6944061	NIHMS1063439	10.1016/j.envint.2019.105220
31099564	Prenatal Exposure to Per- and Polyfluoroalkyl Substances (PFASs) and Association between the Placental Transfer Efficiencies and Dissociation Constant of Serum Proteins-PFAS Complexes	Gao K, Zhuang T, Liu X, Fu J, Zhang J, Fu J, Wang L, Zhang A, Liang Y, Song M, Jiang G.	Environ Sci Technol. 2019 Jun 4;53(11):6529-6538. doi: 10.1021/acs.est.9b00715. Epub 2019 May 23.	Gao K	Environ Sci Technol	2019	2019/05/18			10.1021/acs.est.9b00715
27352404	Prenatal Exposure to Perfluoroalkyl Substances and Adiposity in Early and Mid-Childhood	Mora AM, Oken E, Rifas-Shiman SL, Webster TF, Gillman MW, Calafat AM, Ye X, Sagiv SK.	Environ Health Perspect. 2017 Mar;125(3):467-473. doi: 10.1289/EHP246. Epub 2016 Jun 28.	Mora AM	Environ Health Perspect	2017	2016/06/29	PMC5332178		10.1289/EHP246
29533840	Association between persistent endocrine-disrupting chemicals (PBDEs, OH-PBDEs, PCBs, and PFASs) and biomarkers of inflammation and cellular aging during pregnancy and postpartum	Zota AR, Geller RJ, Romano LE, Coleman-Phox K, Adler NE, Parry E, Wang M, Park JS, Elmi AF, Laraia BA, Epel ES.	Environ Int. 2018 Jun;115:9-20. doi: 10.1016/j.envint.2018.02.044. Epub 2018 Mar 10.	Zota AR	Environ Int	2018	2018/03/14	PMC5970048	NIHMS951470	10.1016/j.envint.2018.02.044
28109710	Univariate predictors of maternal concentrations of environmental chemicals: The MIREC study	Lewin A, Arbuckle TE, Fisher M, Liang CL, Marro L, Davis K, Abdelouahab N, Fraser WD.	Int J Hyg Environ Health. 2017 Mar;220(2 Pt A):77-85. doi: 10.1016/j.ijheh.2017.01.001. Epub 2017 Jan 16.	Lewin A	Int J Hyg Environ Health	2017	2017/01/23			10.1016/j.ijheh.2017.01.001
33250379	The prevalence, child characteristics, and maternal risk factors for the continuum of fetal alcohol spectrum disorders: A sixth population-based study in the same South African community	May PA, Marais AS, De Vries MM, Buckley D, Kalberg WO, Hasken JM, Stegall JM, Hedrick DM, Robinson LK, Manning MA, Tabachnick BG, Seedat S, Parry CDH, Hoyme HE.	Drug Alcohol Depend. 2021 Jan 1;218:108408. doi: 10.1016/j.drugalcdep.2020.108408. Epub 2020 Nov 13.	May PA	Drug Alcohol Depend	2021	2020/11/30	PMC7756187	NIHMS1652460	10.1016/j.drugalcdep.2020.108408
34896592	Relationships between maternal perfluoroalkyl substance levels, polymorphisms of receptor genes, and adverse birth outcomes in the Hokkaido birth cohort study, Japan	Kobayashi S, Sata F, Ikeda-Araki A, Miyashita C, Goudarzi H, Iwasaki Y, Nakajima T, Kishi R.	Reprod Toxicol. 2022 Jan;107:112-122. doi: 10.1016/j.reprotox.2021.12.004. Epub 2021 Dec 9.	Kobayashi S	Reprod Toxicol	2022	2021/12/13			10.1016/j.reprotox.2021.12.004
31062244	Maternal exposure to perfluorooctanoic acid (PFOA) causes liver toxicity through PPAR-α pathway and lowered histone acetylation in female offspring mice	Li D, Zhang L, Zhang Y, Guan S, Gong X, Wang X.	Environ Sci Pollut Res Int. 2019 Jun;26(18):18866-18875. doi: 10.1007/s11356-019-05258-z. Epub 2019 May 7.	Li D	Environ Sci Pollut Res Int	2019	2019/05/08			10.1007/s11356-019-05258-z
26895313	Prenatal Exposure to Perfluorocarboxylic Acids (PFCAs) and Fetal and Postnatal Growth in the Taiwan Maternal and Infant Cohort Study	Wang Y, Adgent M, Su PH, Chen HY, Chen PC, Hsiung CA, Wang SL.	Environ Health Perspect. 2016 Nov;124(11):1794-1800. doi: 10.1289/ehp.1509998. Epub 2016 Feb 19.	Wang Y	Environ Health Perspect	2016	2016/02/20	PMC5089898		10.1289/ehp.1509998
26554535	Prenatal perfluoroalkyl substance exposure and child adiposity at 8 years of age: The HOME study	Braun JM, Chen A, Romano ME, Calafat AM, Webster GM, Yolton K, Lanphear BP.	Obesity (Silver Spring). 2016 Jan;24(1):231-7. doi: 10.1002/oby.21258. Epub 2015 Nov 11.	Braun JM	Obesity (Silver Spring)	2016	2015/11/12	PMC4688224	NIHMS711823	10.1002/oby.21258
25282275	Assessment of perfluoroalkyl substances in food items at global scale	Pérez F, Llorca M, Köck-Schulmeyer M, Škrbić B, Oliveira LS, da Boit Martinello K, Al-Dhabi NA, Antić I, Farré M, Barceló D.	Environ Res. 2014 Nov;135:181-9. doi: 10.1016/j.envres.2014.08.004. Epub 2014 Oct 1.	Pérez F	Environ Res	2014	2014/10/06			10.1016/j.envres.2014.08.004
23680941	Perfluorooctanoate and neuropsychological outcomes in children	Stein CR, Savitz DA, Bellinger DC.	Epidemiology. 2013 Jul;24(4):590-9. doi: 10.1097/EDE.0b013e3182944432.	Stein CR	Epidemiology	2013	2013/05/18	PMC4020323	NIHMS572549	10.1097/EDE.0b013e3182944432
23552989	Positive association between perfluoroalkyl chemicals and hyperuricemia in children	Geiger SD, Xiao J, Shankar A.	Am J Epidemiol. 2013 Jun 1;177(11):1255-62. doi: 10.1093/aje/kws392. Epub 2013 Apr 3.	Geiger SD	Am J Epidemiol	2013	2013/04/05	PMC3664338		10.1093/aje/kws392
18008002	Cord serum concentrations of perfluorooctane sulfonate (PFOS) and perfluorooctanoate (PFOA) in relation to weight and size at birth	Apelberg BJ, Witter FR, Herbstman JB, Calafat AM, Halden RU, Needham LL, Goldman LR.	Environ Health Perspect. 2007 Nov;115(11):1670-6. doi: 10.1289/ehp.10334.	Apelberg BJ	Environ Health Perspect	2007	2007/11/17	PMC2072847		10.1289/ehp.10334
23689097	Neonatal-maternal factors and perfluoroalkyl substances in cord blood	Lien GW, Huang CC, Wu KY, Chen MH, Lin CY, Chen CY, Hsieh WS, Chen PC.	Chemosphere. 2013 Aug;92(7):843-50. doi: 10.1016/j.chemosphere.2013.04.038. Epub 2013 May 18.	Lien GW	Chemosphere	2013	2013/05/22			10.1016/j.chemosphere.2013.04.038
31687437	Association between perfluoroalkyl acids and liver function: Data on sex differences in adolescents	Attanasio R.	Data Brief. 2019 Oct 5;27:104618. doi: 10.1016/j.dib.2019.104618. eCollection 2019 Dec.	Attanasio R	Data Brief	2019	2019/11/06	PMC6820112		10.1016/j.dib.2019.104618
31835271	Maternal serum levels of perfluoroalkyl substances in early pregnancy and offspring birth weight	Wikström S, Lin PI, Lindh CH, Shu H, Bornehag CG.	Pediatr Res. 2020 May;87(6):1093-1099. doi: 10.1038/s41390-019-0720-1. Epub 2019 Dec 13.	Wikström S	Pediatr Res	2020	2019/12/14	PMC7196936		10.1038/s41390-019-0720-1
22453775	Transfer of perfluorooctanoic acid (PFOA) and perfluorooctane sulfonate (PFOS) from contaminated feed into milk and meat of sheep: pilot study	Kowalczyk J, Ehlers S, Fürst P, Schafft H, Lahrssen-Wiederholt M.	Arch Environ Contam Toxicol. 2012 Aug;63(2):288-98. doi: 10.1007/s00244-012-9759-2. Epub 2012 Mar 28.	Kowalczyk J	Arch Environ Contam Toxicol	2012	2012/03/29			10.1007/s00244-012-9759-2
33403637	Urine concentrations of perfluoroalkyl acids in children and contributions of dietary factors: a cross-sectional study from Shanghai, China	Li J, Li J, Ma Y, Chen B, Wang X, Jiao X, Jin Y, Shen Z, Yuan T, Yu X.	Environ Sci Pollut Res Int. 2021 Apr;28(16):20440-20450. doi: 10.1007/s11356-020-12293-8. Epub 2021 Jan 6.	Li J	Environ Sci Pollut Res Int	2021	2021/01/06			10.1007/s11356-020-12293-8
32625773	Risk to human health related to the presence of perfluorooctane sulfonic acid and perfluorooctanoic acid in food	EFSA Panel on Contaminants in the Food Chain (CONTAM); Knutsen HK, Alexander J, Barregård L, Bignami M, Brüschweiler B, Ceccatelli S, Cottrill B, Dinovi M, Edler L, Grasl-Kraupp B, Hogstrand C, Hoogenboom LR, Nebbia CS, Oswald IP, Petersen A, Rose M, Roudot AC, Vleminckx C, Vollmer G, Wallace H, Bodin L, Cravedi JP, Halldorsson TI, Haug LS, Johansson N, van Loveren H, Gergelova P, Mackay K, Levor…	EFSA J. 2018 Dec 13;16(12):e05194. doi: 10.2903/j.efsa.2018.5194. eCollection 2018 Dec.	EFSA Panel on Contaminants in the Food Chain (CONTAM)	EFSA J	2018	2020/07/07	PMC7009575		10.2903/j.efsa.2018.5194
33278474	Persistent organic pollutants and maternal glycemic outcomes in a diverse pregnancy cohort of overweight women	Mehta SS, James-Todd T, Applebaum KM, Bellavia A, Coleman-Phox K, Adler N, Laraia B, Epel E, Parry E, Wang M, Park JS, Zota AR.	Environ Res. 2021 Feb;193:110551. doi: 10.1016/j.envres.2020.110551. Epub 2020 Dec 2.	Mehta SS	Environ Res	2021	2020/12/05	PMC7855882	NIHMS1658047	10.1016/j.envres.2020.110551
31949647	Perfluorooctanoic acid exposure during pregnancy alters the apoptosis of uterine cells in pregnant mice	Li D, Song P, Liu L, Wang X.	Int J Clin Exp Pathol. 2018 Dec 1;11(12):5602-5611. eCollection 2018.	Li D	Int J Clin Exp Pathol	2018	2020/01/18	PMC6963104
35971629	The prevalence of fetal alcohol spectrum disorders in rural communities in South Africa: A third regional sample of child characteristics and maternal risk factors	May PA, de Vries MM, Marais AS, Kalberg WO, Buckley D, Hasken JM, Abdul-Rahman O, Robinson LK, Manning MA, Seedat S, Parry CDH, Hoyme HE.	Alcohol Clin Exp Res. 2022 Oct;46(10):1819-1836. doi: 10.1111/acer.14922. Epub 2022 Sep 1.	May PA	Alcohol Clin Exp Res	2022	2022/08/16	PMC9588757	NIHMS1830026	10.1111/acer.14922
32779160	Translation, cultural adaptation, and validation and reliability of assessment of pelvic floor disorders and their risk factors during pregnancy and postpartum questionnaire in Turkish population	Koyuncu K, Sakin O, Akalın EE, Akalın M, Anğın AD, Aboalhasan Y, Sönmezer E.	Ginekol Pol. 2020;91(7):394-405. doi: 10.5603/GP.2020.0072.	Koyuncu K	Ginekol Pol	2020	2020/08/12			10.5603/GP.2020.0072
24498028	Perinatal exposure to perfluorooctane sulfonate affects glucose metabolism in adult offspring	Wan HT, Zhao YG, Leung PY, Wong CK.	PLoS One. 2014 Jan 31;9(1):e87137. doi: 10.1371/journal.pone.0087137. eCollection 2014.	Wan HT	PLoS One	2014	2014/02/06	PMC3909066		10.1371/journal.pone.0087137
27592399	Prenatal exposure to perfluoroalkyl substances and anogenital distance at 3 months of age in a Danish mother-child cohort	Lind DV, Priskorn L, Lassen TH, Nielsen F, Kyhl HB, Kristensen DM, Christesen HT, Jørgensen JS, Grandjean P, Jensen TK.	Reprod Toxicol. 2017 Mar;68:200-206. doi: 10.1016/j.reprotox.2016.08.019. Epub 2016 Aug 31.	Lind DV	Reprod Toxicol	2017	2016/09/05			10.1016/j.reprotox.2016.08.019
33254620	Persistent organic pollutants exposure in newborn dried blood spots and infant weight status: A case-control study of low-income Hispanic mother-infant pairs	Gross RS, Ghassabian A, Vandyousefi S, Messito MJ, Gao C, Kannan K, Trasande L.	Environ Pollut. 2020 Dec;267:115427. doi: 10.1016/j.envpol.2020.115427. Epub 2020 Aug 15.	Gross RS	Environ Pollut	2020	2020/12/01	PMC7708683	NIHMS1622753	10.1016/j.envpol.2020.115427
31494415	Persistent organic pollutants in Greenlandic pregnant women and indices of foetal growth: The ACCEPT study	Hjermitslev MH, Long M, Wielsøe M, Bonefeld-Jørgensen EC.	Sci Total Environ. 2020 Jan 1;698:134118. doi: 10.1016/j.scitotenv.2019.134118. Epub 2019 Aug 27.	Hjermitslev MH	Sci Total Environ	2020	2019/09/09			10.1016/j.scitotenv.2019.134118
31166027	Association Analysis: Fetal Alcohol Spectrum Disorder and Hypertension Status in Children and Adolescents	Cook JC, Lynch ME, Coles CD.	Alcohol Clin Exp Res. 2019 Aug;43(8):1727-1733. doi: 10.1111/acer.14121. Epub 2019 Jun 24.	Cook JC	Alcohol Clin Exp Res	2019	2019/06/06			10.1111/acer.14121
26590127	Association between perfluoroalkyl acids and kidney function in a cross-sectional study of adolescents	Kataria A, Trachtman H, Malaga-Dieguez L, Trasande L.	Environ Health. 2015 Nov 21;14:89. doi: 10.1186/s12940-015-0077-9.	Kataria A	Environ Health	2015	2015/11/22	PMC4654837		10.1186/s12940-015-0077-9
32116763	Gestational Perfluorooctanoic Acid Exposure Inhibits Placental Development by Dysregulation of Labyrinth Vessels and uNK Cells and Apoptosis in Mice	Jiang W, Deng Y, Song Z, Xie Y, Gong L, Chen Y, Kuang H.	Front Physiol. 2020 Feb 7;11:51. doi: 10.3389/fphys.2020.00051. eCollection 2020.	Jiang W	Front Physiol	2020	2020/03/03	PMC7025578		10.3389/fphys.2020.00051
28993126	Per- and polyfluoroalkyl substances in sera from children 3 to 11 years of age participating in the National Health and Nutrition Examination Survey 2013-2014	Ye X, Kato K, Wong LY, Jia T, Kalathil A, Latremouille J, Calafat AM.	Int J Hyg Environ Health. 2018 Jan;221(1):9-16. doi: 10.1016/j.ijheh.2017.09.011. Epub 2017 Sep 29.	Ye X	Int J Hyg Environ Health	2018	2017/10/11	PMC5726901	NIHMS916615	10.1016/j.ijheh.2017.09.011
31548625	Associations between sociodemographic characteristics and exposures to PBDEs, OH-PBDEs, PCBs, and PFASs in a diverse, overweight population of pregnant women	Mehta SS, Applebaum KM, James-Todd T, Coleman-Phox K, Adler N, Laraia B, Epel E, Parry E, Wang M, Park JS, Zota AR.	J Expo Sci Environ Epidemiol. 2020 Jan;30(1):42-55. doi: 10.1038/s41370-019-0173-y. Epub 2019 Sep 23.	Mehta SS	J Expo Sci Environ Epidemiol	2020	2019/09/25	PMC6917905	NIHMS1539541	10.1038/s41370-019-0173-y
26605905	Prenatal exposure to endocrine disrupting chemicals and birth weight-A prospective cohort study	de Cock M, De Boer MR, Lamoree M, Legler J, Van De Bor M.	J Environ Sci Health A Tox Hazard Subst Environ Eng. 2016 Jan 28;51(2):178-185. doi: 10.1080/10934529.2015.1087753. Epub 2015 Nov 25.	de Cock M	J Environ Sci Health A Tox Hazard Subst Environ Eng	2016	2015/11/26			10.1080/10934529.2015.1087753
24218149	Elevated blood pressure in offspring of rats exposed to diverse chemicals during pregnancy	Rogers JM, Ellis-Hutchings RG, Grey BE, Zucker RM, Norwood J Jr, Grace CE, Gordon CJ, Lau C.	Toxicol Sci. 2014 Feb;137(2):436-46. doi: 10.1093/toxsci/kft248. Epub 2013 Nov 11.	Rogers JM	Toxicol Sci	2014	2013/11/13			10.1093/toxsci/kft248
23473698	Occurrence of perfluorinated alkylated substances in breast milk of French women and relation with socio-demographical and clinical parameters: results of the ELFE pilot study	Antignac JP, Veyrand B, Kadar H, Marchand P, Oleko A, Le Bizec B, Vandentorren S.	Chemosphere. 2013 May;91(6):802-8. doi: 10.1016/j.chemosphere.2013.01.088. Epub 2013 Mar 7.	Antignac JP	Chemosphere	2013	2013/03/12			10.1016/j.chemosphere.2013.01.088
32120121	Exposure to PFAS and small for gestational age new-borns: A birth records study in Veneto Region (Italy)	Manea S, Salmaso L, Lorenzoni G, Mazzucato M, Russo F, Mantoan D, Martuzzi M, Fletcher T, Facchin P.	Environ Res. 2020 May;184:109282. doi: 10.1016/j.envres.2020.109282. Epub 2020 Feb 20.	Manea S	Environ Res	2020	2020/03/03			10.1016/j.envres.2020.109282
34418724	Prenatal exposure to mixtures of persistent endocrine disrupting chemicals and postnatal body size in British girls	Marks KJ, Howards PP, Smarr MM, Flanders WD, Northstone K, Daniel JH, Sjödin A, Calafat AM, Hartman TJ.	Early Hum Dev. 2021 Oct;161:105450. doi: 10.1016/j.earlhumdev.2021.105450. Epub 2021 Aug 14.	Marks KJ	Early Hum Dev	2021	2021/08/21	PMC8464514	NIHMS1735208	10.1016/j.earlhumdev.2021.105450
36509187	PFAS levels and exposure determinants in sensitive population groups	Fábelová L, Beneito A, Casas M, Colles A, Dalsager L, Den Hond E, Dereumeaux C, Ferguson K, Gilles L, Govarts E, Irizar A, Lopez Espinosa MJ, Montazeri P, Morrens B, Patayová H, Rausová K, Richterová D, Rodriguez Martin L, Santa-Marina L, Schettgen T, Schoeters G, Haug LS, Uhl M, Villanger GD, Vrijheid M, Zaros C, Palkovičová Murínová Ľ.	Chemosphere. 2023 Feb;313:137530. doi: 10.1016/j.chemosphere.2022.137530. Epub 2022 Dec 9.	Fábelová L	Chemosphere	2023	2022/12/12	PMC9846180	NIHMS1858425	10.1016/j.chemosphere.2022.137530
26805861	Maternal and Neonatal Levels of Perfluoroalkyl Substances in Relation to Gestational Weight Gain	Ashley-Martin J, Dodds L, Arbuckle TE, Morisset AS, Fisher M, Bouchard MF, Shapiro GD, Ettinger AS, Monnier P, Dallaire R, Taback S, Fraser W.	Int J Environ Res Public Health. 2016 Jan 20;13(1):146. doi: 10.3390/ijerph13010146.	Ashley-Martin J	Int J Environ Res Public Health	2016	2016/01/26	PMC4730537		10.3390/ijerph13010146
30076472	Prenatal concentrations of perfluoroalkyl substances and bone health in British girls at age 17	Jeddy Z, Tobias JH, Taylor EV, Northstone K, Flanders WD, Hartman TJ.	Arch Osteoporos. 2018 Aug 3;13(1):84. doi: 10.1007/s11657-018-0498-5.	Jeddy Z	Arch Osteoporos	2018	2018/08/05	PMC6093196	NIHMS984560	10.1007/s11657-018-0498-5
32628516	Prenatal Exposures to Perfluoroalkyl Acids and Associations with Markers of Adiposity and Plasma Lipids in Infancy: An Odense Child Cohort Study	Jensen RC, Andersen MS, Larsen PV, Glintborg D, Dalgård C, Timmermann CAG, Nielsen F, Sandberg MB, Andersen HR, Christesen HT, Grandjean P, Jensen TK.	Environ Health Perspect. 2020 Jul;128(7):77001. doi: 10.1289/EHP5184. Epub 2020 Jul 6.	Jensen RC	Environ Health Perspect	2020	2020/07/07	PMC7338787		10.1289/EHP5184
31235847	Early pregnancy serum levels of perfluoroalkyl substances and risk of preeclampsia in Swedish women	Wikström S, Lindh CH, Shu H, Bornehag CG.	Sci Rep. 2019 Jun 24;9(1):9179. doi: 10.1038/s41598-019-45483-7.	Wikström S	Sci Rep	2019	2019/06/26	PMC6591359		10.1038/s41598-019-45483-7
26691063	A Simple Pharmacokinetic Model of Prenatal and Postnatal Exposure to Perfluoroalkyl Substances (PFASs)	Verner MA, Ngueta G, Jensen ET, Fromme H, Völkel W, Nygaard UC, Granum B, Longnecker MP.	Environ Sci Technol. 2016 Jan 19;50(2):978-86. doi: 10.1021/acs.est.5b04399. Epub 2016 Jan 6.	Verner MA	Environ Sci Technol	2016	2015/12/23			10.1021/acs.est.5b04399
31665456	Associations of Exposure to Perfluoroalkyl Substances With Thyroid Hormone Concentrations and Birth Size	Xiao C, Grandjean P, Valvi D, Nielsen F, Jensen TK, Weihe P, Oulhote Y.	J Clin Endocrinol Metab. 2020 Mar 1;105(3):735-45. doi: 10.1210/clinem/dgz147.	Xiao C	J Clin Endocrinol Metab	2020	2019/10/31	PMC7112969		10.1210/clinem/dgz147
31668669	Early prenatal exposure to suspected endocrine disruptor mixtures is associated with lower IQ at age seven	Tanner EM, Hallerbäck MU, Wikström S, Lindh C, Kiviranta H, Gennings C, Bornehag CG.	Environ Int. 2020 Jan;134:105185. doi: 10.1016/j.envint.2019.105185. Epub 2019 Oct 24.	Tanner EM	Environ Int	2020	2019/11/01			10.1016/j.envint.2019.105185
22336488	A randomized, open-label, 5-period, balanced crossover study to evaluate the relative bioavailability of eltrombopag powder for oral suspension (PfOS) and tablet formulations and the effect of a high-calcium meal on eltrombopag pharmacokinetics when administered with or 2 hours before or after PfOS	Wire MB, Bruce J, Gauvin J, Pendry CJ, McGuire S, Qian Y, Brainsky A.	Clin Ther. 2012 Mar;34(3):699-709. doi: 10.1016/j.clinthera.2012.01.011. Epub 2012 Feb 14.	Wire MB	Clin Ther	2012	2012/02/17			10.1016/j.clinthera.2012.01.011
27489335	Longitudinal Associations of Exposure to Perfluoroalkylated Substances in Childhood and Adolescence and Indicators of Adiposity and Glucose Metabolism 6 and 12 Years Later: The European Youth Heart Study	Domazet SL, Grøntved A, Timmermann AG, Nielsen F, Jensen TK.	Diabetes Care. 2016 Oct;39(10):1745-51. doi: 10.2337/dc16-0269. Epub 2016 Aug 3.	Domazet SL	Diabetes Care	2016	2016/08/05			10.2337/dc16-0269
25848775	Association between perfluorinated compound exposure and miscarriage in Danish pregnant women	Jensen TK, Andersen LB, Kyhl HB, Nielsen F, Christesen HT, Grandjean P.	PLoS One. 2015 Apr 7;10(4):e0123496. doi: 10.1371/journal.pone.0123496. eCollection 2015.	Jensen TK	PLoS One	2015	2015/04/08	PMC4388566		10.1371/journal.pone.0123496
28917208	Prenatal exposure to perfluoroalkyl substances and birth outcomes in a Spanish birth cohort	Manzano-Salgado CB, Casas M, Lopez-Espinosa MJ, Ballester F, Iñiguez C, Martinez D, Costa O, Santa-Marina L, Pereda-Pereda E, Schettgen T, Sunyer J, Vrijheid M.	Environ Int. 2017 Nov;108:278-284. doi: 10.1016/j.envint.2017.09.006.	Manzano-Salgado CB	Environ Int	2017	2017/09/17			10.1016/j.envint.2017.09.006
30660025	Persistent organic pollutants and gestational diabetes: A multi-center prospective cohort study of healthy US women	Rahman ML, Zhang C, Smarr MM, Lee S, Honda M, Kannan K, Tekola-Ayele F, Buck Louis GM.	Environ Int. 2019 Mar;124:249-258. doi: 10.1016/j.envint.2019.01.027. Epub 2019 Jan 16.	Rahman ML	Environ Int	2019	2019/01/20			10.1016/j.envint.2019.01.027
28654245	Effects of in Utero PFOS Exposure on Transcriptome, Lipidome, and Function of Mouse Testis	Lai KP, Lee JC, Wan HT, Li JW, Wong AY, Chan TF, Oger C, Galano JM, Durand T, Leung KS, Leung CC, Li R, Wong CK.	Environ Sci Technol. 2017 Aug 1;51(15):8782-8794. doi: 10.1021/acs.est.7b02102. Epub 2017 Jul 12.	Lai KP	Environ Sci Technol	2017	2017/06/28			10.1021/acs.est.7b02102
32029284	Prenatal exposure to 11 perfluoroalkyl substances and fetal growth: A large-scale, prospective birth cohort study	Kashino I, Sasaki S, Okada E, Matsuura H, Goudarzi H, Miyashita C, Okada E, Ito YM, Araki A, Kishi R.	Environ Int. 2020 Mar;136:105355. doi: 10.1016/j.envint.2019.105355. Epub 2020 Feb 4.	Kashino I	Environ Int	2020	2020/02/08			10.1016/j.envint.2019.105355
33521525	Contrasting prenatal nutrition and environmental exposures in association with birth weight and cognitive function in children at 7 years	Gennings C, Wolk A, Hakansson N, Lindh C, Bornehag CG.	BMJ Nutr Prev Health. 2020 Jul 26;3(2):162-171. doi: 10.1136/bmjnph-2020-000099. eCollection 2020 Dec.	Gennings C	BMJ Nutr Prev Health	2020	2021/02/01	PMC7841844		10.1136/bmjnph-2020-000099
19028561	Analysis of PFOA in dosed CD1 mice. Part 1. Methods development for the analysis of tissues and fluids from pregnant and lactating mice and their pups	Reiner JL, Nakayama SF, Delinsky AD, Stanko JP, Fenton SE, Lindstrom AB, Strynar MJ.	Reprod Toxicol. 2009 Jun;27(3-4):360-364. doi: 10.1016/j.reprotox.2008.10.006. Epub 2008 Nov 6.	Reiner JL	Reprod Toxicol	2009	2008/11/26	PMC3458118	NIHMS405837	10.1016/j.reprotox.2008.10.006
22897691	Effects of heavy prenatal alcohol exposure and iron deficiency anemia on child growth and body composition through age 9 years	Carter RC, Jacobson JL, Molteno CD, Jiang H, Meintjes EM, Jacobson SW, Duggan C.	Alcohol Clin Exp Res. 2012 Nov;36(11):1973-82. doi: 10.1111/j.1530-0277.2012.01810.x. Epub 2012 Aug 15.	Carter RC	Alcohol Clin Exp Res	2012	2012/08/18	PMC3697011	NIHMS365144	10.1111/j.1530-0277.2012.01810.x
23436123	Determinants of maternal and fetal exposure and temporal trends of perfluorinated compounds	Ode A, Rylander L, Lindh CH, Källén K, Jönsson BA, Gustafsson P, Olofsson P, Ivarsson SA, Rignell-Hydbom A.	Environ Sci Pollut Res Int. 2013 Nov;20(11):7970-8. doi: 10.1007/s11356-013-1573-5. Epub 2013 Feb 24.	Ode A	Environ Sci Pollut Res Int	2013	2013/02/26			10.1007/s11356-013-1573-5
32717645	Exposure to elevated per- and polyfluoroalkyl substances in early pregnancy is related to increased risk of gestational diabetes mellitus: A nested case-control study in Shanghai, China	Xu H, Zhou Q, Zhang J, Chen X, Zhao H, Lu H, Ma B, Wang Z, Wu C, Ying C, Xiong Y, Zhou Z, Li X.	Environ Int. 2020 Oct;143:105952. doi: 10.1016/j.envint.2020.105952. Epub 2020 Jul 24.	Xu H	Environ Int	2020	2020/07/28			10.1016/j.envint.2020.105952
15289168	Perfluorooctane sulfonate (PFOS) and related perfluorinated compounds in human maternal and cord blood samples: assessment of PFOS exposure in a susceptible population during pregnancy	Inoue K, Okada F, Ito R, Kato S, Sasaki S, Nakajima S, Uno A, Saijo Y, Sata F, Yoshimura Y, Kishi R, Nakazawa H.	Environ Health Perspect. 2004 Aug;112(11):1204-7. doi: 10.1289/ehp.6864.	Inoue K	Environ Health Perspect	2004	2004/08/04	PMC1247483		10.1289/ehp.6864
30908964	Prenatal exposure to perfluorobutanesulfonic acid and childhood adiposity: A prospective birth cohort study in Shanghai, China	Chen Q, Zhang X, Zhao Y, Lu W, Wu J, Zhao S, Zhang J, Huang L.	Chemosphere. 2019 Jul;226:17-23. doi: 10.1016/j.chemosphere.2019.03.095. Epub 2019 Mar 19.	Chen Q	Chemosphere	2019	2019/03/26			10.1016/j.chemosphere.2019.03.095
28058243	Assessment of Perfluorooctane Sulfonate and Perfluorooctanoic Acid Exposure Through Fish Consumption in Italy	Barbarossa A, Gazzotti T, Farabegoli F, Mancini FR, Zironi E, Busani L, Pagliuca G.	Ital J Food Saf. 2016 Nov 2;5(4):6055. doi: 10.4081/ijfs.2016.6055. eCollection 2016 Sep 20.	Barbarossa A	Ital J Food Saf	2016	2017/01/07	PMC5178833		10.4081/ijfs.2016.6055
19433254	Phenotypic dichotomy following developmental exposure to perfluorooctanoic acid (PFOA) in female CD-1 mice: Low doses induce elevated serum leptin and insulin, and overweight in mid-life	Hines EP, White SS, Stanko JP, Gibbs-Flournoy EA, Lau C, Fenton SE.	Mol Cell Endocrinol. 2009 May 25;304(1-2):97-105. doi: 10.1016/j.mce.2009.02.021. Epub 2009 Mar 9.	Hines EP	Mol Cell Endocrinol	2009	2009/05/13			10.1016/j.mce.2009.02.021
21411548	Implications of early menopause in women exposed to perfluorocarbons	Knox SS, Jackson T, Javins B, Frisbee SJ, Shankar A, Ducatman AM.	J Clin Endocrinol Metab. 2011 Jun;96(6):1747-53. doi: 10.1210/jc.2010-2401. Epub 2011 Mar 16.	Knox SS	J Clin Endocrinol Metab	2011	2011/03/18	PMC3206400		10.1210/jc.2010-2401
17098816	Developmental toxicity of perfluorooctanoic acid in the CD-1 mouse after cross-foster and restricted gestational exposures	Wolf CJ, Fenton SE, Schmid JE, Calafat AM, Kuklenyik Z, Bryant XA, Thibodeaux J, Das KP, White SS, Lau CS, Abbott BD.	Toxicol Sci. 2007 Feb;95(2):462-73. doi: 10.1093/toxsci/kfl159. Epub 2006 Nov 10.	Wolf CJ	Toxicol Sci	2007	2006/11/14			10.1093/toxsci/kfl159
35206572	High in Utero Exposure to Perfluoroalkyl Substances from Drinking Water and Birth Weight: A Cohort Study among Infants in Ronneby, Sweden	Engström K, Axmon A, Nielsen C, Rignell-Hydbom A.	Int J Environ Res Public Health. 2022 Feb 18;19(4):2385. doi: 10.3390/ijerph19042385.	Engström K	Int J Environ Res Public Health	2022	2022/02/25	PMC8871928		10.3390/ijerph19042385
31415809	Maternal serum concentrations of perfluoroalkyl substances during pregnancy and gestational weight gain: The Avon Longitudinal Study of Parents and Children	Marks KJ, Jeddy Z, Flanders WD, Northstone K, Fraser A, Calafat AM, Kato K, Hartman TJ.	Reprod Toxicol. 2019 Dec;90:8-14. doi: 10.1016/j.reprotox.2019.08.003. Epub 2019 Aug 12.	Marks KJ	Reprod Toxicol	2019	2019/08/16	PMC6885527	NIHMS1048660	10.1016/j.reprotox.2019.08.003
22879996	Perfluorinated compounds in umbilical cord blood and adverse birth outcomes	Chen MH, Ha EH, Wen TW, Su YN, Lien GW, Chen CY, Chen PC, Hsieh WS.	PLoS One. 2012;7(8):e42474. doi: 10.1371/journal.pone.0042474. Epub 2012 Aug 3.	Chen MH	PLoS One	2012	2012/08/11	PMC3411780		10.1371/journal.pone.0042474
22154759	Effects of perfluorooctanoic acid (PFOA) on expression of peroxisome proliferator-activated receptors (PPAR) and nuclear receptor-regulated genes in fetal and postnatal CD-1 mouse tissues	Abbott BD, Wood CR, Watkins AM, Tatum-Gibbs K, Das KP, Lau C.	Reprod Toxicol. 2012 Jul;33(4):491-505. doi: 10.1016/j.reprotox.2011.11.005. Epub 2011 Dec 1.	Abbott BD	Reprod Toxicol	2012	2011/12/14			10.1016/j.reprotox.2011.11.005
33131727	Prenatal exposure of female mice to perﬂuorononanoic acid delays pubertal activation of the reproductive endocrine axis through enhanced hepatic FGF21 production	Zhang Y, Xu Y, Ding H, Yu W, Chen L.	Chemosphere. 2021 Apr;269:128776. doi: 10.1016/j.chemosphere.2020.128776. Epub 2020 Oct 27.	Zhang Y	Chemosphere	2021	2020/11/02			10.1016/j.chemosphere.2020.128776
33440278	Chronic exposure to PFO4DA and PFO5DoDA, two perfluoroalkyl ether carboxylic acids (PFECAs), suppresses hepatic stress signals and disturbs glucose and lipid metabolism in male mice	Chen J, Li H, Yao J, Guo H, Zhang H, Guo Y, Sheng N, Wang J, Dai J.	J Hazard Mater. 2021 Jun 5;411:124963. doi: 10.1016/j.jhazmat.2020.124963. Epub 2021 Jan 2.	Chen J	J Hazard Mater	2021	2021/01/13			10.1016/j.jhazmat.2020.124963
27206125	Prenatal Exposure to Perfluorinated Compounds Affects Birth Weight Through GSTM1 Polymorphism	Kwon EJ, Shin JS, Kim BM, Shah-Kulkarni S, Park H, Kho YL, Park EA, Kim YJ, Ha EH.	J Occup Environ Med. 2016 Jun;58(6):e198-205. doi: 10.1097/JOM.0000000000000739.	Kwon EJ	J Occup Environ Med	2016	2016/05/21			10.1097/JOM.0000000000000739
22820015	Association between maternal exposure to perfluorooctanoic acid (PFOA) from electronic waste recycling and neonatal health outcomes	Wu K, Xu X, Peng L, Liu J, Guo Y, Huo X.	Environ Int. 2012 Nov 1;48:1-8. doi: 10.1016/j.envint.2012.06.018. Epub 2012 Jul 20.	Wu K	Environ Int	2012	2012/07/24			10.1016/j.envint.2012.06.018
20579735	Diet and particularly seafood are major sources of perfluorinated compounds in humans	Haug LS, Thomsen C, Brantsaeter AL, Kvalem HE, Haugen M, Becher G, Alexander J, Meltzer HM, Knutsen HK.	Environ Int. 2010 Oct;36(7):772-8. doi: 10.1016/j.envint.2010.05.016. Epub 2010 Jul 1.	Haug LS	Environ Int	2010	2010/06/29			10.1016/j.envint.2010.05.016
34378915	Associations of Prenatal Exposure to Per- and Polyfluoroalkyl Substances with the Neonatal Birth Size and Hormones in the Growth Hormone/Insulin-Like Growth Factor Axis	Luo D, Wu W, Pan Y, Du B, Shen M, Zeng L.	Environ Sci Technol. 2021 Sep 7;55(17):11859-11873. doi: 10.1021/acs.est.1c02670. Epub 2021 Aug 11.	Luo D	Environ Sci Technol	2021	2021/08/11			10.1021/acs.est.1c02670
36202376	Time-course trend and influencing factors for per- and polyfluoroalkyl substances in the breast milk of Korean mothers	Kim JH, Moon N, Lee JW, Mehdi Q, Yun MH, Moon HB.	Chemosphere. 2023 Jan;310:136688. doi: 10.1016/j.chemosphere.2022.136688. Epub 2022 Oct 3.	Kim JH	Chemosphere	2023	2022/10/06			10.1016/j.chemosphere.2022.136688
27387804	Maternal exposure to perfluoroalkyl acids measured in whole blood and birth outcomes in offspring	Callan AC, Rotander A, Thompson K, Heyworth J, Mueller JF, Odland JØ, Hinwood AL.	Sci Total Environ. 2016 Nov 1;569-570:1107-1113. doi: 10.1016/j.scitotenv.2016.06.177. Epub 2016 Jul 4.	Callan AC	Sci Total Environ	2016	2016/07/09			10.1016/j.scitotenv.2016.06.177
27803384	Exposure of Pregnant Mice to Perfluorobutanesulfonate Causes Hypothyroxinemia and Developmental Abnormalities in Female Offspring	Feng X, Cao X, Zhao S, Wang X, Hua X, Chen L, Chen L.	Toxicol Sci. 2017 Feb;155(2):409-419. doi: 10.1093/toxsci/kfw219. Epub 2016 Nov 1.	Feng X	Toxicol Sci	2017	2016/11/03			10.1093/toxsci/kfw219
25181679	Integrated proteomic and miRNA transcriptional analysis reveals the hepatotoxicity mechanism of PFNA exposure in mice	Wang J, Yan S, Zhang W, Zhang H, Dai J.	J Proteome Res. 2015 Jan 2;14(1):330-41. doi: 10.1021/pr500641b. Epub 2014 Sep 24.	Wang J	J Proteome Res	2015	2014/09/03			10.1021/pr500641b
31688971	Fetal Alcohol Spectrum Disorders in a Pacific Southwest City: Maternal and Child Characteristics	Chambers CD, Coles C, Kable J, Akshoomoff N, Xu R, Zellner JA, Honerkamp-Smith G, Manning MA, Adam MP, Jones KL.	Alcohol Clin Exp Res. 2019 Dec;43(12):2578-2590. doi: 10.1111/acer.14213. Epub 2019 Nov 5.	Chambers CD	Alcohol Clin Exp Res	2019	2019/11/06	PMC6904497	NIHMS1054270	10.1111/acer.14213
24557813	Perfluoroalkyl substances during pregnancy and validated preeclampsia among nulliparous women in the Norwegian Mother and Child Cohort Study	Starling AP, Engel SM, Richardson DB, Baird DD, Haug LS, Stuebe AM, Klungsøyr K, Harmon Q, Becher G, Thomsen C, Sabaredzovic A, Eggesbø M, Hoppin JA, Travlos GS, Wilson RE, Trogstad LI, Magnus P, Longnecker MP.	Am J Epidemiol. 2014 Apr 1;179(7):824-33. doi: 10.1093/aje/kwt432. Epub 2014 Feb 20.	Starling AP	Am J Epidemiol	2014	2014/02/22	PMC3969534		10.1093/aje/kwt432
20573431	Brominated flame retardants and perfluorinated chemicals, two groups of persistent contaminants in Belgian human blood and milk	Roosens L, D'Hollander W, Bervoets L, Reynders H, Van Campenhout K, Cornelis C, Van Den Heuvel R, Koppen G, Covaci A.	Environ Pollut. 2010 Aug;158(8):2546-52. doi: 10.1016/j.envpol.2010.05.022. Epub 2010 Jun 22.	Roosens L	Environ Pollut	2010	2010/06/25			10.1016/j.envpol.2010.05.022
32653021	Concentrations of persistent organic pollutants in maternal plasma and epigenome-wide placental DNA methylation	Ouidir M, Mendola P, Buck Louis GM, Kannan K, Zhang C, Tekola-Ayele F.	Clin Epigenetics. 2020 Jul 11;12(1):103. doi: 10.1186/s13148-020-00894-6.	Ouidir M	Clin Epigenetics	2020	2020/07/13	PMC7371466		10.1186/s13148-020-00894-6
22494936	Umbilical cord blood levels of perfluoroalkyl acids and polybrominated flame retardants	Arbuckle TE, Kubwabo C, Walker M, Davis K, Lalonde K, Kosarac I, Wen SW, Arnold DL.	Int J Hyg Environ Health. 2013 Mar;216(2):184-94. doi: 10.1016/j.ijheh.2012.03.004. Epub 2012 Apr 10.	Arbuckle TE	Int J Hyg Environ Health	2013	2012/04/13			10.1016/j.ijheh.2012.03.004
28709101	The impact of prenatal perfluoroalkyl substances exposure on neonatal and child growth	Chen MH, Ng S, Hsieh CJ, Lin CC, Hsieh WS, Chen PC.	Sci Total Environ. 2017 Dec 31;607-608:669-675. doi: 10.1016/j.scitotenv.2017.06.273. Epub 2017 Jul 27.	Chen MH	Sci Total Environ	2017	2017/07/15			10.1016/j.scitotenv.2017.06.273
26624992	Metabolic Profiling of Chicken Embryos Exposed to Perfluorooctanoic Acid (PFOA) and Agonists to Peroxisome Proliferator-Activated Receptors	Mattsson A, Kärrman A, Pinto R, Brunström B.	PLoS One. 2015 Dec 1;10(12):e0143780. doi: 10.1371/journal.pone.0143780. eCollection 2015.	Mattsson A	PLoS One	2015	2015/12/02	PMC4666608		10.1371/journal.pone.0143780
20940176	Prenatal exposures to perfluorinated chemicals and anthropometric measures in infancy	Andersen CS, Fei C, Gamborg M, Nohr EA, Sørensen TI, Olsen J.	Am J Epidemiol. 2010 Dec 1;172(11):1230-7. doi: 10.1093/aje/kwq289. Epub 2010 Oct 12.	Andersen CS	Am J Epidemiol	2010	2010/10/14			10.1093/aje/kwq289
30822559	Serum perfluoroalkyl substances and lung function in adolescents exposed to the World Trade Center disaster	Gaylord A, Berger KI, Naidu M, Attina TM, Gilbert J, Koshy TT, Han X, Marmor M, Shao Y, Giusti R, Goldring RM, Kannan K, Trasande L.	Environ Res. 2019 May;172:266-272. doi: 10.1016/j.envres.2019.02.024. Epub 2019 Feb 16.	Gaylord A	Environ Res	2019	2019/03/02	PMC8336627	NIHMS1718260	10.1016/j.envres.2019.02.024
27496715	Early-life exposures to persistent organic pollutants in relation to overweight in preschool children	Karlsen M, Grandjean P, Weihe P, Steuerwald U, Oulhote Y, Valvi D.	Reprod Toxicol. 2017 Mar;68:145-153. doi: 10.1016/j.reprotox.2016.08.002. Epub 2016 Aug 3.	Karlsen M	Reprod Toxicol	2017	2016/08/07	PMC5290287	NIHMS809328	10.1016/j.reprotox.2016.08.002
30241417	Perfluorooctanoic Acid (PFOA) Exposure in Early Life Increases Risk of Childhood Adiposity: A Meta-Analysis of Prospective Cohort Studies	Liu P, Yang F, Wang Y, Yuan Z.	Int J Environ Res Public Health. 2018 Sep 21;15(10):2070. doi: 10.3390/ijerph15102070.	Liu P	Int J Environ Res Public Health	2018	2018/09/23	PMC6209901		10.3390/ijerph15102070
26495857	Perfluoroalkyl Acids in Maternal Serum and Indices of Fetal Growth: The Aarhus Birth Cohort	Bach CC, Bech BH, Nohr EA, Olsen J, Matthiesen NB, Bonefeld-Jørgensen EC, Bossi R, Henriksen TB.	Environ Health Perspect. 2016 Jun;124(6):848-54. doi: 10.1289/ehp.1510046. Epub 2015 Oct 23.	Bach CC	Environ Health Perspect	2016	2015/10/27	PMC4892925		10.1289/ehp.1510046
19542997	Early postoperative cognitive recovery and gas exchange patterns after balanced anesthesia with sevoflurane or desflurane in overweight and obese patients undergoing craniotomy: a prospective randomized trial	Bilotta F, Doronzio A, Cuzzone V, Caramia R, Rosa G; PINOCCHIO Study Group.	J Neurosurg Anesthesiol. 2009 Jul;21(3):207-13. doi: 10.1097/ANA.0b013e3181a19c52.	Bilotta F	J Neurosurg Anesthesiol	2009	2009/06/23			10.1097/ANA.0b013e3181a19c52
32641055	Pregnancy-induced changes in serum concentrations of perfluoroalkyl substances and the influence of kidney function	Nielsen C, Andersson Hall U, Lindh C, Ekström U, Xu Y, Li Y, Holmäng A, Jakobsson K.	Environ Health. 2020 Jul 8;19(1):80. doi: 10.1186/s12940-020-00626-6.	Nielsen C	Environ Health	2020	2020/07/10	PMC7346349		10.1186/s12940-020-00626-6
16384669	Interactions in developmental toxicology: concurrent exposure to perfluorooctane sulfonate (PFOS) and stress in pregnant mice	Fuentes S, Colomina MT, Rodriguez J, Vicens P, Domingo JL.	Toxicol Lett. 2006 Jun 20;164(1):81-9. doi: 10.1016/j.toxlet.2005.11.013. Epub 2005 Dec 27.	Fuentes S	Toxicol Lett	2006	2005/12/31			10.1016/j.toxlet.2005.11.013
18497172	Perfluorinated compounds in human milk from Massachusetts, U.S.A	Tao L, Kannan K, Wong CM, Arcaro KF, Butenhoff JL.	Environ Sci Technol. 2008 Apr 15;42(8):3096-101. doi: 10.1021/es702789k.	Tao L	Environ Sci Technol	2008	2008/05/24			10.1021/es702789k
34087191	Exploring associations between prenatal exposure to multiple endocrine disruptors and birth weight with exposure continuum mapping	Pearce JL, Neelon B, Bloom MS, Buckley JP, Ananth CV, Perera F, Vena J, Hunt K; program collaborators for Environmental influences on Child Health Outcomes.	Environ Res. 2021 Sep;200:111386. doi: 10.1016/j.envres.2021.111386. Epub 2021 Jun 2.	Pearce JL	Environ Res	2021	2021/06/04	PMC8403640	NIHMS1714896	10.1016/j.envres.2021.111386
30569634	Examining Endocrine Disruptors Measured in Newborn Dried Blood Spots and Early Childhood Growth in a Prospective Cohort	Yeung EH, Bell EM, Sundaram R, Ghassabian A, Ma W, Kannan K, Louis GM.	Obesity (Silver Spring). 2019 Jan;27(1):145-151. doi: 10.1002/oby.22332.	Yeung EH	Obesity (Silver Spring)	2019	2018/12/21	PMC6309795	NIHMS989378	10.1002/oby.22332
24189199	Perfluoroalkyl substances and lipid concentrations in plasma during pregnancy among women in the Norwegian Mother and Child Cohort Study	Starling AP, Engel SM, Whitworth KW, Richardson DB, Stuebe AM, Daniels JL, Haug LS, Eggesbø M, Becher G, Sabaredzovic A, Thomsen C, Wilson RE, Travlos GS, Hoppin JA, Baird DD, Longnecker MP.	Environ Int. 2014 Jan;62:104-12. doi: 10.1016/j.envint.2013.10.004. Epub 2013 Nov 2.	Starling AP	Environ Int	2014	2013/11/06	PMC3870471	NIHMS532513	10.1016/j.envint.2013.10.004
19429409	Gestational and lactational exposure to potassium perfluorooctanesulfonate (K+PFOS) in rats: toxicokinetics, thyroid hormone status, and related gene expression	Chang SC, Ehresman DJ, Bjork JA, Wallace KB, Parker GA, Stump DG, Butenhoff JL.	Reprod Toxicol. 2009 Jun;27(3-4):387-399. doi: 10.1016/j.reprotox.2009.01.005. Epub 2009 Jan 21.	Chang SC	Reprod Toxicol	2009	2009/05/12			10.1016/j.reprotox.2009.01.005
32916415	Plasma perfluoroalkyls are associated with decreased levels of proteomic inflammatory markers in a cross-sectional study of an elderly population	Salihovic S, Lind L, Larsson A, Lind PM.	Environ Int. 2020 Dec;145:106099. doi: 10.1016/j.envint.2020.106099. Epub 2020 Sep 8.	Salihovic S	Environ Int	2020	2020/09/11			10.1016/j.envint.2020.106099
19162172	Gestational and lactational exposure to potassium perfluorooctanesulfonate (K+PFOS) in rats: developmental neurotoxicity	Butenhoff JL, Ehresman DJ, Chang SC, Parker GA, Stump DG.	Reprod Toxicol. 2009 Jun;27(3-4):319-330. doi: 10.1016/j.reprotox.2008.12.010. Epub 2008 Dec 31.	Butenhoff JL	Reprod Toxicol	2009	2009/01/24			10.1016/j.reprotox.2008.12.010
29040951	Perfluoroalkyl substances, bone density, and cardio-metabolic risk factors in obese 8-12 year old children: A pilot study	Khalil N, Ebert JR, Honda M, Lee M, Nahhas RW, Koskela A, Hangartner T, Kannan K.	Environ Res. 2018 Jan;160:314-321. doi: 10.1016/j.envres.2017.10.014. Epub 2017 Oct 15.	Khalil N	Environ Res	2018	2017/10/18			10.1016/j.envres.2017.10.014
22517810	Perfluorinated compounds in relation to birth weight in the Norwegian Mother and Child Cohort Study	Whitworth KW, Haug LS, Baird DD, Becher G, Hoppin JA, Skjaerven R, Thomsen C, Eggesbo M, Travlos G, Wilson R, Cupul-Uicab LA, Brantsaeter AL, Longnecker MP.	Am J Epidemiol. 2012 Jun 15;175(12):1209-16. doi: 10.1093/aje/kwr459. Epub 2012 Apr 19.	Whitworth KW	Am J Epidemiol	2012	2012/04/21	PMC3372312		10.1093/aje/kwr459
20375733	Neurodevelopmental functioning in children with FAS, pFAS, and ARND	Chasnoff IJ, Wells AM, Telford E, Schmidt C, Messer G.	J Dev Behav Pediatr. 2010 Apr;31(3):192-201. doi: 10.1097/DBP.0b013e3181d5a4e2.	Chasnoff IJ	J Dev Behav Pediatr	2010	2010/04/09			10.1097/DBP.0b013e3181d5a4e2
31794940	Bioaccumulation and human exposure of perfluoroalkyl acids (PFAAs) in vegetables from the largest vegetable production base of China	Zhang M, Wang P, Lu Y, Lu X, Zhang A, Liu Z, Zhang Y, Khan K, Sarvajayakesavalu S.	Environ Int. 2020 Feb;135:105347. doi: 10.1016/j.envint.2019.105347. Epub 2019 Nov 30.	Zhang M	Environ Int	2020	2019/12/04			10.1016/j.envint.2019.105347
19865074	Maternal exposure to perfluorinated acids and fetal growth	Hamm MP, Cherry NM, Chan E, Martin JW, Burstyn I.	J Expo Sci Environ Epidemiol. 2010 Nov;20(7):589-97. doi: 10.1038/jes.2009.57. Epub 2009 Oct 28.	Hamm MP	J Expo Sci Environ Epidemiol	2010	2009/10/30			10.1038/jes.2009.57
25743374	Perfluorooctanoic acid disrupts the blood-testis barrier and activates the TNFα/p38 MAPK signaling pathway in vivo and in vitro	Lu Y, Luo B, Li J, Dai J.	Arch Toxicol. 2016 Apr;90(4):971-83. doi: 10.1007/s00204-015-1492-y. Epub 2015 Mar 6.	Lu Y	Arch Toxicol	2016	2015/03/07			10.1007/s00204-015-1492-y
30149566	Prenatal Exposure to Perfluoroalkyl Substances and Birth Outcomes; An Updated Analysis from the Danish National Birth Cohort	Meng Q, Inoue K, Ritz B, Olsen J, Liew Z.	Int J Environ Res Public Health. 2018 Aug 24;15(9):1832. doi: 10.3390/ijerph15091832.	Meng Q	Int J Environ Res Public Health	2018	2018/08/29	PMC6164159		10.3390/ijerph15091832
26360456	Perfluoroalkyl substances assessment in drinking waters from Brazil, France and Spain	Schwanz TG, Llorca M, Farré M, Barceló D.	Sci Total Environ. 2016 Jan 1;539:143-152. doi: 10.1016/j.scitotenv.2015.08.034. Epub 2015 Sep 8.	Schwanz TG	Sci Total Environ	2016	2015/09/12			10.1016/j.scitotenv.2015.08.034
26340371	Neutral polyfluorinated compounds in indoor air in Germany--the LUPE 4 study	Fromme H, Dreyer A, Dietrich S, Fembacher L, Lahrz T, Völkel W.	Chemosphere. 2015 Nov;139:572-8. doi: 10.1016/j.chemosphere.2015.07.024. Epub 2015 Sep 1.	Fromme H	Chemosphere	2015	2015/09/05			10.1016/j.chemosphere.2015.07.024
36470453	Infant formula and baby food as a source of perfluoroalkyl substances for infants	Mikolajczyk S, Warenik-Bany M, Pajurek M.	Environ Pollut. 2023 Jan 15;317:120810. doi: 10.1016/j.envpol.2022.120810. Epub 2022 Dec 2.	Mikolajczyk S	Environ Pollut	2023	2022/12/05			10.1016/j.envpol.2022.120810
24968374	The Navigation Guide - evidence-based medicine meets environmental health: systematic review of nonhuman evidence for PFOA effects on fetal growth	Koustas E, Lam J, Sutton P, Johnson PI, Atchley DS, Sen S, Robinson KA, Axelrad DA, Woodruff TJ.	Environ Health Perspect. 2014 Oct;122(10):1015-27. doi: 10.1289/ehp.1307177. Epub 2014 Jun 25.	Koustas E	Environ Health Perspect	2014	2014/06/27	PMC4181920		10.1289/ehp.1307177
19897029	Congenital anomalies, labor/delivery complications, maternal risk factors and their relationship with perfluorooctanoic acid (PFOA)-contaminated public drinking water	Nolan LA, Nolan JM, Shofer FS, Rodway NV, Emmett EA.	Reprod Toxicol. 2010 Apr;29(2):147-55. doi: 10.1016/j.reprotox.2009.10.012. Epub 2009 Nov 6.	Nolan LA	Reprod Toxicol	2010	2009/11/10	PMC3038105	NIHMS266552	10.1016/j.reprotox.2009.10.012
18460444	Fetal growth indicators and perfluorinated chemicals: a study in the Danish National Birth Cohort	Fei C, McLaughlin JK, Tarone RE, Olsen J.	Am J Epidemiol. 2008 Jul 1;168(1):66-72. doi: 10.1093/aje/kwn095. Epub 2008 May 5.	Fei C	Am J Epidemiol	2008	2008/05/08			10.1093/aje/kwn095
20637823	Effect of prenatal peroxisome proliferator-activated receptor alpha (PPARalpha) agonism on postnatal development	Palkar PS, Anderson CR, Ferry CH, Gonzalez FJ, Peters JM.	Toxicology. 2010 Sep 30;276(1):79-84. doi: 10.1016/j.tox.2010.07.008. Epub 2010 Jul 15.	Palkar PS	Toxicology	2010	2010/07/20	PMC8381260	NIHMS1727010	10.1016/j.tox.2010.07.008
16415327	Effects of perfluorooctanoic acid exposure during pregnancy in the mouse	Lau C, Thibodeaux JR, Hanson RG, Narotsky MG, Rogers JM, Lindstrom AB, Strynar MJ.	Toxicol Sci. 2006 Apr;90(2):510-8. doi: 10.1093/toxsci/kfj105. Epub 2006 Jan 16.	Lau C	Toxicol Sci	2006	2006/01/18			10.1093/toxsci/kfj105
25840032	The Association of Prenatal Exposure to Perfluorinated Chemicals with Maternal Essential and Long-Chain Polyunsaturated Fatty Acids during Pregnancy and the Birth Weight of Their Offspring: The Hokkaido Study	Kishi R, Nakajima T, Goudarzi H, Kobayashi S, Sasaki S, Okada E, Miyashita C, Itoh S, Araki A, Ikeno T, Iwasaki Y, Nakazawa H.	Environ Health Perspect. 2015 Oct;123(10):1038-45. doi: 10.1289/ehp.1408834. Epub 2015 Apr 3.	Kishi R	Environ Health Perspect	2015	2015/04/04	PMC4590753		10.1289/ehp.1408834
20431397	Population differences in dysmorphic features among children with fetal alcohol spectrum disorders	May PA, Gossage JP, Smith M, Tabachnick BG, Robinson LK, Manning M, Cecanti M, Jones KL, Khaole N, Buckley D, Kalberg WO, Trujillo PM, Hoyme HE.	J Dev Behav Pediatr. 2010 May;31(4):304-16. doi: 10.1097/DBP.0b013e3181dae243.	May PA	J Dev Behav Pediatr	2010	2010/05/01	PMC4113014	NIHMS599599	10.1097/DBP.0b013e3181dae243
29155920	Early-Pregnancy Plasma Concentrations of Perfluoroalkyl Substances and Birth Outcomes in Project Viva: Confounded by Pregnancy Hemodynamics?	Sagiv SK, Rifas-Shiman SL, Fleisch AF, Webster TF, Calafat AM, Ye X, Gillman MW, Oken E.	Am J Epidemiol. 2018 Apr 1;187(4):793-802. doi: 10.1093/aje/kwx332.	Sagiv SK	Am J Epidemiol	2018	2017/11/21	PMC5884712	NIHMS922109	10.1093/aje/kwx332
19440508	Correlations between prenatal exposure to perfluorinated chemicals and reduced fetal growth	Washino N, Saijo Y, Sasaki S, Kato S, Ban S, Konishi K, Ito R, Nakata A, Iwasaki Y, Saito K, Nakazawa H, Kishi R.	Environ Health Perspect. 2009 Apr;117(4):660-7. doi: 10.1289/ehp.11681. Epub 2008 Nov 4.	Washino N	Environ Health Perspect	2009	2009/05/15	PMC2679613		10.1289/ehp.11681
35245549	Persistent organic pollutant exposures among Greenlandic adults in relation to lifestyle and diet: New data from the ACCEPT cohort	Wielsøe M, Long M, Bossi R, Vorkamp K, Bonefeld-Jørgensen EC.	Sci Total Environ. 2022 Jun 25;827:154270. doi: 10.1016/j.scitotenv.2022.154270. Epub 2022 Mar 1.	Wielsøe M	Sci Total Environ	2022	2022/03/04			10.1016/j.scitotenv.2022.154270
18008003	Perfluorinated chemicals and fetal growth: a study within the Danish National Birth Cohort	Fei C, McLaughlin JK, Tarone RE, Olsen J.	Environ Health Perspect. 2007 Nov;115(11):1677-82. doi: 10.1289/ehp.10506.	Fei C	Environ Health Perspect	2007	2007/11/17	PMC2072850		10.1289/ehp.10506
32385062	Adolescent follow-up in the Health Outcomes and Measures of the Environment (HOME) Study: cohort profile	Braun JM, Buckley JP, Cecil KM, Chen A, Kalkwarf HJ, Lanphear BP, Xu Y, Woeste A, Yolton K.	BMJ Open. 2020 May 7;10(5):e034838. doi: 10.1136/bmjopen-2019-034838.	Braun JM	BMJ Open	2020	2020/05/10	PMC7228515		10.1136/bmjopen-2019-034838
28934720	Prenatal Exposure to Perfluoroalkyl Substances and Cardiometabolic Risk in Children from the Spanish INMA Birth Cohort Study	Manzano-Salgado CB, Casas M, Lopez-Espinosa MJ, Ballester F, Iñiguez C, Martinez D, Romaguera D, Fernández-Barrés S, Santa-Marina L, Basterretxea M, Schettgen T, Valvi D, Vioque J, Sunyer J, Vrijheid M.	Environ Health Perspect. 2017 Sep 20;125(9):097018. doi: 10.1289/EHP1330.	Manzano-Salgado CB	Environ Health Perspect	2017	2017/09/22	PMC5915205		10.1289/EHP1330
34467953	Mixtures of persistent organic pollutants are found in vital organs of late gestation human fetuses	Björvang RD, Vinnars MT, Papadogiannakis N, Gidlöf S, Mamsen LS, Mucs D, Kiviranta H, Rantakokko P, Ruokojärvi P, Lindh CH, Andersen CY, Damdimopoulou P.	Chemosphere. 2021 Nov;283:131125. doi: 10.1016/j.chemosphere.2021.131125. Epub 2021 Jun 8.	Björvang RD	Chemosphere	2021	2021/09/01			10.1016/j.chemosphere.2021.131125
23838280	Serum perfluorooctanoic acid and perfluorooctane sulfonate concentrations in relation to birth outcomes in the Mid-Ohio Valley, 2005-2010	Darrow LA, Stein CR, Steenland K.	Environ Health Perspect. 2013 Oct;121(10):1207-13. doi: 10.1289/ehp.1206372. Epub 2013 Jul 9.	Darrow LA	Environ Health Perspect	2013	2013/07/11	PMC3801459		10.1289/ehp.1206372
26992685	In utero perfluorooctane sulfonate exposure causes low body weights of fetal rats: A mechanism study	Li X, Ye L, Ge Y, Yuan K, Zhang Y, Liang Y, Wei J, Zhao C, Lian QQ, Zhu X, Ge RS.	Placenta. 2016 Mar;39:125-33. doi: 10.1016/j.placenta.2016.01.010. Epub 2016 Jan 22.	Li X	Placenta	2016	2016/03/20			10.1016/j.placenta.2016.01.010
22964400	Major perfluoroalkyl acid (PFAA) concentrations and influence of food consumption among the general population of Daegu, Korea	Ji K, Kim S, Kho Y, Sakong J, Paek D, Choi K.	Sci Total Environ. 2012 Nov 1;438:42-8. doi: 10.1016/j.scitotenv.2012.08.007. Epub 2012 Sep 7.	Ji K	Sci Total Environ	2012	2012/09/12			10.1016/j.scitotenv.2012.08.007
23601780	Contribution of diet and other factors to the levels of selected polyfluorinated compounds: data from NHANES 2003-2008	Jain RB.	Int J Hyg Environ Health. 2014 Jan;217(1):52-61. doi: 10.1016/j.ijheh.2013.03.008. Epub 2013 Mar 27.	Jain RB	Int J Hyg Environ Health	2014	2013/04/23			10.1016/j.ijheh.2013.03.008
25014249	First year growth in relation to prenatal exposure to endocrine disruptors - a Dutch prospective cohort study	de Cock M, de Boer MR, Lamoree M, Legler J, van de Bor M.	Int J Environ Res Public Health. 2014 Jul 10;11(7):7001-21. doi: 10.3390/ijerph110707001.	de Cock M	Int J Environ Res Public Health	2014	2014/07/12	PMC4113857		10.3390/ijerph110707001
27028727	A Comparison Among 5 Methods for the Clinical Diagnosis of Fetal Alcohol Spectrum Disorders	Coles CD, Gailey AR, Mulle JG, Kable JA, Lynch ME, Jones KL.	Alcohol Clin Exp Res. 2016 May;40(5):1000-9. doi: 10.1111/acer.13032. Epub 2016 Mar 29.	Coles CD	Alcohol Clin Exp Res	2016	2016/03/31	PMC6346422	NIHMS998389	10.1111/acer.13032
32060323	Evaluating thyroid hormone disruption: investigations of long-term neurodevelopmental effects in rats after perinatal exposure to perfluorohexane sulfonate (PFHxS)	Ramhøj L, Hass U, Gilbert ME, Wood C, Svingen T, Usai D, Vinggaard AM, Mandrup K, Axelstad M.	Sci Rep. 2020 Feb 14;10(1):2672. doi: 10.1038/s41598-020-59354-z.	Ramhøj L	Sci Rep	2020	2020/02/16	PMC7021709		10.1038/s41598-020-59354-z
35324748	Prenatal Exposure to an EDC Mixture, NeuroMix: Effects on Brain, Behavior, and Stress Responsiveness in Rats	Gore AC, Moore T, Groom MJ, Thompson LM.	Toxics. 2022 Mar 3;10(3):122. doi: 10.3390/toxics10030122.	Gore AC	Toxics	2022	2022/03/24	PMC8954446		10.3390/toxics10030122
28297681	Isomers of perfluorooctanesulfonate (PFOS) in cord serum and birth outcomes in China: Guangzhou Birth Cohort Study	Li M, Zeng XW, Qian ZM, Vaughn MG, Sauvé S, Paul G, Lin S, Lu L, Hu LW, Yang BY, Zhou Y, Qin XD, Xu SL, Bao WW, Zhang YZ, Yuan P, Wang J, Zhang C, Tian YP, Nian M, Xiao X, Fu C, Dong GH.	Environ Int. 2017 May;102:1-8. doi: 10.1016/j.envint.2017.03.006. Epub 2017 Mar 12.	Li M	Environ Int	2017	2017/03/16			10.1016/j.envint.2017.03.006
29698896	Perfluoroalkyl substances in umbilical cord serum and gestational and postnatal growth in a Chinese birth cohort	Cao W, Liu X, Liu X, Zhou Y, Zhang X, Tian H, Wang J, Feng S, Wu Y, Bhatti P, Wen S, Sun X.	Environ Int. 2018 Jul;116:197-205. doi: 10.1016/j.envint.2018.04.015. Epub 2018 Apr 23.	Cao W	Environ Int	2018	2018/04/27			10.1016/j.envint.2018.04.015
36521747	Perfluoroalkyl and polyfluoroalkyl substances in cord serum of newborns and their potential factors	Jia J, Duan L, Dong B, Dong Q, Liu Y, Yu W, Yang L, Shi H.	Chemosphere. 2023 Feb;313:137525. doi: 10.1016/j.chemosphere.2022.137525. Epub 2022 Dec 12.	Jia J	Chemosphere	2023	2022/12/15			10.1016/j.chemosphere.2022.137525
21283965	[Occurrence and relevance to health of persistent organic substances and phthalates in breast milk]	Fromme H, Raab U, Fürst P, Vieth B, Völkel W, Albrecht M, Schwegler U.	Gesundheitswesen. 2011 Jan;73(1):e27-43. doi: 10.1055/s-0030-1268452. Epub 2011 Jan 31.	Fromme H	Gesundheitswesen	2011	2011/02/02			10.1055/s-0030-1268452
21241770	Perfluorooctanoic acid-induced inhibition of placental prolactin-family hormone and fetal growth retardation in mice	Suh CH, Cho NK, Lee CK, Lee CH, Kim DH, Kim JH, Son BC, Lee JT.	Mol Cell Endocrinol. 2011 Apr 30;337(1-2):7-15. doi: 10.1016/j.mce.2011.01.009. Epub 2011 Jan 15.	Suh CH	Mol Cell Endocrinol	2011	2011/01/19			10.1016/j.mce.2011.01.009
24952613	Perfluorinated compounds in serum and urine samples from children aged 5-13 years in South Korea	Kim DH, Lee MY, Oh JE.	Environ Pollut. 2014 Sep;192:171-8. doi: 10.1016/j.envpol.2014.05.024. Epub 2014 Jun 19.	Kim DH	Environ Pollut	2014	2014/06/23			10.1016/j.envpol.2014.05.024
19458971	Biomonitoring perfluorinated compounds in Catalonia, Spain: concentrations and trends in human liver and milk samples	Kärrman A, Domingo JL, Llebaria X, Nadal M, Bigas E, van Bavel B, Lindström G.	Environ Sci Pollut Res Int. 2010 Mar;17(3):750-8. doi: 10.1007/s11356-009-0178-5. Epub 2009 May 21.	Kärrman A	Environ Sci Pollut Res Int	2010	2009/05/22			10.1007/s11356-009-0178-5
29165157	The Hokkaido Birth Cohort Study on Environment and Children's Health: cohort profile-updated 2017	Kishi R, Araki A, Minatoya M, Hanaoka T, Miyashita C, Itoh S, Kobayashi S, Ait Bamai Y, Yamazaki K, Miura R, Tamura N, Ito K, Goudarzi H; members of The Hokkaido Study on Environment and Children’s Health.	Environ Health Prev Med. 2017 May 18;22(1):46. doi: 10.1186/s12199-017-0654-3.	Kishi R	Environ Health Prev Med	2017	2017/11/23	PMC5664568		10.1186/s12199-017-0654-3
21601844	The effect of prenatal perfluorinated chemicals exposures on pediatric atopy	Wang IJ, Hsieh WS, Chen CY, Fletcher T, Lien GW, Chiang HL, Chiang CF, Wu TN, Chen PC.	Environ Res. 2011 Aug;111(6):785-91. doi: 10.1016/j.envres.2011.04.006. Epub 2011 May 23.	Wang IJ	Environ Res	2011	2011/05/24			10.1016/j.envres.2011.04.006
27886542	Occurrence of perfluoroalkyl substances in cord serum and association with growth indicators in newborns from Beijing	Shi Y, Yang L, Li J, Lai J, Wang Y, Zhao Y, Wu Y.	Chemosphere. 2017 Feb;169:396-402. doi: 10.1016/j.chemosphere.2016.11.050. Epub 2016 Nov 23.	Shi Y	Chemosphere	2017	2016/11/26			10.1016/j.chemosphere.2016.11.050
36182121	Association between serum levels of TSH and free T4 and per- and polyfluoroalkyl compounds concentrations in pregnant women	Li A, Hou J, Fu J, Wang Y, Hu Y, Zhuang T, Li M, Song M, Jiang G.	J Environ Sci (China). 2023 Feb;124:11-18. doi: 10.1016/j.jes.2021.10.026. Epub 2022 Feb 1.	Li A	J Environ Sci (China)	2023	2022/10/01			10.1016/j.jes.2021.10.026
27770709	Perfluoroalkyl and polyfluoroalkyl substances in cord blood of newborns in Shanghai, China: Implications for risk assessment	Wang B, Chen Q, Shen L, Zhao S, Pang W, Zhang J.	Environ Int. 2016 Dec;97:7-14. doi: 10.1016/j.envint.2016.10.008. Epub 2016 Oct 19.	Wang B	Environ Int	2016	2016/10/23			10.1016/j.envint.2016.10.008
29261653	Key scientific issues in developing drinking water guidelines for perfluoroalkyl acids: Contaminants of emerging concern	Post GB, Gleason JA, Cooper KR.	PLoS Biol. 2017 Dec 20;15(12):e2002855. doi: 10.1371/journal.pbio.2002855. eCollection 2017 Dec.	Post GB	PLoS Biol	2017	2017/12/21	PMC5737881		10.1371/journal.pbio.2002855
27924715	Perfluoroalkyl acids (PFAAs) and anthropometric measures in the first year of life: Results from the Duisburg Birth Cohort	Alkhalawi E, Kasper-Sonnenberg M, Wilhelm M, Völkel W, Wittsiepe J.	J Toxicol Environ Health A. 2016;79(22-23):1041-1049. doi: 10.1080/15287394.2016.1219552.	Alkhalawi E	J Toxicol Environ Health A	2016	2016/12/08			10.1080/15287394.2016.1219552
31376627	Association between in utero perfluoroalkyl substance exposure and anti-Müllerian hormone levels in adolescent females in a British cohort	Donley GM, Taylor E, Jeddy Z, Namulanda G, Hartman TJ.	Environ Res. 2019 Oct;177:108585. doi: 10.1016/j.envres.2019.108585. Epub 2019 Jul 18.	Donley GM	Environ Res	2019	2019/08/04	PMC8919509	NIHMS1781808	10.1016/j.envres.2019.108585
23751886	Maternal factors predicting cognitive and behavioral characteristics of children with fetal alcohol spectrum disorders	May PA, Tabachnick BG, Gossage JP, Kalberg WO, Marais AS, Robinson LK, Manning MA, Blankenship J, Buckley D, Hoyme HE, Adnams CM.	J Dev Behav Pediatr. 2013 Jun;34(5):314-25. doi: 10.1097/DBP.0b013e3182905587.	May PA	J Dev Behav Pediatr	2013	2013/06/12	PMC3731773	NIHMS464860	10.1097/DBP.0b013e3182905587
31599348	Prevalence and risk factors for pelvic floor disorders during early and late pregnancy in a cohort of Austrian women	Bodner-Adler B, Kimberger O, Laml T, Halpern K, Beitl C, Umek W, Bodner K.	Arch Gynecol Obstet. 2019 Nov;300(5):1325-1330. doi: 10.1007/s00404-019-05311-9. Epub 2019 Oct 10.	Bodner-Adler B	Arch Gynecol Obstet	2019	2019/10/11	PMC6814848		10.1007/s00404-019-05311-9
29498927	Plasma Concentrations of Perfluoroalkyl Substances and Risk of Type 2 Diabetes: A Prospective Investigation among U.S. Women	Sun Q, Zong G, Valvi D, Nielsen F, Coull B, Grandjean P.	Environ Health Perspect. 2018 Mar 1;126(3):037001. doi: 10.1289/EHP2619.	Sun Q	Environ Health Perspect	2018	2018/03/03	PMC6071816		10.1289/EHP2619
34941779	Protracted Impairment of Maternal Metabolic Health in Mouse Dams Following Pregnancy Exposure to a Mixture of Low Dose Endocrine-Disrupting Chemicals, a Pilot Study	Merrill AK, Anderson T, Conrad K, Marvin E, James-Todd T, Cory-Slechta DA, Sobolewski M.	Toxics. 2021 Dec 9;9(12):346. doi: 10.3390/toxics9120346.	Merrill AK	Toxics	2021	2021/12/23	PMC8706199		10.3390/toxics9120346
18470314	Biomonitoring of perfluorinated compounds in children and adults exposed to perfluorooctanoate-contaminated drinking water	Hölzer J, Midasch O, Rauchfuss K, Kraft M, Reupert R, Angerer J, Kleeschulte P, Marschall N, Wilhelm M.	Environ Health Perspect. 2008 May;116(5):651-7. doi: 10.1289/ehp.11064.	Hölzer J	Environ Health Perspect	2008	2008/05/13	PMC2367678		10.1289/ehp.11064
16129535	Neonatal mortality from in utero exposure to perfluorooctanesulfonate (PFOS) in Sprague-Dawley rats: dose-response, and biochemical and pharamacokinetic parameters	Luebker DJ, York RG, Hansen KJ, Moore JA, Butenhoff JL.	Toxicology. 2005 Nov 5;215(1-2):149-69. doi: 10.1016/j.tox.2005.07.019. Epub 2005 Aug 29.	Luebker DJ	Toxicology	2005	2005/09/01			10.1016/j.tox.2005.07.019
29438932	The serum concentrations of perfluoroalkyl compounds were inversely associated with growth parameters in 2-year old children	Lee YA, Kim JH, Jung HW, Lim YH, Bae S, Kho Y, Hong YC, Shin CH, Yang SW.	Sci Total Environ. 2018 Jul 1;628-629:226-232. doi: 10.1016/j.scitotenv.2018.02.050. Epub 2018 Feb 13.	Lee YA	Sci Total Environ	2018	2018/02/14			10.1016/j.scitotenv.2018.02.050
34131620	Effects of gestational exposures to chemical mixtures on birth weight using Bayesian factor analysis in the Health Outcome and Measures of Environment (HOME) Study	Zhuang LH, Chen A, Braun JM, Lanphear BP, Hu JMY, Yolton K, McCandless LC.	Environ Epidemiol. 2021 Jun 8;5(3):e159. doi: 10.1097/EE9.0000000000000159. eCollection 2021 Jun.	Zhuang LH	Environ Epidemiol	2021	2021/06/16	PMC8196215		10.1097/EE9.0000000000000159
23983163	Glucose and lipid homeostasis in adult rat is impaired by early-life exposure to perfluorooctane sulfonate	Lv Z, Li G, Li Y, Ying C, Chen J, Chen T, Wei J, Lin Y, Jiang Y, Wang Y, Shu B, Xu B, Xu S.	Environ Toxicol. 2013 Sep;28(9):532-42. doi: 10.1002/tox.20747. Epub 2011 Aug 24.	Lv Z	Environ Toxicol	2013	2013/08/29			10.1002/tox.20747
20936102	Developmental effects of perfluorononanoic Acid in the mouse are dependent on peroxisome proliferator-activated receptor-alpha	Wolf CJ, Zehr RD, Schmid JE, Lau C, Abbott BD.	PPAR Res. 2010;2010:282896. doi: 10.1155/2010/282896. Epub 2010 Sep 27.	Wolf CJ	PPAR Res	2010	2010/10/12	PMC2948904		10.1155/2010/282896
30471604	Factors associated with exposure of pregnant women to perfluoroalkyl acids in North China and health risk assessment	Yang J, Wang H, Du H, Xu L, Liu S, Yi J, Qian X, Chen Y, Jiang Q, He G.	Sci Total Environ. 2019 Mar 10;655:356-362. doi: 10.1016/j.scitotenv.2018.11.042. Epub 2018 Nov 5.	Yang J	Sci Total Environ	2019	2018/11/25			10.1016/j.scitotenv.2018.11.042
31665680	Increasing perfluoroalkyl substances and ecological process from the Yongding Watershed to the Guanting Reservoir in the Olympic host cities, China	Meng J, Zhou Y, Liu S, Chen S, Wang T.	Environ Int. 2019 Dec;133(Pt B):105224. doi: 10.1016/j.envint.2019.105224. Epub 2019 Oct 25.	Meng J	Environ Int	2019	2019/10/31			10.1016/j.envint.2019.105224
32871146	Exposure to perfluoroalkylated substances (PFAS) in relation to fitness, physical activity, and adipokine levels in childhood: The european youth heart study	Domazet SL, Jensen TK, Wedderkopp N, Nielsen F, Andersen LB, Grøntved A.	Environ Res. 2020 Dec;191:110110. doi: 10.1016/j.envres.2020.110110. Epub 2020 Aug 29.	Domazet SL	Environ Res	2020	2020/09/02			10.1016/j.envres.2020.110110
19452874	Perfluoroalkyl compounds (PFCs) in indoor dust: concentrations, human exposure estimates, and sources	Björklund JA, Thuresson K, De Wit CA.	Environ Sci Technol. 2009 Apr 1;43(7):2276-81. doi: 10.1021/es803201a.	Björklund JA	Environ Sci Technol	2009	2009/05/21			10.1021/es803201a
33223163	Characterization of adipogenic, PPARγ, and TRβ activities in house dust extracts and their associations with organic contaminants	Kassotis CD, Hoffman K, Phillips AL, Zhang S, Cooper EM, Webster TF, Stapleton HM.	Sci Total Environ. 2021 Mar 1;758:143707. doi: 10.1016/j.scitotenv.2020.143707. Epub 2020 Nov 14.	Kassotis CD	Sci Total Environ	2021	2020/11/23	PMC7796983	NIHMS1646606	10.1016/j.scitotenv.2020.143707
23177245	The associations between serum perfluorinated chemicals and thyroid function in adolescents and young adults	Lin CY, Wen LL, Lin LY, Wen TW, Lien GW, Hsu SH, Chien KL, Liao CC, Sung FC, Chen PC, Su TC.	J Hazard Mater. 2013 Jan 15;244-245:637-44. doi: 10.1016/j.jhazmat.2012.10.049. Epub 2012 Nov 2.	Lin CY	J Hazard Mater	2013	2012/11/27			10.1016/j.jhazmat.2012.10.049
17488742	Perfluorooctanoic acid induced developmental toxicity in the mouse is dependent on expression of peroxisome proliferator activated receptor-alpha	Abbott BD, Wolf CJ, Schmid JE, Das KP, Zehr RD, Helfant L, Nakayama S, Lindstrom AB, Strynar MJ, Lau C.	Toxicol Sci. 2007 Aug;98(2):571-81. doi: 10.1093/toxsci/kfm110. Epub 2007 May 7.	Abbott BD	Toxicol Sci	2007	2007/05/10			10.1093/toxsci/kfm110
11354466	Rat and rabbit oral developmental toxicology studies with two perfluorinated compounds	Case MT, York RG, Christian MS.	Int J Toxicol. 2001 Mar-Apr;20(2):101-9. doi: 10.1080/10915810151115236.	Case MT	Int J Toxicol	2001	2001/05/17			10.1080/10915810151115236
22450153	Relationship of perfluorooctanoic acid exposure to pregnancy outcome based on birth records in the mid-Ohio Valley	Savitz DA, Stein CR, Elston B, Wellenius GA, Bartell SM, Shin HM, Vieira VM, Fletcher T.	Environ Health Perspect. 2012 Aug;120(8):1201-7. doi: 10.1289/ehp.1104752. Epub 2012 Mar 26.	Savitz DA	Environ Health Perspect	2012	2012/03/28	PMC3440089		10.1289/ehp.1104752
36334774	Cross-sectional associations between exposure to per- and polyfluoroalkyl substances and body mass index among European teenagers in the HBM4EU aligned studies	Schillemans T, Iszatt N, Remy S, Schoeters G, Fernández MF, D'Cruz SC, Desalegn A, Haug LS, Lignell S, Lindroos AK, Fábelová L, Murinova LP, Kosjek T, Tkalec Ž, Gabriel C, Sarigiannis D, Pedraza-Díaz S, Esteban-López M, Castaño A, Rambaud L, Riou M, Pauwels S, Vanlarebeke N, Kolossa-Gehring M, Vogel N, Uhl M, Govarts E, Åkesson A.	Environ Pollut. 2023 Jan 1;316(Pt 1):120566. doi: 10.1016/j.envpol.2022.120566. Epub 2022 Nov 2.	Schillemans T	Environ Pollut	2023	2022/11/05			10.1016/j.envpol.2022.120566
19632293	Toxicological evaluation of sodium perfluorohexanoate	Loveless SE, Slezak B, Serex T, Lewis J, Mukerji P, O'Connor JC, Donner EM, Frame SR, Korzeniowski SH, Buck RC.	Toxicology. 2009 Oct 1;264(1-2):32-44. doi: 10.1016/j.tox.2009.07.011. Epub 2009 Jul 24.	Loveless SE	Toxicology	2009	2009/07/28			10.1016/j.tox.2009.07.011
20954796	Are developmentally exposed C57BL/6 mice insensitive to suppression of TDAR by PFOA?	Hu Q, Strynar MJ, DeWitt JC.	J Immunotoxicol. 2010 Oct-Dec;7(4):344-9. doi: 10.3109/1547691X.2010.520045. Epub 2010 Oct 18.	Hu Q	J Immunotoxicol	2010	2010/10/20			10.3109/1547691X.2010.520045
27451073	Determinants of serum levels of perfluorinated alkyl acids in Danish pregnant women	Bjerregaard-Olesen C, Bach CC, Long M, Ghisari M, Bech BH, Nohr EA, Henriksen TB, Olsen J, Bonefeld-Jørgensen EC.	Int J Hyg Environ Health. 2016 Nov;219(8):867-875. doi: 10.1016/j.ijheh.2016.07.008. Epub 2016 Jul 14.	Bjerregaard-Olesen C	Int J Hyg Environ Health	2016	2016/07/25			10.1016/j.ijheh.2016.07.008
26562669	Association between perfluorinated compound concentrations in cord serum and birth weight using multiple regression models	Lee ES, Han S, Oh JE.	Reprod Toxicol. 2016 Jan;59:53-9. doi: 10.1016/j.reprotox.2015.10.020. Epub 2015 Nov 10.	Lee ES	Reprod Toxicol	2016	2015/11/13			10.1016/j.reprotox.2015.10.020
25450302	A prospective study of prepregnancy serum concentrations of perfluorochemicals and the risk of gestational diabetes	Zhang C, Sundaram R, Maisog J, Calafat AM, Barr DB, Buck Louis GM.	Fertil Steril. 2015 Jan;103(1):184-9. doi: 10.1016/j.fertnstert.2014.10.001. Epub 2014 Oct 22.	Zhang C	Fertil Steril	2015	2014/12/03	PMC4282598	NIHMS637099	10.1016/j.fertnstert.2014.10.001
25809098	Anthropometry in 5- to 9-Year-Old Greenlandic and Ukrainian Children in Relation to Prenatal Exposure to Perfluorinated Alkyl Substances	Høyer BB, Ramlau-Hansen CH, Vrijheid M, Valvi D, Pedersen HS, Zviezdai V, Jönsson BA, Lindh CH, Bonde JP, Toft G.	Environ Health Perspect. 2015 Aug;123(8):841-6. doi: 10.1289/ehp.1408881. Epub 2015 Mar 26.	Høyer BB	Environ Health Perspect	2015	2015/03/27	PMC4529015		10.1289/ehp.1408881
27421581	Prenatal exposure to perfluoroalkyl substances and anogenital distance at 3 months of age as marker of endocrine disruption	Lind DV, Priskorn L, Lassen TH, Nielsen F, Kyhl HB, Kristensen DM, Christesen HT, Steener J, Grandjean P, Jensen TK.	Reprod Toxicol. 2016 Jul 12:S0890-6238(16)30265-9. doi: 10.1016/j.reprotox.2016.07.008. Online ahead of print.	Lind DV	Reprod Toxicol	2016	2016/07/17			10.1016/j.reprotox.2016.07.008
32738709	PFOS-induced placental cell growth inhibition is partially mediated by lncRNA H19 through interacting with miR-19a and miR-19b	Li J, Quan XJ, Chen G, Hong JW, Wang Q, Xu LL, Wang BH, Yu ZH, Yu HM.	Chemosphere. 2020 Dec;261:127640. doi: 10.1016/j.chemosphere.2020.127640. Epub 2020 Jul 13.	Li J	Chemosphere	2020	2020/08/02			10.1016/j.chemosphere.2020.127640
16146667	Two-generation reproduction and cross-foster studies of perfluorooctanesulfonate (PFOS) in rats	Luebker DJ, Case MT, York RG, Moore JA, Hansen KJ, Butenhoff JL.	Toxicology. 2005 Nov 5;215(1-2):126-48. doi: 10.1016/j.tox.2005.07.018.	Luebker DJ	Toxicology	2005	2005/09/09			10.1016/j.tox.2005.07.018
21885982	Volatile rapid sequence induction in morbidly obese patients	Pösö T, Kesek D, Winsö O, Andersson S.	Eur J Anaesthesiol. 2011 Nov;28(11):781-7. doi: 10.1097/EJA.0b013e328348a9a5.	Pösö T	Eur J Anaesthesiol	2011	2011/09/03			10.1097/EJA.0b013e328348a9a5
22990023	Concentrations of perfluoroalkyl compounds in maternal and umbilical cord sera and birth outcomes in Korea	Lee YJ, Kim MK, Bae J, Yang JH.	Chemosphere. 2013 Feb;90(5):1603-9. doi: 10.1016/j.chemosphere.2012.08.035. Epub 2012 Sep 16.	Lee YJ	Chemosphere	2013	2012/09/20			10.1016/j.chemosphere.2012.08.035
29605679	Prenatal exposure to endocrine disrupting chemicals and risk of being born small for gestational age: Pooled analysis of seven European birth cohorts	Govarts E, Iszatt N, Trnovec T, de Cock M, Eggesbø M, Palkovicova Murinova L, van de Bor M, Guxens M, Chevrier C, Koppen G, Lamoree M, Hertz-Picciotto I, Lopez-Espinosa MJ, Lertxundi A, Grimalt JO, Torrent M, Goñi-Irigoyen F, Vermeulen R, Legler J, Schoeters G.	Environ Int. 2018 Jun;115:267-278. doi: 10.1016/j.envint.2018.03.017. Epub 2018 Mar 30.	Govarts E	Environ Int	2018	2018/04/02			10.1016/j.envint.2018.03.017
19429404	Evaluation of potential reproductive and developmental toxicity of potassium perfluorohexanesulfonate in Sprague Dawley rats	Butenhoff JL, Chang SC, Ehresman DJ, York RG.	Reprod Toxicol. 2009 Jun;27(3-4):331-341. doi: 10.1016/j.reprotox.2009.01.004. Epub 2009 Jan 21.	Butenhoff JL	Reprod Toxicol	2009	2009/05/12			10.1016/j.reprotox.2009.01.004
22306490	Prenatal exposure to perfluorooctanoate and risk of overweight at 20 years of age: a prospective cohort study	Halldorsson TI, Rytter D, Haug LS, Bech BH, Danielsen I, Becher G, Henriksen TB, Olsen SF.	Environ Health Perspect. 2012 May;120(5):668-73. doi: 10.1289/ehp.1104034. Epub 2012 Feb 3.	Halldorsson TI	Environ Health Perspect	2012	2012/02/07	PMC3346773		10.1289/ehp.1104034
18649879	Serum levels of perfluoroalkyl compounds in human maternal and umbilical cord blood samples	Monroy R, Morrison K, Teo K, Atkinson S, Kubwabo C, Stewart B, Foster WG.	Environ Res. 2008 Sep;108(1):56-62. doi: 10.1016/j.envres.2008.06.001. Epub 2008 Jul 22.	Monroy R	Environ Res	2008	2008/07/25			10.1016/j.envres.2008.06.001
27187434	Combined Effects of Prenatal Exposures to Environmental Chemicals on Birth Weight	Govarts E, Remy S, Bruckers L, Den Hond E, Sioen I, Nelen V, Baeyens W, Nawrot TS, Loots I, Van Larebeke N, Schoeters G.	Int J Environ Res Public Health. 2016 May 12;13(5):495. doi: 10.3390/ijerph13050495.	Govarts E	Int J Environ Res Public Health	2016	2016/05/18	PMC4881120		10.3390/ijerph13050495
21144318	[Descriptive analysis of maternal and neonatal characteristics in the maternity of the Dona Estefânia Hospital between 2005 and 2008]	Ventura MT, Gomes Mdo C.	Acta Med Port. 2010 Sep-Oct;23(5):793-802. Epub 2010 Oct 22.	Ventura MT	Acta Med Port	2010	2010/12/15
25449418	Effects of perfluorooctane sulfuric acid on placental PRL-family hormone production and fetal growth retardation in mice	Lee CK, Kang SG, Lee JT, Lee SW, Kim JH, Kim DH, Son BC, Kim KH, Suh CH, Kim SY, Park YB.	Mol Cell Endocrinol. 2015 Feb 5;401:165-72. doi: 10.1016/j.mce.2014.10.026. Epub 2014 Nov 6.	Lee CK	Mol Cell Endocrinol	2015	2014/12/03			10.1016/j.mce.2014.10.026
36574487	Concentrations of Per- and Polyfluoroalkyl Substances in Paired Maternal Plasma and Human Milk in the New Hampshire Birth Cohort	Criswell RL, Wang Y, Christensen B, Botelho JC, Calafat AM, Peterson LA, Huset CA, Karagas MR, Romano ME.	Environ Sci Technol. 2023 Jan 10;57(1):463-472. doi: 10.1021/acs.est.2c05555. Epub 2022 Dec 27.	Criswell RL	Environ Sci Technol	2023	2022/12/27	PMC9837617		10.1021/acs.est.2c05555
33592441	Prenatal exposure to mixtures of persistent endocrine disrupting chemicals and early menarche in a population-based cohort of British girls	Marks KJ, Howards PP, Smarr MM, Flanders WD, Northstone K, Daniel JH, Calafat AM, Sjödin A, Marcus M, Hartman TJ.	Environ Pollut. 2021 May 1;276:116705. doi: 10.1016/j.envpol.2021.116705. Epub 2021 Feb 9.	Marks KJ	Environ Pollut	2021	2021/02/16	PMC8111784	NIHMS1676861	10.1016/j.envpol.2021.116705
32293734	Fetal Alcohol Spectrum Disorders in a Southeastern County of the United States: Child Characteristics and Maternal Risk Traits	May PA, Hasken JM, Stegall JM, Mastro HA, Kalberg WO, Buckley D, Brooks M, Hedrick DM, Ortega MA, Elliott AJ, Tabachnick BG, Abdul-Rahman O, Adam MP, Robinson LK, Manning MA, Jewett T, Hoyme HE.	Alcohol Clin Exp Res. 2020 Apr;44(4):939-959. doi: 10.1111/acer.14313. Epub 2020 Apr 15.	May PA	Alcohol Clin Exp Res	2020	2020/04/16	PMC7169982	NIHMS1573702	10.1111/acer.14313
31300293	Perfluorooctanoate and changes in anthropometric parameters with age in young girls in the Greater Cincinnati and San Francisco Bay Area	Pinney SM, Windham GC, Xie C, Herrick RL, Calafat AM, McWhorter K, Fassler CS, Hiatt RA, Kushi LH, Biro FM; Breast Cancer and the Environment Research Program.	Int J Hyg Environ Health. 2019 Aug;222(7):1038-1046. doi: 10.1016/j.ijheh.2019.07.002. Epub 2019 Jul 9.	Pinney SM	Int J Hyg Environ Health	2019	2019/07/14	PMC6739850	NIHMS1534173	10.1016/j.ijheh.2019.07.002
32469207	Identifying Risk Factors for Levels of Per- and Polyfluoroalkyl Substances (PFAS) in the Placenta in a High-Risk Pregnancy Cohort in North Carolina	Bangma J, Eaves LA, Oldenburg K, Reiner JL, Manuck T, Fry RC.	Environ Sci Technol. 2020 Jul 7;54(13):8158-8166. doi: 10.1021/acs.est.9b07102. Epub 2020 Jun 12.	Bangma J	Environ Sci Technol	2020	2020/05/30	PMC7723450	NIHMS1645482	10.1021/acs.est.9b07102
22935244	Maternal concentrations of polyfluoroalkyl compounds during pregnancy and fetal and postnatal growth in British girls	Maisonet M, Terrell ML, McGeehin MA, Christensen KY, Holmes A, Calafat AM, Marcus M.	Environ Health Perspect. 2012 Oct;120(10):1432-7. doi: 10.1289/ehp.1003096. Epub 2012 Aug 30.	Maisonet M	Environ Health Perspect	2012	2012/09/01	PMC3491920		10.1289/ehp.1003096
17132714	Gestational PFOA exposure of mice is associated with altered mammary gland development in dams and female offspring	White SS, Calafat AM, Kuklenyik Z, Villanueva L, Zehr RD, Helfant L, Strynar MJ, Lindstrom AB, Thibodeaux JR, Wood C, Fenton SE.	Toxicol Sci. 2007 Mar;96(1):133-44. doi: 10.1093/toxsci/kfl177. Epub 2006 Nov 28.	White SS	Toxicol Sci	2007	2006/11/30			10.1093/toxsci/kfl177
31070369	Dietary Exposure of Chinese Adults to Perfluoroalkyl Acids via Animal-Origin Foods: Chinese Total Diet Study (2005-2007 and 2011-2013)	Wang Y, Liu J, Li J, Zhao Y, Wu Y.	J Agric Food Chem. 2019 May 29;67(21):6048-6055. doi: 10.1021/acs.jafc.9b01108. Epub 2019 May 17.	Wang Y	J Agric Food Chem	2019	2019/05/10			10.1021/acs.jafc.9b01108
29458383	Cumulative exposure to environmental pollutants during early pregnancy and reduced fetal growth: the Project Viva cohort	Rokoff LB, Rifas-Shiman SL, Coull BA, Cardenas A, Calafat AM, Ye X, Gryparis A, Schwartz J, Sagiv SK, Gold DR, Oken E, Fleisch AF.	Environ Health. 2018 Feb 20;17(1):19. doi: 10.1186/s12940-018-0363-4.	Rokoff LB	Environ Health	2018	2018/02/21	PMC5819079		10.1186/s12940-018-0363-4
31330388	Prenatal exposure to chlorinated polyfluoroalkyl ether sulfonic acids and perfluoroalkyl acids: Potential role of maternal determinants and associations with birth outcomes	Xu C, Yin S, Liu Y, Chen F, Zhong Z, Li F, Liu K, Liu W.	J Hazard Mater. 2019 Dec 15;380:120867. doi: 10.1016/j.jhazmat.2019.120867. Epub 2019 Jul 11.	Xu C	J Hazard Mater	2019	2019/07/23			10.1016/j.jhazmat.2019.120867
32634666	Prenatal exposure to perfluoroalkyl substances modulates neonatal serum phospholipids, increasing risk of type 1 diabetes	McGlinchey A, Sinioja T, Lamichhane S, Sen P, Bodin J, Siljander H, Dickens AM, Geng D, Carlsson C, Duberg D, Ilonen J, Virtanen SM, Dirven H, Berntsen HF, Zimmer K, Nygaard UC, Orešič M, Knip M, Hyötyläinen T.	Environ Int. 2020 Oct;143:105935. doi: 10.1016/j.envint.2020.105935. Epub 2020 Jul 4.	McGlinchey A	Environ Int	2020	2020/07/08			10.1016/j.envint.2020.105935
27626435	Pre-Pregnancy Maternal Exposure to Persistent Organic Pollutants and Gestational Weight Gain: A Prospective Cohort Study	Jaacks LM, Boyd Barr D, Sundaram R, Grewal J, Zhang C, Buck Louis GM.	Int J Environ Res Public Health. 2016 Sep 12;13(9):905. doi: 10.3390/ijerph13090905.	Jaacks LM	Int J Environ Res Public Health	2016	2016/09/15	PMC5036738		10.3390/ijerph13090905
27479711	U.S. domestic cats as sentinels for perfluoroalkyl substances: Possible linkages with housing, obesity, and disease	Bost PC, Strynar MJ, Reiner JL, Zweigenbaum JA, Secoura PL, Lindstrom AB, Dye JA.	Environ Res. 2016 Nov;151:145-153. doi: 10.1016/j.envres.2016.07.027. Epub 2016 Jul 29.	Bost PC	Environ Res	2016	2016/08/02			10.1016/j.envres.2016.07.027
30636437	Temporal trends of legacy and emerging persistent organic pollutants in inuit preschoolers from Northern Quebec (Canada)	Turgeon O'Brien H, Gagné D, Lauzière J, Blanchet R, Vézina C, Ayotte P.	Int J Environ Health Res. 2019 Dec;29(6):643-656. doi: 10.1080/09603123.2018.1560396. Epub 2019 Jan 14.	Turgeon O'Brien H	Int J Environ Health Res	2019	2019/01/15			10.1080/09603123.2018.1560396
18007977	PFOS and PFOA in humans: new study links prenatal exposure to lower birth weight	Betts K.	Environ Health Perspect. 2007 Nov;115(11):A550. doi: 10.1289/ehp.115-a550a.	Betts K	Environ Health Perspect	2007	2007/11/17	PMC2072861		10.1289/ehp.115-a550a
25594247	Prevalence of fetal alcohol syndrome in a population-based sample of children living in remote Australia: the Lililwan Project	Fitzpatrick JP, Latimer J, Carter M, Oscar J, Ferreira ML, Carmichael Olson H, Lucas BR, Doney R, Salter C, Try J, Hawkes G, Fitzpatrick E, Hand M, Watkins RE, Martiniuk AL, Bower C, Boulton J, Elliott EJ.	J Paediatr Child Health. 2015 Apr;51(4):450-7. doi: 10.1111/jpc.12814. Epub 2015 Jan 15.	Fitzpatrick JP	J Paediatr Child Health	2015	2015/01/17			10.1111/jpc.12814
33356526	Prenatal Exposure to Per- and Polyfluoroalkyl Substances, Umbilical Cord Blood DNA Methylation, and Cardio-Metabolic Indicators in Newborns: The Healthy Start Study	Starling AP, Liu C, Shen G, Yang IV, Kechris K, Borengasser SJ, Boyle KE, Zhang W, Smith HA, Calafat AM, Hamman RF, Adgate JL, Dabelea D.	Environ Health Perspect. 2020 Dec;128(12):127014. doi: 10.1289/EHP6888. Epub 2020 Dec 24.	Starling AP	Environ Health Perspect	2020	2020/12/28	PMC7759236		10.1289/EHP6888
18544913	Neonatal death of mice treated with perfluorooctane sulfonate	Yahia D, Tsukuba C, Yoshida M, Sato I, Tsuda S.	J Toxicol Sci. 2008 May;33(2):219-26. doi: 10.2131/jts.33.219.	Yahia D	J Toxicol Sci	2008	2008/06/12			10.2131/jts.33.219
30684806	Concentrations of perfluoroalkyl substances (PFASs) in human embryonic and fetal organs from first, second, and third trimester pregnancies	Mamsen LS, Björvang RD, Mucs D, Vinnars MT, Papadogiannakis N, Lindh CH, Andersen CY, Damdimopoulou P.	Environ Int. 2019 Mar;124:482-492. doi: 10.1016/j.envint.2019.01.010. Epub 2019 Jan 24.	Mamsen LS	Environ Int	2019	2019/01/27			10.1016/j.envint.2019.01.010
22840535	Persistent organic pollutants (POPs) in human milk: a biomonitoring study in rural areas of Flanders (Belgium)	Croes K, Colles A, Koppen G, Govarts E, Bruckers L, Van de Mieroop E, Nelen V, Covaci A, Dirtu AC, Thomsen C, Haug LS, Becher G, Mampaey M, Schoeters G, Van Larebeke N, Baeyens W.	Chemosphere. 2012 Nov;89(8):988-94. doi: 10.1016/j.chemosphere.2012.06.058. Epub 2012 Jul 26.	Croes K	Chemosphere	2012	2012/07/31			10.1016/j.chemosphere.2012.06.058
26774945	The continuum of fetal alcohol spectrum disorders in four rural communities in South Africa: Prevalence and characteristics	May PA, de Vries MM, Marais AS, Kalberg WO, Adnams CM, Hasken JM, Tabachnick B, Robinson LK, Manning MA, Jones KL, Hoyme D, Seedat S, Parry CD, Hoyme HE.	Drug Alcohol Depend. 2016 Feb 1;159:207-18. doi: 10.1016/j.drugalcdep.2015.12.023. Epub 2015 Dec 31.	May PA	Drug Alcohol Depend	2016	2016/01/18	PMC4724497	NIHMS750347	10.1016/j.drugalcdep.2015.12.023
26008903	Associations of Perfluoroalkyl Substances (PFAS) with Lower Birth Weight: An Evaluation of Potential Confounding by Glomerular Filtration Rate Using a Physiologically Based Pharmacokinetic Model (PBPK)	Verner MA, Loccisano AE, Morken NH, Yoon M, Wu H, McDougall R, Maisonet M, Marcus M, Kishi R, Miyashita C, Chen MH, Hsieh WS, Andersen ME, Clewell HJ 3rd, Longnecker MP.	Environ Health Perspect. 2015 Dec;123(12):1317-24. doi: 10.1289/ehp.1408837. Epub 2015 May 22.	Verner MA	Environ Health Perspect	2015	2015/05/27	PMC4671243		10.1289/ehp.1408837
29595373	Persistent organic pollutants and haematological markers in Greenlandic pregnant women: the ACCEPT sub-study	Knudsen AS, Long M, Pedersen HS, Bonefeld-Jørgensen EC.	Int J Circumpolar Health. 2018 Dec;77(1):1456303. doi: 10.1080/22423982.2018.1456303.	Knudsen AS	Int J Circumpolar Health	2018	2018/03/30	PMC5912198		10.1080/22423982.2018.1456303
14745980	Prenatal window of susceptibility to perfluorooctane sulfonate-induced neonatal mortality in the Sprague-Dawley rat	Grasty RC, Wolf DC, Grey BE, Lau CS, Rogers JM.	Birth Defects Res B Dev Reprod Toxicol. 2003 Dec;68(6):465-71. doi: 10.1002/bdrb.10046.	Grasty RC	Birth Defects Res B Dev Reprod Toxicol	2003	2004/01/28			10.1002/bdrb.10046
25827101	Programming of metabolic effects in C57BL/6JxFVB mice by in utero and lactational exposure to perfluorooctanoic acid	van Esterik JC, Bastos Sales L, Dollé ME, Håkansson H, Herlin M, Legler J, van der Ven LT.	Arch Toxicol. 2016 Mar;90(3):701-15. doi: 10.1007/s00204-015-1488-7. Epub 2015 Apr 1.	van Esterik JC	Arch Toxicol	2016	2015/04/02	PMC4754331		10.1007/s00204-015-1488-7
36528042	Cross-sectional associations of maternal PFAS exposure on SARS-CoV-2 IgG antibody levels during pregnancy	Kaur K, Lesseur C, Chen L, Andra SS, Narasimhan S, Pulivarthi D, Midya V, Ma Y, Ibroci E, Gigase F, Lieber M, Lieb W, Janevic T, De Witte LD, Bergink V, Rommel AS, Chen J.	Environ Res. 2023 Feb 15;219:115067. doi: 10.1016/j.envres.2022.115067. Epub 2022 Dec 14.	Kaur K	Environ Res	2023	2022/12/17	PMC9747685		10.1016/j.envres.2022.115067
29258957	Decreased macrophage phagocytic function due to xenobiotic exposures in vitro, difference in sensitivity between various macrophage models	Berntsen HF, Bølling AK, Bjørklund CG, Zimmer K, Ropstad E, Zienolddiny S, Becher R, Holme JA, Dirven H, Nygaard UC, Bodin J.	Food Chem Toxicol. 2018 Feb;112:86-96. doi: 10.1016/j.fct.2017.12.024. Epub 2017 Dec 16.	Berntsen HF	Food Chem Toxicol	2018	2017/12/21			10.1016/j.fct.2017.12.024
34600840	Rhabdomyolysis due to rosuvastatin in a patient with ROHHAD syndrome	Vijayakanthi N, Felner EI, Romero R, Daley TC.	J Clin Lipidol. 2021 Nov-Dec;15(6):789-792. doi: 10.1016/j.jacl.2021.09.002. Epub 2021 Sep 10.	Vijayakanthi N	J Clin Lipidol	2021	2021/10/03			10.1016/j.jacl.2021.09.002
36372179	High maternal glucose exacerbates the association between prenatal per- and polyfluoroalkyl substance exposure and reduced birth weight	Wang Z, Luo J, Zhang Y, Li J, Zhang J, Tian Y, Gao Y; Shanghai Birth Cohort.	Sci Total Environ. 2023 Feb 1;858(Pt 3):160130. doi: 10.1016/j.scitotenv.2022.160130. Epub 2022 Nov 11.	Wang Z	Sci Total Environ	2023	2022/11/13			10.1016/j.scitotenv.2022.160130
20146964	Perfluorinated compounds, polychlorinated biphenyls, and organochlorine pesticide contamination in composite food samples from Dallas, Texas, USA	Schecter A, Colacino J, Haffner D, Patel K, Opel M, Päpke O, Birnbaum L.	Environ Health Perspect. 2010 Jun;118(6):796-802. doi: 10.1289/ehp.0901347. Epub 2010 Feb 10.	Schecter A	Environ Health Perspect	2010	2010/02/12	PMC2898856		10.1289/ehp.0901347
28349882	Association of prenatal exposure to perfluoroalkyl substances with cord blood adipokines and birth size: The Hokkaido Study on environment and children's health	Minatoya M, Itoh S, Miyashita C, Araki A, Sasaki S, Miura R, Goudarzi H, Iwasaki Y, Kishi R.	Environ Res. 2017 Jul;156:175-182. doi: 10.1016/j.envres.2017.03.033. Epub 2017 Mar 27.	Minatoya M	Environ Res	2017	2017/03/29			10.1016/j.envres.2017.03.033
33767116	Prenatal Exposure to Mixtures of Persistent Endocrine-disrupting Chemicals and Birth Size in a Population-based Cohort of British Girls	Marks KJ, Howards PP, Smarr MM, Flanders WD, Northstone K, Daniel JH, Sjödin A, Calafat AM, Hartman TJ.	Epidemiology. 2021 Jul 1;32(4):573-582. doi: 10.1097/EDE.0000000000001351.	Marks KJ	Epidemiology	2021	2021/03/26	PMC8159871	NIHMS1691921	10.1097/EDE.0000000000001351
22071607	Determination of perfluorinated chemicals in food and drinking water using high-flow solid-phase extraction and ultra-high performance liquid chromatography/tandem mass spectrometry	Chang YC, Chen WL, Bai FY, Chen PC, Wang GS, Chen CY.	Anal Bioanal Chem. 2012 Jan;402(3):1315-25. doi: 10.1007/s00216-011-5519-9. Epub 2011 Nov 10.	Chang YC	Anal Bioanal Chem	2012	2011/11/11			10.1007/s00216-011-5519-9
20010922	Investigation of the associations between low-dose serum perfluorinated chemicals and liver enzymes in US adults	Lin CY, Lin LY, Chiang CK, Wang WJ, Su YN, Hung KY, Chen PC.	Am J Gastroenterol. 2010 Jun;105(6):1354-63. doi: 10.1038/ajg.2009.707. Epub 2009 Dec 15.	Lin CY	Am J Gastroenterol	2010	2009/12/17			10.1038/ajg.2009.707
16719092	Health risks in infants associated with exposure to perfluorinated compounds in human breast milk from Zhoushan, China	So MK, Yamashita N, Taniyasu S, Jiang Q, Giesy JP, Chen K, Lam PK.	Environ Sci Technol. 2006 May 1;40(9):2924-9. doi: 10.1021/es060031f.	So MK	Environ Sci Technol	2006	2006/05/25			10.1021/es060031f
18595657	Developmental toxicity of perfluorooctane sulfonate (PFOS) is not dependent on expression of peroxisome proliferator activated receptor-alpha (PPAR alpha) in the mouse	Abbott BD, Wolf CJ, Das KP, Zehr RD, Schmid JE, Lindstrom AB, Strynar MJ, Lau C.	Reprod Toxicol. 2009 Jun;27(3-4):258-265. doi: 10.1016/j.reprotox.2008.05.061. Epub 2008 May 24.	Abbott BD	Reprod Toxicol	2009	2008/07/04			10.1016/j.reprotox.2008.05.061
23151773	Persistent environmental pollutants and couple fecundity: the LIFE study	Buck Louis GM, Sundaram R, Schisterman EF, Sweeney AM, Lynch CD, Gore-Langton RE, Maisog J, Kim S, Chen Z, Barr DB.	Environ Health Perspect. 2013 Feb;121(2):231-6. doi: 10.1289/ehp.1205301. Epub 2012 Nov 14.	Buck Louis GM	Environ Health Perspect	2013	2012/11/16	PMC3569685		10.1289/ehp.1205301
23664439	Association between levels of serum perfluorooctane sulfate and carotid artery intima-media thickness in adolescents and young adults	Lin CY, Lin LY, Wen TW, Lien GW, Chien KL, Hsu SH, Liao CC, Sung FC, Chen PC, Su TC.	Int J Cardiol. 2013 Oct 9;168(4):3309-16. doi: 10.1016/j.ijcard.2013.04.042. Epub 2013 May 7.	Lin CY	Int J Cardiol	2013	2013/05/14			10.1016/j.ijcard.2013.04.042
25095280	Preconception maternal and paternal exposure to persistent organic pollutants and birth size: the LIFE study	Robledo CA, Yeung E, Mendola P, Sundaram R, Maisog J, Sweeney AM, Barr DB, Louis GM.	Environ Health Perspect. 2015 Jan;123(1):88-94. doi: 10.1289/ehp.1308016. Epub 2014 Aug 5.	Robledo CA	Environ Health Perspect	2015	2014/08/06	PMC4286275		10.1289/ehp.1308016
20687110	Prenatal exposure to perfluorooctanesulfonate in rat resulted in long-lasting changes of expression of synapsins and synaptophysin	Zeng HC, Li YY, Zhang L, Wang YJ, Chen J, Xia W, Lin Y, Wei J, Lv ZQ, Li M, Xu SQ.	Synapse. 2011 Mar;65(3):225-33. doi: 10.1002/syn.20840.	Zeng HC	Synapse	2011	2010/08/06			10.1002/syn.20840
29155925	Invited Commentary: Exposure Biomarkers Indicate More Than Just Exposure	Savitz DA, Wellenius GA.	Am J Epidemiol. 2018 Apr 1;187(4):803-805. doi: 10.1093/aje/kwx333.	Savitz DA	Am J Epidemiol	2018	2017/11/21			10.1093/aje/kwx333
15798299	Inertance measurements by jet pulses in ventilated small lungs after perfluorochemical liquid (PFC) applications	Schmalisch G, Proquitté H, Schmidt M, Rüdiger M, Wauer RR.	Physiol Meas. 2005 Jun;26(3):239-49. doi: 10.1088/0967-3334/26/3/009. Epub 2005 Mar 4.	Schmalisch G	Physiol Meas	2005	2005/03/31			10.1088/0967-3334/26/3/009
23143925	A species difference in the peroxisome proliferator-activated receptor α-dependent response to the developmental effects of perfluorooctanoic acid	Albrecht PP, Torsell NE, Krishnan P, Ehresman DJ, Frame SR, Chang SC, Butenhoff JL, Kennedy GL, Gonzalez FJ, Peters JM.	Toxicol Sci. 2013 Feb;131(2):568-82. doi: 10.1093/toxsci/kfs318. Epub 2012 Nov 9.	Albrecht PP	Toxicol Sci	2013	2012/11/13			10.1093/toxsci/kfs318
31563033	Children's environmental health based on birth cohort studies of Asia (2) - air pollution, pesticides, and heavy metals	Tsai MS, Chen MH, Lin CC, Liu CY, Chen PC.	Environ Res. 2019 Dec;179(Pt A):108754. doi: 10.1016/j.envres.2019.108754. Epub 2019 Sep 21.	Tsai MS	Environ Res	2019	2019/09/29			10.1016/j.envres.2019.108754
24700568	Oral (Gavage) Combined Developmental and Perinatal/Postnatal Reproduction Toxicity Study of Ammonium Salt of Perfluorinated Hexanoic Acid in Mice	Iwai H, Hoberman AM.	Int J Toxicol. 2014 May;33(3):219-237. doi: 10.1177/1091581814529449. Epub 2014 Apr 3.	Iwai H	Int J Toxicol	2014	2014/04/05			10.1177/1091581814529449
32321520	Reducing exposure to high levels of perfluorinated compounds in drinking water improves reproductive outcomes: evidence from an intervention in Minnesota	Waterfield G, Rogers M, Grandjean P, Auffhammer M, Sunding D.	Environ Health. 2020 Apr 22;19(1):42. doi: 10.1186/s12940-020-00591-0.	Waterfield G	Environ Health	2020	2020/04/24	PMC7178962		10.1186/s12940-020-00591-0
35750749	Per- and polyfluoroalkyl substances exposure and bone mineral density in the U.S. population from NHANES 2005-2014	Zhao X, Lin JY, Dong WW, Tang ML, Yan SG.	J Expo Sci Environ Epidemiol. 2023 Jan;33(1):69-75. doi: 10.1038/s41370-022-00452-7. Epub 2022 Jun 24.	Zhao X	J Expo Sci Environ Epidemiol	2023	2022/06/24			10.1038/s41370-022-00452-7
21317652	Total liquid ventilation efficacy in an ovine model of severe meconium aspiration syndrome	Avoine O, Bossé D, Beaudry B, Beaulieu A, Albadine R, Praud JP, Robert R, Micheau P, Walti H.	Crit Care Med. 2011 May;39(5):1097-103. doi: 10.1097/CCM.0b013e31820ead1a.	Avoine O	Crit Care Med	2011	2011/02/15			10.1097/CCM.0b013e31820ead1a
29078782	Gestational exposure to endocrine disrupting chemicals in relation to infant birth weight: a Bayesian analysis of the HOME Study	Woods MM, Lanphear BP, Braun JM, McCandless LC.	Environ Health. 2017 Oct 27;16(1):115. doi: 10.1186/s12940-017-0332-3.	Woods MM	Environ Health	2017	2017/10/29	PMC5658906		10.1186/s12940-017-0332-3
20621739	Alterations in tumor biomarker GSTP gene methylation patterns induced by prenatal exposure to PFOS	Wan YJ, Li YY, Xia W, Chen J, Lv ZQ, Zeng HC, Zhang L, Yang WJ, Chen T, Lin Y, Wei J, Xu SQ.	Toxicology. 2010 Jul-Aug;274(1-3):57-64. doi: 10.1016/j.tox.2010.05.006. Epub 2010 May 26.	Wan YJ	Toxicology	2010	2010/07/13			10.1016/j.tox.2010.05.006
17504768	Concurrent exposure to perfluorooctane sulfonate and restraint stress during pregnancy in mice: effects on postnatal development and behavior of the offspring	Fuentes S, Colomina MT, Vicens P, Franco-Pons N, Domingo JL.	Toxicol Sci. 2007 Aug;98(2):589-98. doi: 10.1093/toxsci/kfm121. Epub 2007 May 15.	Fuentes S	Toxicol Sci	2007	2007/05/17			10.1093/toxsci/kfm121
27142700	Concentrations of persistent organic pollutants in maternal and cord blood from the maternal-infant research on environmental chemicals (MIREC) cohort study	Fisher M, Arbuckle TE, Liang CL, LeBlanc A, Gaudreau E, Foster WG, Haines D, Davis K, Fraser WD.	Environ Health. 2016 May 4;15(1):59. doi: 10.1186/s12940-016-0143-y.	Fisher M	Environ Health	2016	2016/05/05	PMC4855498		10.1186/s12940-016-0143-y
28890218	Serum perfluoroalkyl substances and cardiometabolic consequences in adolescents exposed to the World Trade Center disaster and a matched comparison group	Koshy TT, Attina TM, Ghassabian A, Gilbert J, Burdine LK, Marmor M, Honda M, Chu DB, Han X, Shao Y, Kannan K, Urbina EM, Trasande L.	Environ Int. 2017 Dec;109:128-135. doi: 10.1016/j.envint.2017.08.003. Epub 2017 Sep 8.	Koshy TT	Environ Int	2017	2017/09/12	PMC5660646	NIHMS905319	10.1016/j.envint.2017.08.003
19483379	A comparative study on oxidative damage and distributions of perfluorooctane sulfonate (PFOS) in mice at different postnatal developmental stages	Liu L, Liu W, Song J, Yu H, Jin Y, Oami K, Sato I, Saito N, Tsuda S.	J Toxicol Sci. 2009 Jun;34(3):245-54. doi: 10.2131/jts.34.245.	Liu L	J Toxicol Sci	2009	2009/06/02			10.2131/jts.34.245
28675102	The occurrence, exposure and risk assessment of perfluoroalkyl acids in food from mainland, China	Wang X, Zhang R, Zhang H, Wang Y.	Food Addit Contam Part A Chem Anal Control Expo Risk Assess. 2017 Nov;34(11):1990-1998. doi: 10.1080/19440049.2017.1347282. Epub 2017 Jul 11.	Wang X	Food Addit Contam Part A Chem Anal Control Expo Risk Assess	2017	2017/07/05			10.1080/19440049.2017.1347282
15135214	Characterization of risk for general population exposure to perfluorooctanoate	Butenhoff JL, Gaylor DW, Moore JA, Olsen GW, Rodricks J, Mandel JH, Zobel LR.	Regul Toxicol Pharmacol. 2004 Jun;39(3):363-80. doi: 10.1016/j.yrtph.2004.03.003.	Butenhoff JL	Regul Toxicol Pharmacol	2004	2004/05/12			10.1016/j.yrtph.2004.03.003
12773772	Exposure to perfluorooctane sulfonate during pregnancy in rat and mouse. II: postnatal evaluation	Lau C, Thibodeaux JR, Hanson RG, Rogers JM, Grey BE, Stanton ME, Butenhoff JL, Stevenson LA.	Toxicol Sci. 2003 Aug;74(2):382-92. doi: 10.1093/toxsci/kfg122. Epub 2003 May 28.	Lau C	Toxicol Sci	2003	2003/05/30			10.1093/toxsci/kfg122
12632336	A prospective, randomized pilot trial of perfluorocarbon-induced lung growth in newborns with congenital diaphragmatic hernia	Hirschl RB, Philip WF, Glick L, Greenspan J, Smith K, Thompson A, Wilson J, Adzick NS.	J Pediatr Surg. 2003 Mar;38(3):283-9; discussion 283-9. doi: 10.1053/jpsu.2003.50095.	Hirschl RB	J Pediatr Surg	2003	2003/03/13			10.1053/jpsu.2003.50095
16930219	Epidemiology of FASD in a province in Italy: Prevalence and characteristics of children in a random sample of schools	May PA, Fiorentino D, Phillip Gossage J, Kalberg WO, Eugene Hoyme H, Robinson LK, Coriale G, Jones KL, del Campo M, Tarani L, Romeo M, Kodituwakku PW, Deiana L, Buckley D, Ceccanti M.	Alcohol Clin Exp Res. 2006 Sep;30(9):1562-75. doi: 10.1111/j.1530-0277.2006.00188.x.	May PA	Alcohol Clin Exp Res	2006	2006/08/26			10.1111/j.1530-0277.2006.00188.x
27824939	Factors Associated with Maternal Serum Levels of Perfluoroalkyl Substances and Organochlorines: A Descriptive Study of Parous Women in Norway and Sweden	Lauritzen HB, Larose TL, Øien T, Odland JØ, van de Bor M, Jacobsen GW, Sandanger TM.	PLoS One. 2016 Nov 8;11(11):e0166127. doi: 10.1371/journal.pone.0166127. eCollection 2016.	Lauritzen HB	PLoS One	2016	2016/11/09	PMC5100957		10.1371/journal.pone.0166127
36383702	NTP Developmental and Reproductive Toxicity Technical Report on the Modified One-Generation Study of Bisphenol AF (CASRN 1478-61-1) Administered in Feed to Sprague Dawley (Hsd:Sprague Dawley(®) SD(®)) Rats with Prenatal, Reproductive Performance, and Subchronic Assessments in F(1) Offspring: DART Report 08	National Toxicology Program.	Research Triangle Park (NC): National Toxicology Program; 2022 Sep.	National Toxicology Program	NTP Developmental and Reproductive Toxicity Technical Report on the Modified One-Generation Study of Bisphenol AF (CASRN 1478-61-1) Administered in Feed to Sprague Dawley (Hsd:Sprague Dawley(®) SD(®)) Rats with Prenatal, Reproductive Performance, and Subchronic Assessments in F(1) Offspring: DART Report 08	2022	2022/09/01			10.22427/NTP-DART-08
12773773	Exposure to perfluorooctane sulfonate during pregnancy in rat and mouse. I: maternal and prenatal evaluations	Thibodeaux JR, Hanson RG, Rogers JM, Grey BE, Barbee BD, Richards JH, Butenhoff JL, Stevenson LA, Lau C.	Toxicol Sci. 2003 Aug;74(2):369-81. doi: 10.1093/toxsci/kfg121. Epub 2003 May 28.	Thibodeaux JR	Toxicol Sci	2003	2003/05/30			10.1093/toxsci/kfg121
25348326	Exploring the potential association between brominated diphenyl ethers, polychlorinated biphenyls, organochlorine pesticides, perfluorinated compounds, phthalates, and bisphenol A in polycystic ovary syndrome: a case-control study	Vagi SJ, Azziz-Baumgartner E, Sjödin A, Calafat AM, Dumesic D, Gonzalez L, Kato K, Silva MJ, Ye X, Azziz R.	BMC Endocr Disord. 2014 Oct 28;14:86. doi: 10.1186/1472-6823-14-86.	Vagi SJ	BMC Endocr Disord	2014	2014/10/29	PMC4287339		10.1186/1472-6823-14-86
15083328	Lung growth induced by prenatal instillation of perfluorocarbon into the fetal rabbit lung	Muensterer OJ, Till H, Bergmann F, Klis VJ, Metzger R, Deprest JA, Simbruner G.	Pediatr Surg Int. 2004 Apr;20(4):248-52. doi: 10.1007/s00383-003-1120-4. Epub 2004 Apr 9.	Muensterer OJ	Pediatr Surg Int	2004	2004/04/15			10.1007/s00383-003-1120-4
30933773	Associations between concentrations of perfluoroalkyl substances in human plasma and maternal, infant, and home characteristics in Winnipeg, Canada	Workman CE, Becker AB, Azad MB, Moraes TJ, Mandhane PJ, Turvey SE, Subbarao P, Brook JR, Sears MR, Wong CS.	Environ Pollut. 2019 Jun;249:758-766. doi: 10.1016/j.envpol.2019.03.054. Epub 2019 Mar 21.	Workman CE	Environ Pollut	2019	2019/04/02			10.1016/j.envpol.2019.03.054
36513200	In utero exposure to per-/polyfluoroalkyl substances (PFASs): Preeclampsia in pregnancy and low birth weight for neonates	Tian Y, Zhou Q, Zhang L, Li W, Yin S, Li F, Xu C.	Chemosphere. 2023 Feb;313:137490. doi: 10.1016/j.chemosphere.2022.137490. Epub 2022 Dec 10.	Tian Y	Chemosphere	2023	2022/12/13			10.1016/j.chemosphere.2022.137490
11246325	Deadspace free ventilatory measurements in newborns during mechanical ventilation	Foitzik B, Schmidt M, Proquitté H, Schmalisch G.	Crit Care Med. 2001 Feb;29(2):413-9. doi: 10.1097/00003246-200102000-00036.	Foitzik B	Crit Care Med	2001	2001/03/14			10.1097/00003246-200102000-00036
25756002	Safety of poly (ethylene glycol)-coated perfluorodecalin-filled poly (lactide-co-glycolide) microcapsules following intravenous administration of high amounts in rats	Ferenz KB, Waack IN, Laudien J, Mayer C, Broecker-Preuss M, Groot Hd, Kirsch M.	Results Pharma Sci. 2014 Apr 30;4:8-18. doi: 10.1016/j.rinphs.2014.04.001. eCollection 2014.	Ferenz KB	Results Pharma Sci	2014	2015/03/11	PMC4050377		10.1016/j.rinphs.2014.04.001
33032226	Increased apoptosis, reduced Wnt/β-catenin signaling, and altered tail development in zebrafish embryos exposed to a human-relevant chemical mixture	Smirnova A, Mentor A, Ranefall P, Bornehag CG, Brunström B, Mattsson A, Jönsson M.	Chemosphere. 2021 Feb;264(Pt 1):128467. doi: 10.1016/j.chemosphere.2020.128467. Epub 2020 Sep 30.	Smirnova A	Chemosphere	2021	2020/10/08			10.1016/j.chemosphere.2020.128467
18336634	Maternal risk factors for fetal alcohol syndrome and partial fetal alcohol syndrome in South Africa: a third study	May PA, Gossage JP, Marais AS, Hendricks LS, Snell CL, Tabachnick BG, Stellavato C, Buckley DG, Brooke LE, Viljoen DL.	Alcohol Clin Exp Res. 2008 May;32(5):738-53. doi: 10.1111/j.1530-0277.2008.00634.x. Epub 2008 Mar 11.	May PA	Alcohol Clin Exp Res	2008	2008/03/14			10.1111/j.1530-0277.2008.00634.x
25787935	Prenatal exposure to the contaminant perfluorooctane sulfonate elevates lipid peroxidation during mouse fetal development but not in the pregnant dam	Lee YY, Wong CK, Oger C, Durand T, Galano JM, Lee JC.	Free Radic Res. 2015;49(8):1015-25. doi: 10.3109/10715762.2015.1027199. Epub 2015 Apr 24.	Lee YY	Free Radic Res	2015	2015/03/20			10.3109/10715762.2015.1027199
25370070	Intrapulmonary instillation of perflurooctylbromide improves lung growth, alveolarization, and lung mechanics in a fetal rabbit model of diaphragmatic hernia	Herber-Jonat S, Vuckovic A, Mittal R, Hilgendorff A, Jani JC, Flemmer AW.	Pediatr Crit Care Med. 2014 Nov;15(9):e379-88. doi: 10.1097/PCC.0000000000000271.	Herber-Jonat S	Pediatr Crit Care Med	2014	2014/11/06			10.1097/PCC.0000000000000271
23893018	A comparison of conventional surfactant treatment and partial liquid ventilation on the lung volume of injured ventilated small lungs	Proquitté H, Hartenstein S, Koelsch U, Wauer RR, Rüdiger M, Schmalisch G.	Physiol Meas. 2013 Aug;34(8):915-24. doi: 10.1088/0967-3334/34/8/915. Epub 2013 Jul 26.	Proquitté H	Physiol Meas	2013	2013/07/30			10.1088/0967-3334/34/8/915
32244597	Lactational Transfer of Long-Chain Perfluorinated Carboxylic Acids in Mice: A Method to Directly Collect Milk and Evaluate Chemical Transferability	Fujii Y, Harada KH, Kobayashi H, Haraguchi K, Koizumi A.	Toxics. 2020 Apr 1;8(2):23. doi: 10.3390/toxics8020023.	Fujii Y	Toxics	2020	2020/04/05	PMC7356610		10.3390/toxics8020023
23866306	Consistency of effect of ezetimibe/simvastatin compared with intensified lipid-lowering treatment strategies in obese and non-obese diabetic subjects	Rosen JB, Jimenez JG, Pirags V, Vides H, Massaad R, Hanson ME, Brudi P, Triscari J.	Lipids Health Dis. 2013 Jul 16;12:103. doi: 10.1186/1476-511X-12-103.	Rosen JB	Lipids Health Dis	2013	2013/07/20	PMC3722050		10.1186/1476-511X-12-103
36587911	Prenatal exposure to persistent organic pollutants and changes in infant growth and childhood growth trajectories	Cai A, Portengen L, Govarts E, Martin LR, Schoeters G, Legler J, Vermeulen R, Lenters V, Remy S.	Chemosphere. 2023 Feb;314:137695. doi: 10.1016/j.chemosphere.2022.137695. Epub 2022 Dec 29.	Cai A	Chemosphere	2023	2023/01/01			10.1016/j.chemosphere.2022.137695
12771615	Measurement of changes in respiratory mechanics during partial liquid ventilation using jet pulses	Schmalisch G, Schmidt M, Proquitté H, Foitzik B, Rüdiger M, Wauer RR.	Crit Care Med. 2003 May;31(5):1435-41. doi: 10.1097/01.CCM.0000063041.94690.76.	Schmalisch G	Crit Care Med	2003	2003/05/29			10.1097/01.CCM.0000063041.94690.76
16759782	Resuscitation of severe but brief haemorrhagic shock with PFC in rabbits restores skeletal muscle oxygen delivery and does not alter skeletal muscle metabolism	Audonnet-Blaise S, Krafft MP, Smani Y, Mertes PM, Marie PY, Labrude P, Longrois D, Menu P.	Resuscitation. 2006 Jul;70(1):124-32. doi: 10.1016/j.resuscitation.2005.11.014. Epub 2006 Jun 8.	Audonnet-Blaise S	Resuscitation	2006	2006/06/09			10.1016/j.resuscitation.2005.11.014
15868554	Postnatal lung mechanics, lung composition, and surfactant synthesis after tracheal occlusion vs prenatal intrapulmonary instillation of perfluorocarbon in fetal rabbits	Muensterer OJ, Flemmer AW, Bergmann F, Hajek KS, Lu HQ, Simbruner G, Deprest JA, Till H.	J Pediatr Surg. 2005 Jan;40(1):26-31. doi: 10.1016/j.jpedsurg.2004.09.008.	Muensterer OJ	J Pediatr Surg	2005	2005/05/04			10.1016/j.jpedsurg.2004.09.008
28794470	Endocrine disruptors induce perturbations in endoplasmic reticulum and mitochondria of human pluripotent stem cell derivatives	Rajamani U, Gross AR, Ocampo C, Andres AM, Gottlieb RA, Sareen D.	Nat Commun. 2017 Aug 9;8(1):219. doi: 10.1038/s41467-017-00254-8.	Rajamani U	Nat Commun	2017	2017/08/11	PMC5550485		10.1038/s41467-017-00254-8
17717468	Effects of early weight bearing on the functional recovery of ambulatory children with cerebral palsy after bilateral proximal femoral osteotomy	Schaefer MK, McCarthy JJ, Josephic K.	J Pediatr Orthop. 2007 Sep;27(6):668-70. doi: 10.1097/BPO.0b013e3181373d63.	Schaefer MK	J Pediatr Orthop	2007	2007/08/25			10.1097/BPO.0b013e3181373d63
27152180	The reliability and validity of a short food frequency questionnaire among 9-11-year olds: a multinational study on three middle-income and high-income countries	Saloheimo T, González SA, Erkkola M, Milauskas DM, Meisel JD, Champagne CM, Tudor-Locke C, Sarmiento O, Katzmarzyk PT, Fogelholm M.	Int J Obes Suppl. 2015 Dec;5(Suppl 2):S22-8. doi: 10.1038/ijosup.2015.15. Epub 2015 Dec 8.	Saloheimo T	Int J Obes Suppl	2015	2016/05/07	PMC4850616		10.1038/ijosup.2015.15
15862018	[Effects of perfluorooctane sulfonate on spermiogenesis function of male rats]	Fan YO, Jin YH, Ma YX, Zhang YH.	Wei Sheng Yan Jiu. 2005 Jan;34(1):37-9.	Fan YO	Wei Sheng Yan Jiu	2005	2005/05/03
16986796	Perfluoroalkyl compounds in relation to life-history and reproductive parameters in bottlenose dolphins (Tursiops truncatus) from Sarasota Bay, Florida, U.S.A	Houde M, Balmer BC, Brandsma S, Wells RS, Rowles TK, Solomon KR, Muir DC.	Environ Toxicol Chem. 2006 Sep;25(9):2405-12. doi: 10.1897/05-499r.1.	Houde M	Environ Toxicol Chem	2006	2006/09/22			10.1897/05-499r.1
36108383	A new method for determining PFASs by UHPLC-HRMS (Q-Orbitrap): Application to PFAS analysis of organic and conventional eggs sold in Italy	Chiumiento F, Bellocci M, Ceci R, D'Antonio S, De Benedictis A, Leva M, Pirito L, Rosato R, Scarpone R, Scortichini G, Tammaro G, Diletti G.	Food Chem. 2023 Feb 1;401:134135. doi: 10.1016/j.foodchem.2022.134135. Epub 2022 Sep 8.	Chiumiento F	Food Chem	2023	2022/09/15			10.1016/j.foodchem.2022.134135
15508275	Measurements of evaporated perfluorocarbon during partial liquid ventilation by a zeolite absorber	Proquitté H, Rüdiger M, Wauer RR, Schmalisch G.	Artif Cells Blood Substit Immobil Biotechnol. 2004;32(3):375-86. doi: 10.1081/bio-200027442.	Proquitté H	Artif Cells Blood Substit Immobil Biotechnol	2004	2004/10/29			10.1081/bio-200027442
19583067	Effects of sevoflurane on postoperative liver functions in morbidly obese as compared to the non-obese patients	Al-Ghanem SM, Massad IM, Al-Barazangi B, Al-Mustafa M, Daoud FS, Abu-Ali H.	Middle East J Anaesthesiol. 2009 Jun;20(2):207-11.	Al-Ghanem SM	Middle East J Anaesthesiol	2009	2009/07/09
27797096	A comparison of BIS recordings during propofol-based total intravenous anaesthesia and sevoflurane-based inhalational anaesthesia in obese patients	Gaszyński T, Wieczorek A.	Anaesthesiol Intensive Ther. 2016;48(4):239-247. doi: 10.5603/AIT.2016.0044.	Gaszyński T	Anaesthesiol Intensive Ther	2016	2016/11/01			10.5603/AIT.2016.0044
12496725	Monopharmacologic general anaesthesia with sevoflurane in paediatric patient with Prader-Willi syndrome	Rinaldi S, Rizzo L, Di Filippo A, Secchi S, Paternoster G, La Torre MS, Pascente C, Stanzani MR.	Minerva Anestesiol. 2002 Oct;68(10):783-90.	Rinaldi S	Minerva Anestesiol	2002	2002/12/24
16879524	Near demise of a child with Prader-Willi syndrome during elective orchidopexy	Mantadakis E, Spanaki AM, Geromarkaki E, Vassilaki E, Briassoulis G.	Paediatr Anaesth. 2006 Jul;16(7):790-3. doi: 10.1111/j.1460-9592.2006.01990.x.	Mantadakis E	Paediatr Anaesth	2006	2006/08/02			10.1111/j.1460-9592.2006.01990.x
22862685	Anesthetic considerations for rapid-onset obesity, hypoventilation, hypothalamic dysfunction, and autonomic dysfunction (ROHHAD) syndrome in children	Chandrakantan A, Poulton TJ.	Paediatr Anaesth. 2013 Jan;23(1):28-32. doi: 10.1111/j.1460-9592.2012.03924.x. Epub 2012 Aug 3.	Chandrakantan A	Paediatr Anaesth	2013	2012/08/07			10.1111/j.1460-9592.2012.03924.x
25596396	[Persistence of left superior vena cava associated to esophageal atresia: presentation of 5 cases]	Knoblich M, Silva AV, Ladeira C, Carmo S, Murinello R, Casella P.	Rev Port Cir Cardiotorac Vasc. 2014 Jan-Mar;21(1):55-8.	Knoblich M	Rev Port Cir Cardiotorac Vasc	2014	2015/01/18
16219999	Partial liquid ventilation with low-dose perfluorochemical and high-frequency oscillation improves oxygenation and lung compliance in a rabbit model of surfactant depletion	Wakabayashi T, Tamura M, Nakamura T.	Biol Neonate. 2006;89(3):177-82. doi: 10.1159/000088874. Epub 2005 Oct 10.	Wakabayashi T	Biol Neonate	2006	2005/10/13			10.1159/000088874
10922133	Effect of perfluorochemical liquid ventilation on cardiac output and blood pressure variability in neonatal piglets with respiratory insufficiency	Degraeuwe PL, Vos GD, Geskens GG, Geilen JM, Blanco CE.	Pediatr Pulmonol. 2000 Aug;30(2):114-24. doi: 10.1002/1099-0496(200008)30:2<114::aid-ppul6>3.0.co;2-0.	Degraeuwe PL	Pediatr Pulmonol	2000	2000/08/02			10.1002/1099-0496(200008)30:2<114::aid-ppul6>3.0.co;2-0
16034751	Intrapulmonary perfluorooctyl bromide instillation in fetal rabbits	Muensterer OJ, Klis VJ, Till H, Bergmann F, Metzger R, Simbruner G.	J Pediatr Surg. 2005 Jul;40(7):1094-9. doi: 10.1016/j.jpedsurg.2005.03.093.	Muensterer OJ	J Pediatr Surg	2005	2005/07/22			10.1016/j.jpedsurg.2005.03.093
12930916	Influence of partial liquid ventilation on bacterial growth and alveolar expansion in newborn rabbits with group B-streptococcal pneumonia	Rudiger M, Some M, Jarstrand C, Calkovska A, Linderholm B, Robertson B, Herting E.	Pediatr Res. 2003 Dec;54(6):808-13. doi: 10.1203/01.PDR.0000088070.62177.3A. Epub 2003 Aug 20.	Rudiger M	Pediatr Res	2003	2003/08/22			10.1203/01.PDR.0000088070.62177.3A
18602967	Impact of diisobutyl phthalate and other PPAR agonists on steroidogenesis and plasma insulin and leptin levels in fetal rats	Boberg J, Metzdorff S, Wortziger R, Axelstad M, Brokken L, Vinggaard AM, Dalgaard M, Nellemann C.	Toxicology. 2008 Sep 4;250(2-3):75-81. doi: 10.1016/j.tox.2008.05.020. Epub 2008 Jun 17.	Boberg J	Toxicology	2008	2008/07/08			10.1016/j.tox.2008.05.020
22293412	Repeated dose and reproductive/developmental toxicity of perfluorooctadecanoic acid in rats	Hirata-Koizumi M, Fujii S, Furukawa M, Ono A, Hirose A.	J Toxicol Sci. 2012 Feb;37(1):63-79. doi: 10.2131/jts.37.63.	Hirata-Koizumi M	J Toxicol Sci	2012	2012/02/02			10.2131/jts.37.63
11373437	Effects of single and multiple doses of perfluorocarbon in comparison with continuous partial liquid ventilation on gas exchange and lung pathology in newborn surfactant-depleted pigs	Merz U, Klosterhalfen B, Kellinghaus M, Peschgens T, Pluschke S, Hoernchen H.	Crit Care Med. 2001 Mar;29(3):645-51. doi: 10.1097/00003246-200103000-00034.	Merz U	Crit Care Med	2001	2001/05/25			10.1097/00003246-200103000-00034
30687591	Developmental Origins of Disease: Emerging Prenatal Risk Factors and Future Disease Risk	Aris IM, Fleisch AF, Oken E.	Curr Epidemiol Rep. 2018 Sep;5(3):293-302. doi: 10.1007/s40471-018-0161-0. Epub 2018 Jul 13.	Aris IM	Curr Epidemiol Rep	2018	2019/01/29	PMC6345523	NIHMS981464	10.1007/s40471-018-0161-0
30599479	Early-life exposure to endocrine disrupting chemicals associates with childhood obesity	Yang C, Lee HK, Kong APS, Lim LL, Cai Z, Chung ACK.	Ann Pediatr Endocrinol Metab. 2018 Dec;23(4):182-195. doi: 10.6065/apem.2018.23.4.182. Epub 2018 Dec 31.	Yang C	Ann Pediatr Endocrinol Metab	2018	2019/01/03	PMC6312913		10.6065/apem.2018.23.4.182
