# Supplementary material for: Prenatal and childhood exposure to per-/polyfluoroalkyl substances (PFASs) and its associations with childhood overweight and/or obesity: a systematic review with meta-analyses
Source: Environ Health. 2023 Aug 14;22:56. doi: 10.1186/s12940-023-01006-6 (PMC10424367; doi:10.1186/s12940-023-01006-6)
Supplement: Supplementary file 4 — Additional file 4: Supplementary Table S02. Table of entries retrieved from Embase [file 12940_2023_1006_MOESM4_ESM.csv]

Title	Original Title	Author Names	Author Addresses	Correspondence Address	Editors	AiP/IP Entry Date	Full Record Entry Date	Source	Source title	Publication Year	Volume	Issue	First Page	Last Page	Date of Publication	Publication Type	Conference Name	Conference Location	Conference Date	Conference Editors	ISSN	ISBN	Book Publisher	Abstract	Original Abstract	Author Keywords	Emtree Drug Index Terms (Major Focus)	Emtree Drug Index Terms	Emtree Medical Index Terms (Major Focus)	Emtree Medical Index Terms	Drug Tradenames	Drug Manufacturer	Device Tradenames	Device Manufacturer	CAS Registry Numbers	Molecular Sequence Numbers	Embase Classification	Clinical Trial Numbers	Article Language	Summary Language	Embase Accession ID	Medline PMID	PUI	DOI	Full Text Link	Embase Link	Open URL Link	Copyright
Transcriptional pathways linked to fetal and maternal hepatic dysfunction caused by gestational exposure to perfluorooctanoic acid (PFOA) or hexafluoropropylene oxide-dimer acid (HFPO-DA or GenX) in CD-1 mice		Blake B.E., Miller C.N., Nguyen H., Chappell V.A., Phan T.P., Phadke D.P., Balik-Meisner M.R., Mav D., Shah R.R., Fenton S.E.	(Blake B.E., blake.bevin@epa.gov) Chemical and Pollutant Assessment Division, Center for Public Health and Environmental Assessment, Office of Research and Development, US Environmental Protection Agency, Research Triangle Park, NC, United States. , (Blake B.E., blake.bevin@epa.gov; Chappell V.A.; Phan T.P.; Fenton S.E.) Mechanistic Toxicology Branch, Division of the National Toxicology Program, …	B.E. Blake, U.S. Environmental Protection Agency, Center for Public Health and Environmental Assessment, Chemical and Pollutant Assessment Division 109 T.W. Alexander Drive, RTP, NC, . Email: blake.bevin@epa.gov		11/29/2022		Ecotoxicology and Environmental Safety (2022) 248 Article Number: 114314. Date of Publication: 15 Dec 2022	Ecotoxicology and Environmental Safety	2022	248				15-Dec-22	Article					1090-2414 (electronic),0147-6513		Academic Press	Per- and polyfluoroalkyl substances (PFAS) comprise a diverse class of chemicals used in industrial processes, consumer products, and fire-fighting foams which have become environmental pollutants of concern due to their persistence, ubiquity, and associations with adverse human health outcomes, including in pregnant persons and their offspring. Multiple PFAS are associated with adverse liver out…		Animal models,Developmental exposure,Emerging contaminants,Liver disease,PFAS	dimer, oxide, perfluorooctanoic acid, unclassified drug	transcriptome	CD-1 mouse, fetus liver, genetic transcription, liver disease, liver dysfunction, prenatal exposure	adipogenesis, adult, animal experiment, animal model, article, bile acid metabolism, controlled study, correlation analysis, differential gene expression, drug toxicity, fatty acid metabolism, female, fetus, gene expression, liver toxicity, low drug dose, mouse, nonhuman, oral drug administration, oxidative phosphorylation, peroxisome, phenotype, pregnancy, relative liver weight									English	English		36436258	L2021323109	10.1016/j.ecoenv.2022.114314	http://dx.doi.org/10.1016/j.ecoenv.2022.114314	https://www.embase.com/search/results?subaction=viewrecord&id=L2021323109&from=export	https://unimi.primo.exlibrisgroup.com/openurl/39UMI_INST/39UMI_INST:VU1?sid=EMBASE&issn=10902414&id=doi:10.1016%2Fj.ecoenv.2022.114314&atitle=Transcriptional+pathways+linked+to+fetal+and+maternal+hepatic+dysfunction+caused+by+gestational+exposure+to+perfluorooctanoic+acid+%28PFOA%29+or+hexafluoropropylene+oxide-dimer+acid+%28HFPO-DA+or+GenX%29+in+CD-1+mice&stitle=Ecotoxicol.+Environ.+Saf.&title=E…	Copyright 2022 Elsevier B.V., All rights reserved.
Editorial: Bone health and development in children and adolescents		Baronio F., Baptista F.	(Baronio F., federico.baronio@aosp.bo.it) Department Hospital of Woman and Child, IRCCS Azienda Ospedaliero-Universitaria di Bologna, Bologna, Italy. , (Baptista F.) Department of Sport and Health, CIPER - Centro Interdisciplinar do Estudo da Performance Humana, Faculdade de Motricidade Humana, Universidade de Lisboa, Lisbon, Portugal.	F. Baronio, Department Hospital of Woman and Child, IRCCS Azienda Ospedaliero-Universitaria di Bologna, Bologna, Italy. Email: federico.baronio@aosp.bo.it		1/3/2023	1/18/2023	Frontiers in Endocrinology (2022) 13 Article Number: 1101403. Date of Publication: 12 Dec 2022	Frontiers in Endocrinology	2022	13				12-Dec-22	Editorial					1664-2392 (electronic)		Frontiers Media S.A.			androgen,diet,hypophosphatemia,obesity,osteogenesis imperfecta,perfluoroalkyl,puberty,vitamin D		25 hydroxyvitamin D, vitamin D (endogenous compound)	bone development	body mass, bone densitometry, bone density, bone remodeling, bone turnover, editorial, fracture, genetic disorder, human, liquid chromatography-mass spectrometry, osteochondroma, osteogenesis imperfecta, X linked hypophosphatemic rickets					25 hydroxyvitamin D (64719-49-9)		Orthopedic Surgery (33), Drug Literature Index (37)		English				L2020844171	10.3389/fendo.2022.1101403	http://dx.doi.org/10.3389/fendo.2022.1101403	https://www.embase.com/search/results?subaction=viewrecord&id=L2020844171&from=export	https://unimi.primo.exlibrisgroup.com/openurl/39UMI_INST/39UMI_INST:VU1?sid=EMBASE&issn=16642392&id=doi:10.3389%2Ffendo.2022.1101403&atitle=Editorial%3A+Bone+health+and+development+in+children+and+adolescents&stitle=Front.+Endocrinol.&title=Frontiers+in+Endocrinology&volume=13&issue=&spage=&epage=&aulast=Baronio&aufirst=Federico&auinit=F.&aufull=Baronio+F.&coden=&isbn=&pages=-&date=2022&auinit1=F…	Copyright 2023 Elsevier B.V., All rights reserved.
Nontarget Identification of Novel Per- and Polyfluoroalkyl Substances in Cord Blood Samples		Xia X., Zheng Y., Tang X., Zhao N., Wang B., Lin H., Lin Y.	(Xia X.; Zheng Y., yx_zheng@139.com; Lin H.; Lin Y., yxzheng@qdu.edu.cn) Department of Occupational Health and Environmental Health, School of Public Health, Qingdao University, Qingdao, China. , (Tang X.) Department of Medicinal Chemistry, School of Pharmacy, Qingdao University, Qingdao, China. , (Zhao N.) School of Environmental Science and Engineering, Shandong University, Qingdao, China. , (W…	Y. Zheng, Department of Occupational Health and Environmental Health, School of Public Health, Qingdao University, Qingdao, China. Email: yx_zheng@139.com"Y. Lin, Department of Occupational Health and Environmental Health, School of Public Health, Qingdao University, Qingdao, China. Email: yxzheng@qdu.edu.cn		11/16/2022	1/3/2023	Environmental Science and Technology (2022) 56:23 (17061-17069). Date of Publication: 6 Dec 2022	Environmental Science and Technology	2022	56	23	17061	17069	6-Dec-22	Article					1520-5851 (electronic),0013-936X		American Chemical Society	Per- and polyfluoroalkyl substances (PFASs) can penetrate the placental barrier and reach embryos through cord blood, probably causing adverse birth outcomes. Therefore, novel PFASs identification in cord blood and their relationships with birth outcomes are essential to evaluate prenatal exposure risk of PFASs. Herein, 16 legacy and 12 novel PFASs were identified in 326 cord blood samples collec…		emerging contaminants,nontarget screening,per- and polyfluoroalkyl substances,prenatal exposure risk,umbilical cord blood	perfluorohexanesulfonic acid, perfluorooctanoic acid	ether, fipronil, sulfone, sulfuric acid	prenatal exposure, umbilical cord blood	adult, article, birth weight, blood sampling, China, chlorination, data analysis software, embryo, female, human, human tissue, Organisation for Economic Co-operation and Development, qualitative analysis, quality control, quantitative analysis, substitution reaction					ether (60-29-7), fipronil (120068-37-3), perfluorohexanesulfonic acid (355-46-4), perfluorooctanoic acid (335-67-1), sulfone (67015-63-8), sulfuric acid (7664-93-9)		Obstetrics and Gynecology (10), Clinical and Experimental Biochemistry (29)		English	English		36343112	L2021142154	10.1021/acs.est.2c04820	http://dx.doi.org/10.1021/acs.est.2c04820	https://www.embase.com/search/results?subaction=viewrecord&id=L2021142154&from=export	https://unimi.primo.exlibrisgroup.com/openurl/39UMI_INST/39UMI_INST:VU1?sid=EMBASE&issn=15205851&id=doi:10.1021%2Facs.est.2c04820&atitle=Nontarget+Identification+of+Novel+Per-+and+Polyfluoroalkyl+Substances+in+Cord+Blood+Samples&stitle=Environ.+Sci.+Technol.&title=Environmental+Science+and+Technology&volume=56&issue=23&spage=17061&epage=17069&aulast=Xia&aufirst=Xiaowen&auinit=X.&aufull=Xia+X.&cod…	Copyright 2022 Elsevier B.V., All rights reserved.
A comparison of face-to-face endotracheal intubation and standard intubation using Airtraq video laryngoscope in morbidly obese patients: A randomized controlled trial		Nowak-Tim J., Gaszynski T., Ratajczyk P.	(Nowak-Tim J., justyna.nowak-tim@umed.lodz.pl; Gaszynski T., tomasz.gaszynski@umed.lodz.pl; Ratajczyk P., pawel.ratajczyk@umed.lodz.pl) Department Of Anaesthesiology And Intensive Therapy, Medical University Of Lodz, Lodz, Poland.	T. Gaszynski, Department Of Anaesthesiology And Intensive Therapy, Medical University Of Lodz, Lodz, Poland. Email: tomasz.gaszynski@umed.lodz.pl		12/16/2022	12/20/2022	Medicine (United States) (2022) 101:48 (E32046). Date of Publication: 2 Dec 2022	Medicine (United States)	2022	101	48	E32046		2-Dec-22	Article					1536-5964 (electronic),0025-7974		Lippincott Williams and Wilkins	Background: Routine endotracheal intubation requires a patient in supine position with an operator standing behind the patient's head. In case of a morbidly obese patient positioned in the recommended semi-recumbent position, an alternative method can be considered. Face-to-face intubation can be used both in patients in sitting as well as in prone position and when there is difficult access to t…		airway management,face-to-face intubation,general anesthesia,morbid obesity		desflurane (clinical trial), fentanyl (clinical trial, intravenous drug administration), propofol (clinical trial, intravenous drug administration), rocuronium (clinical trial)	comparative effectiveness, endotracheal intubation, intubation, morbid obesity (surgery), rigid laryngoscope (clinical trial), videolaryngoscope (clinical trial)	adult, anesthesia induction, anesthesia level, article, blood pressure measurement, body mass, clinical assessment, clinical outcome, continuous positive airway pressure, controlled study, dysphagia, electrocardiogram, end tidal carbon dioxide tension, endotracheal tube (clinical trial), face mask ventilation, female, general anesthesia, hospital admission, human, major clinical study, male, midd…			Airtraq (Prodol Meditec, Spain)	Prodol Meditec (Spain)	desflurane (57041-67-5), fentanyl (437-38-7, 1443-54-5), propofol (2078-54-8), rocuronium (119302-91-9, 143558-00-3)		Anesthesiology (24), Drug Literature Index (37), Gastroenterology (48), Surgery (9)	ClinicalTrials.gov (NCT04959149)	English	English		36482652	L2021698961	10.1097/MD.0000000000032046	http://dx.doi.org/10.1097/MD.0000000000032046	https://www.embase.com/search/results?subaction=viewrecord&id=L2021698961&from=export	https://unimi.primo.exlibrisgroup.com/openurl/39UMI_INST/39UMI_INST:VU1?sid=EMBASE&issn=15365964&id=doi:10.1097%2FMD.0000000000032046&atitle=A+comparison+of+face-to-face+endotracheal+intubation+and+standard+intubation+using+Airtraq+video+laryngoscope+in+morbidly+obese+patients%3A+A+randomized+controlled+trial&stitle=Medicine&title=Medicine+%28United+States%29&volume=101&issue=48&spage=E32046&epag…	Copyright 2022 Elsevier B.V., All rights reserved.
The effect of anesthesia without opioid on perioperative opioid demand in children with severe obstructive sleep apnea (OSA) for adenotonsillectomies — single-center retrospective observational study		Mun-Price C., Than K., Klein M.J., Ross P., Kim E., Hochstim C., Nagoshi M.	(Mun-Price C.; Than K.; Klein M.J.; Ross P.; Kim E.; Nagoshi M., mnagoshi@chla.usc.edu) Department of Anesthesiology and Critical Care Medicine, Children’s Hospital Los Angeles, Keck School of Medicine, University of Southern California, 4650 Sunset Boulevard, Los Angeles, CA, United States. , (Hochstim C.) Department of Otolaryngology, Children’s Hospital Los Angeles, Keck School of Medicine, Un…	M. Nagoshi, Department of Anesthesiology and Critical Care Medicine, Children’s Hospital Los Angeles, Keck School of Medicine, University of Southern California, 4650 Sunset Boulevard, Los Angeles, CA, United States. Email: mnagoshi@chla.usc.edu		6/20/2022	7/20/2022	JA Clinical Reports (2022) 8:1 Article Number: 41. Date of Publication: 1 Dec 2022	JA Clinical Reports	2022	8	1			1-Dec-22	Article					2363-9024 (electronic)		Springer Science and Business Media Deutschland GmbH	Background: Children with severe obstructive sleep apnea (OSA) carry a higher risk of respiratory complications after adenotonsillectomy. Their altered sensitivity to opioids may be a significant contributor to respiratory morbidity. The purpose of this study was to identify how anesthesia without opioids affects perioperative opioid demand and postoperative course. Methods: A chart review of chi…		Opioid avoidance,Pediatric,Severe OSA,Tonsillectomy	narcotic analgesic agent (drug therapy, special situation for pharmacovigilance)	antiemetic agent (drug therapy, special situation for pharmacovigilance), cisatracurium, codeine (drug therapy, oral drug administration, special situation for pharmacovigilance), dexmedetomidine (drug combination, drug therapy, special situation for pharmacovigilance), fentanyl (drug therapy, intravenous drug administration, special situation for pharmacovigilance), hydrocodone (drug therapy, in…	adenotonsillectomy, pediatric anesthesia, sleep disordered breathing	acrocephalosyndactyly, anesthesia, apnea hypopnea index, article, cerebral palsy, child, childhood obesity, chronic lung disease, cleft palate, comorbidity, congenital heart disease, continuous positive airway pressure, controlled study, craniofacial malformation, craniofacial synostosis, demographics, difficult airway management, disorders of mitochondrial functions, Down syndrome, Duchenne musc…					cisatracurium (96946-41-7, 96946-42-8), codeine (76-57-3), dexmedetomidine (113775-47-6, 145108-58-3), fentanyl (437-38-7, 1443-54-5), hydrocodone (125-29-1, 25968-91-6, 34366-67-1), hydromorphone (466-99-9, 71-68-1), ibuprofen (15687-27-1, 79261-49-7, 31121-93-4, 527688-20-6), ketamine (1867-66-9, 6740-88-1, 81771-21-3), ketorolac (74103-06-3), morphine (52-26-6, 57-27-2), ondansetron (103639-04…		Otorhinolaryngology (11), Anesthesiology (24), Drug Literature Index (37), Pediatrics and Pediatric Surgery (7)		English	English			L2017902244	10.1186/s40981-022-00530-7	http://dx.doi.org/10.1186/s40981-022-00530-7	https://www.embase.com/search/results?subaction=viewrecord&id=L2017902244&from=export	https://unimi.primo.exlibrisgroup.com/openurl/39UMI_INST/39UMI_INST:VU1?sid=EMBASE&issn=23639024&id=doi:10.1186%2Fs40981-022-00530-7&atitle=The+effect+of+anesthesia+without+opioid+on+perioperative+opioid+demand+in+children+with+severe+obstructive+sleep+apnea+%28OSA%29+for+adenotonsillectomies+%E2%80%94+single-center+retrospective+observational+study&stitle=JA+Clinic.+Rep.&title=JA+Clinical+Report…	Copyright 2022 Elsevier B.V., All rights reserved.
Bone mass density following developmental exposures to perfluoroalkyl substances (PFAS): a longitudinal cohort study		Blomberg A., Mortensen J., Weihe P., Grandjean P.	(Blomberg A., annelise.blomberg@med.lu.se) Department of Environmental Health, Harvard T.H. Chan School of Public Health, Boston, MA, United States. , (Blomberg A., annelise.blomberg@med.lu.se; Grandjean P.) Division of Occupational and Environmental Medicine, Lund University, Scheelevägen 2, Lund, Sweden. , (Mortensen J.) Department of Clinical Physiology and Nuclear Medicine, Rigshospitalet, Co…	A. Blomberg, Division of Occupational and Environmental Medicine, Lund University, Scheelevägen 2, Lund, Sweden. Email: annelise.blomberg@med.lu.se		11/24/2022	2/1/2023	Environmental Health: A Global Access Science Source (2022) 21:1 Article Number: 113. Date of Publication: 1 Dec 2022	Environmental Health: A Global Access Science Source	2022	21	1			1-Dec-22	Article					1476-069X (electronic)		BioMed Central Ltd	Background: Environmental exposures to industrial chemicals, including perfluoroalkyl substances (PFAS), may play a role in bone development and future risk of osteoporosis. However, as prospective evidence is limited, the role of developmental PFAS exposures in bone density changes in childhood is unclear. The objective of this study was to estimate associations between serum-PFAS concentrations…		Bone mass density,Childhood,DXA,Per- and polyfluoroalkyl substances,PFAS	serpacwa (drug toxicity)		bone density, bone mass, environmental exposure	adulthood, age distribution, analysis of covariance, article, birth cohort, blood sampling, body composition, bone development, child, childhood, cohort analysis, controlled study, cord serum, disease association, dual energy X ray absorptiometry, Faroe Islands, female, height, human, infant, longitudinal study, major clinical study, male, maternal exposure, mediation analysis, multivariate logis…							Orthopedic Surgery (33), Environmental Health and Pollution Control (46), Toxicology (52), Pediatrics and Pediatric Surgery (7)		English	English		36402982	L2020153287	10.1186/s12940-022-00929-w	http://dx.doi.org/10.1186/s12940-022-00929-w	https://www.embase.com/search/results?subaction=viewrecord&id=L2020153287&from=export	https://unimi.primo.exlibrisgroup.com/openurl/39UMI_INST/39UMI_INST:VU1?sid=EMBASE&issn=1476069X&id=doi:10.1186%2Fs12940-022-00929-w&atitle=Bone+mass+density+following+developmental+exposures+to+perfluoroalkyl+substances+%28PFAS%29%3A+a+longitudinal+cohort+study&stitle=Environ.+Health+Global+Access+Sci.+Sour.&title=Environmental+Health%3A+A+Global+Access+Science+Source&volume=21&issue=1&spage=&ep…	Copyright 2023 Elsevier B.V., All rights reserved.
Gestational per- and polyfluoroalkyl substances exposure and infant body mass index trajectory in the New Hampshire Birth Cohort Study		Romano M.E., Heggeseth B.C., Gallagher L.G., Botelho J.C., Calafat A.M., Gilbert-Diamond D., Karagas M.R.	(Romano M.E., Megan.E.Romano@dartmouth.edu; Gallagher L.G.; Gilbert-Diamond D.; Karagas M.R.) Department of Epidemiology, Dartmouth Geisel School of Medicine, Lebanon, NH, United States. , (Heggeseth B.C.) Department of Mathematics, Statistics, and Computer Science, Macalester College, St. Paul, MN, United States. , (Botelho J.C.; Calafat A.M.) National Center for Environmental Health, Centers fo…	M.E. Romano, Department of Epidemiology, Geisel School of Medicine at Dartmouth, 1 Medical Center Drive, HB 7927, Lebanon, NH, United States. Email: Megan.E.Romano@dartmouth.edu		10/11/2022	10/14/2022	Environmental Research (2022) 215 Article Number: 114418. Date of Publication: 1 Dec 2022	Environmental Research	2022	215				1-Dec-22	Article					1096-0953 (electronic),0013-9351		Academic Press Inc.	Per- and polyfluoroalkyl substances (PFAS) are environmentally persistent, potential metabolic disruptors of concern for infants. Mothers participating in the New Hampshire Birth Cohort Study (NHBCS) provided a plasma sample during pregnancy to measure concentrations of seven PFAS, and infant weight and length were abstracted from well-child visits between birth and 12 months. Sex-specific growth…		Growth trajectories,Infant,Longitudinal Studies,Perfluoroalkyl substances,Polyfluoroalkyl substances	perfluoroalkanoic acid	perfluorooctanesulfonic acid, perfluorooctanoic acid, perfluoroundecanoic acid	blood level, body mass, maternal plasma	adult, article, child growth, cohort analysis, concentration (parameter), controlled study, female, human, infancy, infant, longitudinal study, major clinical study, male, New Hampshire, pregnancy, prospective study					perfluorooctanoic acid (335-67-1), perfluoroundecanoic acid (2058-94-8)		Obstetrics and Gynecology (10), Clinical and Experimental Biochemistry (29), Environmental Health and Pollution Control (46)		English	English		36162478	L2020419018	10.1016/j.envres.2022.114418	http://dx.doi.org/10.1016/j.envres.2022.114418	https://www.embase.com/search/results?subaction=viewrecord&id=L2020419018&from=export	https://unimi.primo.exlibrisgroup.com/openurl/39UMI_INST/39UMI_INST:VU1?sid=EMBASE&issn=10960953&id=doi:10.1016%2Fj.envres.2022.114418&atitle=Gestational+per-+and+polyfluoroalkyl+substances+exposure+and+infant+body+mass+index+trajectory+in+the+New+Hampshire+Birth+Cohort+Study&stitle=Environ.+Res.&title=Environmental+Research&volume=215&issue=&spage=&epage=&aulast=Romano&aufirst=Megan+E.&auinit=M.…	Copyright 2022 Elsevier B.V., All rights reserved.
Breastfed infants’ exposure to polychlorinated biphenyls, polychlorinated dibenzo-p-dioxins and dibenzofurans, and per- and polyfluoroalkyl substances: A cross-sectional study of a municipal waste incinerator in China		Xu P., Zheng Y., Wang X., Shen H., Wu L., Chen Y., Xu D., Xiang J., Cheng P., Chen Z., Lou X.	(Xu P.; Zheng Y.; Wang X.; Shen H.; Wu L.; Chen Y.; Xu D.; Xiang J.; Cheng P.; Chen Z., zhjchen@cdc.zj.cn; Lou X., xmlou@cdc.zj.cn) Zhejiang Provincial Center for Disease Control and Prevention, 3399 Bin Sheng Road, Binjiang District, Hangzhou, China.	Z. Chen, Zhejiang Provincial Center for Disease Control and Prevention, 3399 Bin Sheng Road, Binjiang District, Hangzhou, China. Email: zhjchen@cdc.zj.cn"X. Lou, Zhejiang Provincial Center for Disease Control and Prevention, 3399 Bin Sheng Road, Binjiang District, Hangzhou, China. Email: xmlou@cdc.zj.cn		10/26/2022	10/31/2022	Chemosphere (2022) 309 Article Number: 136639. Date of Publication: 1 Dec 2022	Chemosphere	2022	309				1-Dec-22	Article					1879-1298 (electronic),0045-6535		Elsevier Ltd	A municipal waste incinerator (MWI) in Zhejiang, China, operating since 2008 was completely reconstructed from 2016 to 2019. In 2013, we conducted a cross-sectional study of breastfeeding mothers living near the MWI. We evaluated the concentrations of polychlorinated biphenyls (PCBs) and polychlorinated dibenzo-p-dioxins and dibenzofurans (PCDD/Fs) in the mothers' breast milk and their infants' e…		Breast milk,PCBs,PCDD/Fs,PFASs,Waste incinerator	alkyl group, dibenzofuran derivative, per and polyfluoroalkyl substance, perfluoro compound, polychlorinated biphenyl derivative, polychlorinated dibenzodioxin	unclassified drug	breast feeding, incineration, municipal waste	adult, article, body weight, breast milk, China, cross-sectional study, estimated daily intake, female, health hazard, human, infant, mother							Public Health, Social Medicine and Epidemiology (17), Environmental Health and Pollution Control (46)		English	English		36183877	L2020636271	10.1016/j.chemosphere.2022.136639	http://dx.doi.org/10.1016/j.chemosphere.2022.136639	https://www.embase.com/search/results?subaction=viewrecord&id=L2020636271&from=export	https://unimi.primo.exlibrisgroup.com/openurl/39UMI_INST/39UMI_INST:VU1?sid=EMBASE&issn=18791298&id=doi:10.1016%2Fj.chemosphere.2022.136639&atitle=Breastfed+infants%E2%80%99+exposure+to+polychlorinated+biphenyls%2C+polychlorinated+dibenzo-p-dioxins+and+dibenzofurans%2C+and+per-+and+polyfluoroalkyl+substances%3A+A+cross-sectional+study+of+a+municipal+waste+incinerator+in+China&stitle=Chemosphere&t…	Copyright 2022 Elsevier B.V., All rights reserved.
Cumulative maternal and neonatal effects of combined exposure to a mixture of perfluorooctanoic acid (PFOA) and perfluorooctane sulfonic acid (PFOS) during pregnancy in the Sprague-Dawley rat		Conley J.M., Lambright C.S., Evans N., Medlock-Kakaley E., Dixon A., Hill D., McCord J., Strynar M.J., Ford J., Gray L.E.	(Conley J.M., conley.justin@epa.gov; Lambright C.S., lambright.christy@epa.gov; Evans N., evans.nicola@epa.gov; Medlock-Kakaley E., medlockkakaley.elizabeth@epa.gov; Dixon A., dixon.aaron@epa.gov; Hill D., hill.donna@epa.gov; Gray L.E., gray.earl@epa.gov) U.S. Environmental Protection Agency/Office of Research & Development/Center for Public Health and Environmental Assessment, Research Triangle …			11/25/2022	12/19/2022	Environment international (2022) 170 (107631). Date of Publication: 1 Dec 2022	Environment international	2022	170		107631		1-Dec-22	Article					1873-6750 (electronic)		NLM (Medline)	Globally, biomonitoring data demonstrate virtually all humans carry residues of multiple per- and polyfluoroalkyl substances (PFAS). Despite pervasive co-exposure, limited mixtures-based in vivo PFAS toxicity research has been conducted. Perfluorooctanoic acid (PFOA) and perfluorooctane sulfonic acid (PFOS) are commonly detected PFAS in human and environmental samples and both produce adverse eff…		Developmental,Dose addition,Liver,Mixture,PFAS,Relative potency factor		perfluorooctanesulfonic acid, perfluorooctanoic acid	family, health status	animal, female, human, pregnancy, rat, Sprague Dawley rat					perfluorooctanoic acid (335-67-1)				English	English		36402036	L639569030	10.1016/j.envint.2022.107631	http://dx.doi.org/10.1016/j.envint.2022.107631	https://www.embase.com/search/results?subaction=viewrecord&id=L639569030&from=export	https://unimi.primo.exlibrisgroup.com/openurl/39UMI_INST/39UMI_INST:VU1?sid=EMBASE&issn=18736750&id=doi:10.1016%2Fj.envint.2022.107631&atitle=Cumulative+maternal+and+neonatal+effects+of+combined+exposure+to+a+mixture+of+perfluorooctanoic+acid+%28PFOA%29+and+perfluorooctane+sulfonic+acid+%28PFOS%29+during+pregnancy+in+the+Sprague-Dawley+rat&stitle=Environ+Int&title=Environment+international&volume…	This record is sourced from MEDLINE/PubMed, a database of the U.S. National Library of Medicine
Maternal exposure to perfluorobutane sulfonate (PFBS) during pregnancy: evidence of adverse maternal and fetoplacental effects in New Zealand White (NZW) rabbits		Crute C.E., Landon C.D., Garner A., Hall S.M., Everitt J.I., Zhang S., Blake B., Olofsson D., Chen H., Stapleton H.M., Murphy S.K., Feng L.	(Crute C.E.; Hall S.M.; Stapleton H.M.; Murphy S.K.; Feng L.) Integrated Toxicology and Environmental Health Program, Nicholas School of the Environment, Duke University, Durham, NC, United States. , (Crute C.E.; Hall S.M.; Zhang S.; Stapleton H.M.) Nicholas School of the Environment, Duke University, Durham, NC, United States. , (Crute C.E.; Chen H.; Murphy S.K.; Feng L.) Department of Obstetric…			12/7/2022		Toxicological sciences : an official journal of the Society of Toxicology (2022). Date of Publication: 1 Dec 2022	Toxicological sciences : an official journal of the Society of Toxicology	2022					1-Dec-22	Article in Press					1096-0929 (electronic)		NLM (Medline)	Perfluorobutanesulfonic acid (PFBS) is a replacement for perfluorooctanesulfonic acid (PFOS) that is increasingly detected in drinking water and human serum. Higher PFBS exposure is associated with risk for preeclampsia, the leading cause of maternal and infant morbidity and mortality in the United States. This study investigated relevant maternal and fetal health outcomes after gestational expos…		birth outcomes,developmental and reproductive toxicology,per- and polyfluoroalkyl substances (PFAS),perfluorobutanesulfonic acid (PFBS),placenta,rabbit		angiotensin, drinking water, endogenous compound, thyroid hormone, transcriptome	maternal exposure, New Zealand White (rabbit), placenta, pregnancy, pregnancy outcome, toxicology	adult, animal experiment, animal model, animal tissue, article, autopsy, blood pressure, blood pressure monitoring, body weight, clinical chemistry, controlled study, crown rump length, drug megadose, female, fetal health, fetus, fetus outcome, gene expression, genetic transcription, histopathology, human, hypertension, kidney injury, kidney weight, liver weight, male, maternal blood, nonhuman, n…									English	English		36453863	L639676627	10.1093/toxsci/kfac126	http://dx.doi.org/10.1093/toxsci/kfac126	https://www.embase.com/search/results?subaction=viewrecord&id=L639676627&from=export	https://unimi.primo.exlibrisgroup.com/openurl/39UMI_INST/39UMI_INST:VU1?sid=EMBASE&issn=10960929&id=doi:10.1093%2Ftoxsci%2Fkfac126&atitle=Maternal+exposure+to+perfluorobutane+sulfonate+%28PFBS%29+during+pregnancy%3A+evidence+of+adverse+maternal+and+fetoplacental+effects+in+New+Zealand+White+%28NZW%29+rabbits&stitle=Toxicol+Sci&title=Toxicological+sciences+%3A+an+official+journal+of+the+Society+of…	This record is sourced from MEDLINE/PubMed, a database of the U.S. National Library of Medicine
PFOA-Induced Ovotoxicity Differs Between Lean and Obese Mice With Impacts on Ovarian Reproductive and DNA Damage Sensing and Repair Proteins		Estefanía González-Alvarez M., Severin A., Sayadi M., Keating A.F.	(Estefanía González-Alvarez M.; Severin A.; Sayadi M.; Keating A.F.) Department of Animal Science and Interdepartmental Toxicology Graduate Program, Iowa State University, Ames, IA, United States.			10/14/2022	12/5/2022	Toxicological sciences : an official journal of the Society of Toxicology (2022) 190:2 (173-188). Date of Publication: 23 Nov 2022	Toxicological sciences : an official journal of the Society of Toxicology	2022	190	2	173	188	23-Nov-22	Article					1096-0929 (electronic)		NLM (Medline)	Perfluorooctanoic acid (PFOA) is an environmentally persistent perfluoroalkyl substance that is widely used in consumer products. Exposure to PFOA is associated with reproductive and developmental effects including endocrine disruption, delayed puberty in girls, and decreased fetal growth. In the United States, obesity affects 40% of women and 20% of girls, with higher rates in minority females. …		DNA damage sensing and repair,obesity,ovarian proteome,ovary,PFOA,reproduction	fluorocarbon	perfluorooctanoic acid		animal, DNA damage, female, metabolism, mouse, mouse mutant, obesity, ovary, reproduction					fluorocarbon (11072-16-5), perfluorooctanoic acid (335-67-1)				English	English		36214631	L639225584	10.1093/toxsci/kfac104	http://dx.doi.org/10.1093/toxsci/kfac104	https://www.embase.com/search/results?subaction=viewrecord&id=L639225584&from=export	https://unimi.primo.exlibrisgroup.com/openurl/39UMI_INST/39UMI_INST:VU1?sid=EMBASE&issn=10960929&id=doi:10.1093%2Ftoxsci%2Fkfac104&atitle=PFOA-Induced+Ovotoxicity+Differs+Between+Lean+and+Obese+Mice+With+Impacts+on+Ovarian+Reproductive+and+DNA+Damage+Sensing+and+Repair+Proteins&stitle=Toxicol+Sci&title=Toxicological+sciences+%3A+an+official+journal+of+the+Society+of+Toxicology&volume=190&issue=2&…	This record is sourced from MEDLINE/PubMed, a database of the U.S. National Library of Medicine
Physical activity modifies the relation between gestational perfluorooctanoic acid exposure and adolescent cardiometabolic risk		Braun J.M., Papandonatos G.D., Li N., Sears C.G., Buckley J.P., Cecil K.M., Chen A., Eaton C.B., Kalkwarf H.J., Kelsey K.T., Lanphear B.P., Yolton K.	(Braun J.M., joseph_braun_1@brown.edu; Li N.; Eaton C.B.; Kelsey K.T.) Department of Epidemiology, Brown University, Box G-S121, Providence, RI, United States. , (Papandonatos G.D.) Department of Biostatistics, School of Public Health, Brown University, Providence, RI, United States. , (Sears C.G.) Division of Environmental Medicine, Department of Medicine, University of Louisville, Louisville, K…	J.M. Braun, Department of Epidemiology, Brown University, Box G-S121, Providence, RI, United States. Email: joseph_braun_1@brown.edu		8/19/2022	10/5/2022	Environmental Research (2022) 214 Article Number: 114021. Date of Publication: 1 Nov 2022	Environmental Research	2022	214				1-Nov-22	Article					1096-0953 (electronic),0013-9351		Academic Press Inc.	Objective: Exposure to per- and polyfluoroalkyl substances (PFAS) – endocrine disrupting chemicals – may increase cardiometabolic risk. We evaluated whether adolescent lifestyle factors modified associations between gestational PFAS exposure and cardiometabolic risk using a prospective cohort study. Methods: In 166 mother-child pairs (HOME Study), we measured concentrations of four PFAS in matern…		Adolescent,Endocrine disruptors,Epidemiology,Perfluoroalkyl substances	perfluorooctanoic acid	adiponectin (endogenous compound), cotinine (endogenous compound), glucose (endogenous compound), high density lipoprotein (endogenous compound), insulin (endogenous compound), leptin (endogenous compound), perfluorohexanesulfonic acid, perfluorooctanesulfonic acid, tobacco smoke, triacylglycerol (endogenous compound)	cardiometabolic risk, diet, lifestyle, physical activity, prenatal exposure	accelerometry, actimetry, adipose tissue, adolescent, adult, article, Black person, blood pressure measurement, blood sampling, body height, body mass, body weight, breast feeding, Caucasian, child, cohort analysis, controlled study, directed acyclic graph, dual energy X ray absorptiometry, dyslipidemia, fasting, fasting blood glucose level, fasting insulin level, female, follow up, graduate, hai…					adiponectin (283182-39-8), cotinine (486-56-6), glucose (50-99-7, 84778-64-3), insulin (9004-10-8), perfluorohexanesulfonic acid (355-46-4), perfluorooctanoic acid (335-67-1)		Obstetrics and Gynecology (10), Clinical and Experimental Biochemistry (29), Environmental Health and Pollution Control (46)		English	English		35952751	L2019653224	10.1016/j.envres.2022.114021	http://dx.doi.org/10.1016/j.envres.2022.114021	https://www.embase.com/search/results?subaction=viewrecord&id=L2019653224&from=export	https://unimi.primo.exlibrisgroup.com/openurl/39UMI_INST/39UMI_INST:VU1?sid=EMBASE&issn=10960953&id=doi:10.1016%2Fj.envres.2022.114021&atitle=Physical+activity+modifies+the+relation+between+gestational+perfluorooctanoic+acid+exposure+and+adolescent+cardiometabolic+risk&stitle=Environ.+Res.&title=Environmental+Research&volume=214&issue=&spage=&epage=&aulast=Braun&aufirst=Joseph+M.&auinit=J.M.&aufu…	Copyright 2022 Elsevier B.V., All rights reserved.
Perfluoroalkane substances in national samples from global monitoring plan projects (2017–2019)		Fiedler H., Sadia M., Baabish A., Sobhanei S.	(Fiedler H., heidelore.fiedler@oru.se; Sadia M.; Baabish A.; Sobhanei S.) Örebro University, School of Science and Technology, MTM Research Centre, Örebro, Sweden. , (Sadia M.) Freshwater and Marine Ecology, Institute for Biodiversity and Ecosystem Dynamics, University of Amsterdam, GE, Amsterdam, Netherlands.	H. Fiedler, Örebro University, School of Science and Technology, MTM Research Centre, Örebro, Sweden. Email: heidelore.fiedler@oru.se		9/2/2022	9/14/2022	Chemosphere (2022) 307 Article Number: 136038. Date of Publication: 1 Nov 2022	Chemosphere	2022	307				1-Nov-22	Article					1879-1298 (electronic),0045-6535		Elsevier Ltd	The global monitoring plan (GMP) established under the Stockholm Convention on Persistent Organic Pollutants (POPs) had defined ambient air, human milk or blood, and water as core matrices to be analyzed and assessed for spatial and temporal distribution. Within projects coordinated by the United Nations Environment Programme (UNEP), developing countries were offered to have other matrices analyz…			perfluorooctanesulfonic acid, perfluorooctanoic acid	drinking water, perfluorodecanoic acid, perfluorododecanoic acid, perfluorohexanesulfonic acid, perfluorohexanoic acid, perfluorononanoic acid, perfluoroundecanoic acid, surface water	environmental monitoring, persistent organic pollutant	Africa, air sampling, ambient air, article, Asia, chicken meat, controlled study, dairy product, developing country, fresh weight, limit of quantitation, nonhuman, principal component analysis, quality control, South and Central America, spatiotemporal analysis					perfluorodecanoic acid (335-76-2), perfluorododecanoic acid (307-55-1), perfluorohexanesulfonic acid (355-46-4), perfluorohexanoic acid (307-24-4), perfluorononanoic acid (375-95-1), perfluorooctanoic acid (335-67-1), perfluoroundecanoic acid (2058-94-8)		Environmental Health and Pollution Control (46)		English	English		35977568	L2019771942	10.1016/j.chemosphere.2022.136038	http://dx.doi.org/10.1016/j.chemosphere.2022.136038	https://www.embase.com/search/results?subaction=viewrecord&id=L2019771942&from=export	https://unimi.primo.exlibrisgroup.com/openurl/39UMI_INST/39UMI_INST:VU1?sid=EMBASE&issn=18791298&id=doi:10.1016%2Fj.chemosphere.2022.136038&atitle=Perfluoroalkane+substances+in+national+samples+from+global+monitoring+plan+projects+%282017%E2%80%932019%29&stitle=Chemosphere&title=Chemosphere&volume=307&issue=&spage=&epage=&aulast=Fiedler&aufirst=Heidelore&auinit=H.&aufull=Fiedler+H.&coden=CMSHA&is…	Copyright 2022 Elsevier B.V., All rights reserved.
Prenatal exposure to per- and polyfluoroalkyl substances and childhood adiposity at 7 years of age		Zhang S., Lei X., Zhang Y., Shi R., Zhang Q., Gao Y., Yuan T., Li J., Tian Y.	(Zhang S.; Lei X., xiaoninglei@sjtu.edu.cn; Zhang Y.; Shi R.; Gao Y.; Tian Y., tianmiejp@sjtu.edu.cn) Department of Environmental Health, School of Public Health, Shanghai Jiao Tong University School of Medicine, Shanghai, China. , (Zhang Q.; Li J.; Tian Y., tianmiejp@sjtu.edu.cn) MOE-Shanghai Key Laboratory of Children's Environmental Health, Xin Hua Hospital, Shanghai Jiao Tong University Schoo…	Y. Tian, 280 South Chongqing Road, Shanghai, China. Email: tianmiejp@sjtu.edu.cn"X. Lei, Department of Environmental Health, School of Public Health, Shanghai Jiao Tong University School of Medicine, Shanghai, China. Email: xiaoninglei@sjtu.edu.cn		9/8/2022	10/26/2022	Chemosphere (2022) 307 Article Number: 136077. Date of Publication: 1 Nov 2022	Chemosphere	2022	307				1-Nov-22	Article					1879-1298 (electronic),0045-6535		Elsevier Ltd	Background: An increasing number of studies have reported that prenatal per- and polyfluoroalkyl substances (PFAS) exposure may increase childhood adiposity. However, limited data is available in China, and the overall effects of PFAS mixture remain unclear. Objective: To examine the association of prenatal exposure to individual PFAS and their mixture with childhood adiposity at 7 years of age. …		Childhood adiposity,Mixture exposure,Per- and polyfluoroalkyl substances,Sex modification,Weighted quantile sum (WQS) regression			obesity, prenatal exposure	adult, article, birth cohort, body fat, body fat percentage, body mass, child, China, cohort analysis, controlled study, data analysis software, dilution, fat mass, female, follow up, hospital admission, human, human tissue, infant, linear regression analysis, male, maternal serum, pollutant, quality control, school child, sex difference, structured questionnaire, waist circumference, waist to he…							Obstetrics and Gynecology (10), Public Health, Social Medicine and Epidemiology (17), Pediatrics and Pediatric Surgery (7)		English	English		36002061	L2019954308	10.1016/j.chemosphere.2022.136077	http://dx.doi.org/10.1016/j.chemosphere.2022.136077	https://www.embase.com/search/results?subaction=viewrecord&id=L2019954308&from=export	https://unimi.primo.exlibrisgroup.com/openurl/39UMI_INST/39UMI_INST:VU1?sid=EMBASE&issn=18791298&id=doi:10.1016%2Fj.chemosphere.2022.136077&atitle=Prenatal+exposure+to+per-+and+polyfluoroalkyl+substances+and+childhood+adiposity+at+7+years+of+age&stitle=Chemosphere&title=Chemosphere&volume=307&issue=&spage=&epage=&aulast=Zhang&aufirst=Shanyu&auinit=S.&aufull=Zhang+S.&coden=CMSHA&isbn=&pages=-&date…	Copyright 2022 Elsevier B.V., All rights reserved.
Perfluoroalkyl Mixture Exposure in Relation to Fetal Growth: Potential Roles of Maternal Characteristics and Associations with Birth Outcomes		Shen C., Ding J., Xu C., Zhang L., Liu S., Tian Y.	(Shen C.; Ding J.; Xu C., xcy0714@dhu.edu.cn) College of Environmental Science and Engineering, Donghua University, Shanghai, China. , (Shen C.; Xu C., xcy0714@dhu.edu.cn) Shanghai Institute of Pollution Control and Ecological Security, Shanghai, China. , (Zhang L.; Tian Y., tianyh@zju.edu.cn) Women’s Hospital, Zhejiang University School of Medicine, Hangzhou, China. , (Liu S.) Interdisciplinary …	C. Xu, College of Environmental Science and Engineering, Donghua University, Shanghai, China. Email: xcy0714@dhu.edu.cn"Y. Tian, Women’s Hospital, Zhejiang University School of Medicine, Hangzhou, China. Email: tianyh@zju.edu.cn		11/17/2022	12/2/2022	Toxics (2022) 10:11 Article Number: 650. Date of Publication: 1 Nov 2022	Toxics	2022	10	11			1-Nov-22	Article					2305-6304 (electronic)		MDPI	Perfluoroalkyl substances (PFASs) exposure is suggested to interfere with fetal growth. However, limited investigations considered the roles of parity and delivery on PFASs distributions and the joint effects of PFASs mixture on birth outcomes. In this study, 506 birth cohorts were investigated in Hangzhou, China with 14 PFASs measured in maternal serum. Mothers with higher maternal ages who unde…		apgar scores,birth weight,maternal determinants,mixture effects,perfluoroalkyl substances,prenatal exposure,preterm birth	perfluoroalkyl substance (drug toxicity), polyfunctional group (drug toxicity)	perfluoroalkyl carboxylic acid (drug toxicity), perfluoroalkyl sulfonic acid (drug toxicity), perfluoroheptane sulphonate (drug toxicity), perfluoroheptanoic acid (drug toxicity), perfluorononane sulfonate (drug toxicity), perfluorooctanesulfonic acid (drug toxicity), perfluorooctanoic acid (drug toxicity), progesterone (endogenous compound), testosterone (endogenous compound), unclassified drug	fetus growth, pregnancy outcome, prenatal exposure	acute toxicity, adult, Apgar score, article, birth cohort, birth weight, cesarean section, controlled study, female, fetus development, high performance liquid chromatograph, human, human tissue, lower respiratory tract infection, major clinical study, male, maternal serum, newborn, outcome assessment, parity, placental transfer, premature labor, prematurity, reproductive toxicity, risk assessmen…			ACQUITY UPLC		perfluorooctanoic acid (335-67-1), progesterone (57-83-0), testosterone (58-22-0)		Obstetrics and Gynecology (10), Clinical and Experimental Biochemistry (29), Toxicology (52), Pediatrics and Pediatric Surgery (7)		English	English			L2020025776	10.3390/toxics10110650	http://dx.doi.org/10.3390/toxics10110650	https://www.embase.com/search/results?subaction=viewrecord&id=L2020025776&from=export	https://unimi.primo.exlibrisgroup.com/openurl/39UMI_INST/39UMI_INST:VU1?sid=EMBASE&issn=23056304&id=doi:10.3390%2Ftoxics10110650&atitle=Perfluoroalkyl+Mixture+Exposure+in+Relation+to+Fetal+Growth%3A+Potential+Roles+of+Maternal+Characteristics+and+Associations+with+Birth+Outcomes&stitle=Toxics&title=Toxics&volume=10&issue=11&spage=&epage=&aulast=Shen&aufirst=Chensi&auinit=C.&aufull=Shen+C.&coden=&…	Copyright 2022 Elsevier B.V., All rights reserved.
Breast Milk Concentrations of Per- and Polyfluoroalkyl Substances (PFAS) and Early Infant Growth		Kerr W., Peck J., Huset C., Duncan K., Fields D., Demerath E.	(Kerr W.; Peck J.; Huset C.; Duncan K.) Oklahoma City, OK, United States. , (Fields D.) Norman, OK, United States. , (Demerath E.) Minneapolis, MN, United States.	W. Kerr, Oklahoma City, OK, United States.			12/19/2022	Obesity (2022) 30 Supplement 1 (66). Date of Publication: 1 Nov 2022	Obesity	2022	30		66		1-Nov-22	Conference Abstract	40th Annual Meeting of the Obesity Society at Obesityweek	United States, San Diego, CA	2022-11-01 to 2022-11-04		1930-7381		John Wiley and Sons Inc	Background: Infancy is a critical period for assessing environmental exposures that may alter early programming related to obesity risk. Breastfeeding is a major excretion pathway for per- and polyfluoroalkyl substances (PFAS), serving as a primary source of postnatal exposure. Increased child adiposity has been linked to maternal PFAS, but lactational exposure and early growth are understudied. …				adenosine diphosphate, perfluorohexanesulfonic acid, perfluorononanoic acid, perfluorooctanesulfonic acid, perfluorooctanoic acid	breast milk, child growth, environmental exposure	body mass, body weight, clinical article, cohort analysis, conference abstract, controlled study, covariance, fat mass, female, human, human tissue, infant, liquid chromatography-mass spectrometry, maternal age, milk, obesity, parity, pregnancy, sibling					adenosine diphosphate (20398-34-9, 58-64-0), perfluorohexanesulfonic acid (355-46-4), perfluorononanoic acid (375-95-1), perfluorooctanoic acid (335-67-1)				English	English			L639758654	10.1002/oby.23626	http://dx.doi.org/10.1002/oby.23626	https://www.embase.com/search/results?subaction=viewrecord&id=L639758654&from=export	https://unimi.primo.exlibrisgroup.com/openurl/39UMI_INST/39UMI_INST:VU1?sid=EMBASE&issn=19307381&id=doi:10.1002%2Foby.23626&atitle=Breast+Milk+Concentrations+of+Per-+and+Polyfluoroalkyl+Substances+%28PFAS%29+and+Early+Infant+Growth&stitle=Obesity&title=Obesity&volume=30&issue=&spage=66&epage=&aulast=Kerr&aufirst=Whitney&auinit=W.&aufull=Kerr+W.&coden=&isbn=&pages=66-&date=2022&auinit1=W&auinitm=	Copyright 2022 Elsevier B.V., All rights reserved.
Association between prenatal exposure to perfluoroalkyl substances and anogenital distance in female neonates		Li J., Yang L., He G., Wang B., Miao M., Ji H., Wen S., Cao W., Yuan W., Liang H.	(Li J.; Miao M.; Ji H.; Yuan W.; Liang H., lianghong@sibpt.com) National Health Commission Key Lab of Reproduction Regulation (Shanghai Institute for Biomedical and Pharmaceutical Technologies), School of Public Health, Fudan University, Shanghai, China. , (Yang L.) The First People's Hospital of Jiashan, Zhejiang Province, Jiaxing, China. , (He G.) School of Public Health/Key Laboratory of Publi…	H. Liang, National Health Commission Key Laboratory of Reproduction Regulation (Shanghai Institute for Biomedical and Pharmaceutical Technologies), Fudan University, 779 Old Hu Min Road, Shanghai, China. Email: lianghong@sibpt.com		10/6/2022	10/14/2022	Ecotoxicology and Environmental Safety (2022) 245 Article Number: 114130. Date of Publication: 15 Oct 2022	Ecotoxicology and Environmental Safety	2022	245				15-Oct-22	Article					1090-2414 (electronic),0147-6513		Academic Press	Background: Perfluoroalkyl substances (PFASs) have been reported to exert reproductive toxicity. Anogenital distance (AGD) is a biomarker of intrauterine androgen exposure and an indicator of genital development. An animal study reported that female neonatal rats exposed to perfluorooctanoic acid or perfluorooctane sulfonate (PFOS) during postnatal days 1–5 exhibited a longer AGD, while epidemiol…		Anogenital distance,Genital development,Maternal exposure,Perfluoroalkyl substances,Prospective study	perfluorododecanoic acid (drug toxicity), perfluorohexanesulfonic acid (drug toxicity), perfluorooctanesulfonic acid (drug toxicity), perfluorooctanoic acid (drug toxicity)		anogenital distance, disease association, prenatal exposure, reproductive toxicity	article, Bayesian network, blood examination, cohort analysis, female, female genital system, fourchette, gestational age, high performance liquid chromatography, human, mass spectrometry, maternal age, newborn, perinatal period					perfluorododecanoic acid (307-55-1), perfluorohexanesulfonic acid (355-46-4), perfluorooctanoic acid (335-67-1)		Environmental Health and Pollution Control (46), Toxicology (52)		English	English		36182800	L2020416717	10.1016/j.ecoenv.2022.114130	http://dx.doi.org/10.1016/j.ecoenv.2022.114130	https://www.embase.com/search/results?subaction=viewrecord&id=L2020416717&from=export	https://unimi.primo.exlibrisgroup.com/openurl/39UMI_INST/39UMI_INST:VU1?sid=EMBASE&issn=10902414&id=doi:10.1016%2Fj.ecoenv.2022.114130&atitle=Association+between+prenatal+exposure+to+perfluoroalkyl+substances+and+anogenital+distance+in+female+neonates&stitle=Ecotoxicol.+Environ.+Saf.&title=Ecotoxicology+and+Environmental+Safety&volume=245&issue=&spage=&epage=&aulast=Li&aufirst=Jincan&auinit=J.&au…	Copyright 2022 Elsevier B.V., All rights reserved.
Safeguarding children's health in a changing global environment		Binagwaho A., Laborde A., Landrigan P.J.	(Binagwaho A.) Office of Vice Chancellor, University of Global Health Equity, Kigali, Rwanda. , (Laborde A.) WHO Collaborating Centre for Human Environmental Toxicology, Departmento de Toxicologia, Universidad de la Republica Oriental del Uruguay, Montevideo, Uruguay. , (Landrigan P.J., phil.landrigan@bc.edu) Global Observatory on Planetary Health, Schiller Institute for Integrated Science and So…			10/11/2022	10/12/2022	The Lancet (2022) 400:10359 (1176-1178). Date of Publication: 8 Oct 2022	The Lancet	2022	400	10359	1176	1178	8-Oct-22	Note					1474-547X (electronic),0140-6736		Elsevier B.V.					chlorphenotane (drug toxicity, special situation for pharmacovigilance), flame retardant (drug toxicity), lead (drug toxicity), methylmercury (drug toxicity), organophosphate insecticide (drug toxicity), perfluoro compound (drug toxicity, special situation for pharmacovigilance), phthalic acid derivative (drug toxicity), polychlorinated biphenyl (drug toxicity), toxic substance (drug toxicity)	child health, child safety, environmental factor	air pollution, allergic disease, asthma, attention deficit hyperactivity disorder, autism, breast cancer, child, child protection, childhood mortality, climate change, congenital malformation, disease predisposition, e-waste, environmental exposure, government, greenhouse gas emission, heat injury, high income country, human, hunger, immunopathology, intrauterine growth retardation, lifespan, low…					chlorphenotane (50-29-3), lead (7439-92-1, 13966-28-4), methylmercury (16056-34-1, 593-74-8)		Public Health, Social Medicine and Epidemiology (17), Environmental Health and Pollution Control (46), Toxicology (52), Pediatrics and Pediatric Surgery (7)		English			36152669	L2020558239	10.1016/S0140-6736(22)01797-4	http://dx.doi.org/10.1016/S0140-6736(22)01797-4	https://www.embase.com/search/results?subaction=viewrecord&id=L2020558239&from=export	https://unimi.primo.exlibrisgroup.com/openurl/39UMI_INST/39UMI_INST:VU1?sid=EMBASE&issn=1474547X&id=doi:10.1016%2FS0140-6736%2822%2901797-4&atitle=Safeguarding+children%27s+health+in+a+changing+global+environment&stitle=Lancet&title=The+Lancet&volume=400&issue=10359&spage=1176&epage=1178&aulast=Binagwaho&aufirst=Agnes&auinit=A.&aufull=Binagwaho+A.&coden=LANCA&isbn=&pages=1176-1178&date=2022&auini…	Copyright 2022 Elsevier B.V., All rights reserved.
Maternal per- and poly-fluoroalkyl substances exposures associated with higher depressive symptom scores among immigrant women in the Chemicals in Our Bodies cohort in San Francisco		Aung M.T., Eick S.M., Padula A.M., Smith S., Park J.-S., DeMicco E., Woodruff T.J., Morello-Frosch R.	(Aung M.T.) Department of Population and Public Health Sciences, Keck School of Medicine, University of Southern California, Los Angeles, CA, United States. , (Eick S.M.) Gangarosa Department of Environmental Health, Rollins School of Public Health, Emory University, Atlanta, GA, United States. , (Padula A.M.; Park J.-S.; DeMicco E.; Woodruff T.J.; Morello-Frosch R., rmf@berkeley.edu) Program on …	R. Morello-Frosch, Department of Environmental Science, Policy, and Management, University of California, Berkeley, United States. Email: rmf@berkeley.edu			11/30/2022	medRxiv (2022). Date of Publication: 6 Oct 2022	medRxiv	2022					6-Oct-22	Preprint							medRxiv	Background: Exposure to per- and poly-fluoroalkyl substances (PFAS) remains an important public health issue due to their widespread detection and persistence in environmental media, slow metabolism in humans, and influences physiological processes such as neurological signaling. Maternal depression is highly prevalent during pregnancy and the postpartum period and is an important neurological ou…				acetic acid, perfluorooctanesulfonic acid	California, cohort analysis, depression, immigrant	adult, birth cohort, body mass, Center for Epidemiological Studies Depression Scale, controlled study, education, environmental factor, female, human, human tissue, major clinical study, maternal age, parity, pregnancy, pregnant woman, prospective study, second trimester pregnancy									English	English			L2021043438	10.1101/2022.10.04.22280679	http://dx.doi.org/10.1101/2022.10.04.22280679	https://www.embase.com/search/results?subaction=viewrecord&id=L2021043438&from=export	https://unimi.primo.exlibrisgroup.com/openurl/39UMI_INST/39UMI_INST:VU1?sid=EMBASE&issn=&id=doi:10.1101%2F2022.10.04.22280679&atitle=Maternal+per-+and+poly-fluoroalkyl+substances+exposures+associated+with+higher+depressive+symptom+scores+among+immigrant+women+in+the+Chemicals+in+Our+Bodies+cohort+in+San+Francisco&stitle=medRxiv&title=medRxiv&volume=&issue=&spage=&epage=&aulast=Aung&aufirst=Max+T.…	Copyright 2022 Elsevier B.V., All rights reserved.
Association between perfluoroalkyl substances concentration and bone mineral density in the US adolescents aged 12-19 years in NHANES 2005-2010		Xiong X., Chen B., Wang Z., Ma L., Li S., Gao Y.	(Xiong X.; Chen B.; Wang Z.; Ma L.; Li S.) The First Clinical School of Guangzhou University of Chinese Medicine, Guangzhou, China. , (Gao Y., gaoyijia99@163.com) The First Affiliated Hospital, Guangzhou University of Chinese Medicine, Guangzhou, China.	Y. Gao, The First Affiliated Hospital, Guangzhou University of Chinese Medicine, Guangzhou, China. Email: gaoyijia99@163.com		11/1/2022	11/28/2022	Frontiers in Endocrinology (2022) 13 Article Number: 980608. Date of Publication: 5 Oct 2022	Frontiers in Endocrinology	2022	13				5-Oct-22	Article					1664-2392 (electronic)		Frontiers Media S.A.	Background: Reports on the association of perfluoroalkyl substances (PFASs) exposure with adolescent bone health are scarce, and studies have primarily targeted maternal serum. Objective: We evaluated the relationship between autologous serum perfluorooctanoic acid (PFOA), perfluorooctane sulfonic acid (PFOS), perfluorohexane sulfonic acid (PFHxS) and perfluorononanoic acid (PFNA) levels and bone…		bone mineral density,perfluoroalkyl substances,perfluorohexane sulfonic acid,perfluorononanoic acid,perfluorooctane sulfonic acid,perfluorooctanoic acid	perfluorohexanesulfonic acid, perfluorononanoic acid, perfluorooctanesulfonic acid, perfluorooctanoic acid		bone density	adolescent, adult, albumin to creatinine ratio, albuminuria, anemia, article, child, controlled study, densitometer, dual energy X ray absorptiometry, female, human, human experiment, lumbar spine, male, physical activity, school child, young adult					perfluorohexanesulfonic acid (355-46-4), perfluorononanoic acid (375-95-1), perfluorooctanoic acid (335-67-1)		Hematology (25), Biophysics, Bioengineering and Medical Instrumentation (27), Urology and Nephrology (28), Clinical and Experimental Biochemistry (29), Orthopedic Surgery (33)		English	English			L2019673881	10.3389/fendo.2022.980608	http://dx.doi.org/10.3389/fendo.2022.980608	https://www.embase.com/search/results?subaction=viewrecord&id=L2019673881&from=export	https://unimi.primo.exlibrisgroup.com/openurl/39UMI_INST/39UMI_INST:VU1?sid=EMBASE&issn=16642392&id=doi:10.3389%2Ffendo.2022.980608&atitle=Association+between+perfluoroalkyl+substances+concentration+and+bone+mineral+density+in+the+US+adolescents+aged+12-19+years+in+NHANES+2005-2010&stitle=Front.+Endocrinol.&title=Frontiers+in+Endocrinology&volume=13&issue=&spage=&epage=&aulast=Xiong&aufirst=Xianm…	Copyright 2022 Elsevier B.V., All rights reserved.
Exposome and foetoplacental vascular dysfunction in gestational diabetes mellitus		Valero P., Fuentes G., Cornejo M., Vega S., Grismaldo A., Pardo F., García-Rivas G., Hillebrands J.-L., Faas M.M., Casanello P., van der Beek E.M., van Goor H., Sobrevia L.	(Valero P.; Fuentes G.; Cornejo M.; Vega S.; Grismaldo A.; Pardo F.; Sobrevia L., lsobrevia@uc.cl) Cellular and Molecular Physiology Laboratory (CMPL), Department of Obstetrics, Division of Obstetrics and Gynaecology, School of Medicine, Faculty of Medicine, Pontificia Universidad Católica de Chile, Santiago, Chile. , (Valero P.; Fuentes G.; Cornejo M.) Faculty of Health Sciences, Universidad de …	L. Sobrevia, Cellular and Molecular Physiology Laboratory (CMPL), Department of Obstetrics, Division of Obstetrics and Gynaecology, School of Medicine, Faculty of Medicine, Pontificia Universidad Católica de Chile, 114-D, Santiago, Chile. Email: lsobrevia@uc.cl		9/9/2021	9/9/2021	Molecular Aspects of Medicine (2022) 87 Article Number: 101019. Date of Publication: 1 Oct 2022	Molecular Aspects of Medicine	2022	87				1-Oct-22	Review					1872-9452 (electronic),0098-2997		Elsevier Ltd	A balanced communication between the mother, placenta and foetus is crucial to reach a successful pregnancy. Several windows of exposure to environmental toxins are present during pregnancy. When the women metabolic status is affected by a disease or environmental toxin, the foetus is impacted and may result in altered development and growth. Gestational diabetes mellitus (GDM) is a disease of pr…		Diabesity,Exposome,Gestational diabesity,Gestational diabetes,Obesity,Vascular		adenosine (endogenous compound), arsenic, copper, fluorinated hydrocarbon, lead, lipid (endogenous compound), mercury, selenium (endogenous compound), vitamin B group (endogenous compound), vitamin D (endogenous compound)	exposome, fetoplacental unit, pregnancy diabetes mellitus, vascular disease	cardiovascular function, ecto exposome, endo exposome, endothelial dysfunction, environmental factor, health impact assessment, human, lipid diet, low fat diet, nonhuman, placenta, postnatal care, prevalence, review					adenosine (58-61-7), arsenic (7440-38-2), copper (15158-11-9, 7440-50-8), lead (7439-92-1, 13966-28-4), lipid (66455-18-3), mercury (14302-87-5, 7439-97-6), selenium (7782-49-2), vitamin B group (12001-76-2)		Obstetrics and Gynecology (10), Cardiovascular Diseases and Cardiovascular Surgery (18), Clinical and Experimental Biochemistry (29), Internal Medicine (6)		English	English		34483008	L2014435525	10.1016/j.mam.2021.101019	http://dx.doi.org/10.1016/j.mam.2021.101019	https://www.embase.com/search/results?subaction=viewrecord&id=L2014435525&from=export	https://unimi.primo.exlibrisgroup.com/openurl/39UMI_INST/39UMI_INST:VU1?sid=EMBASE&issn=18729452&id=doi:10.1016%2Fj.mam.2021.101019&atitle=Exposome+and+foetoplacental+vascular+dysfunction+in+gestational+diabetes+mellitus&stitle=Mol.+Asp.+Med.&title=Molecular+Aspects+of+Medicine&volume=87&issue=&spage=&epage=&aulast=Valero&aufirst=Paola&auinit=P.&aufull=Valero+P.&coden=MAMED&isbn=&pages=-&date=202…	Copyright 2022 Elsevier B.V., All rights reserved.
The prevalence of fetal alcohol spectrum disorders in rural communities in South Africa: A third regional sample of child characteristics and maternal risk factors		May P.A., de Vries M.M., Marais A.-S., Kalberg W.O., Buckley D., Hasken J.M., Abdul-Rahman O., Robinson L.K., Manning M.A., Seedat S., Parry C.D.H., Hoyme H.E.	(May P.A., philip_may@unc.edu; Hasken J.M.) Nutrition Research Institute, The University of North Carolina at Chapel Hill, Kannapolis, NC, United States. , (May P.A., philip_may@unc.edu; de Vries M.M.; Marais A.-S.; Seedat S.; Parry C.D.H.; Hoyme H.E.) Faculty of Medicine and Health Sciences, Stellenbosch University, Tygerberg, South Africa. , (May P.A., philip_may@unc.edu; Kalberg W.O.; Buckley …	P.A. May, Nutrition Research Institute, The University of North Carolina at Chapel Hill, Kannapolis, NC, United States. Email: philip_may@unc.edu		9/9/2022		Alcoholism: Clinical and Experimental Research (2022) 46:10 (1819-1836). Date of Publication: 1 Oct 2022	Alcoholism: Clinical and Experimental Research	2022	46	10	1819	1836	1-Oct-22	Article					1530-0277 (electronic),0145-6008		John Wiley and Sons Inc	Background: This study is the ninth cross-sectional community study of fetal alcohol spectrum disorders (FASD) conducted by the multidisciplinary Fetal Alcohol Syndrome Epidemiology Research team in the Western Cape Province of South Africa. It is the third comprehensive study of FASD in a rural, agricultural region of South Africa. Methods: Population-based, active case ascertainment methods wer…		child traits of FASD,fetal alcohol spectrum disorders (FASD),maternal risk for FASD,prenatal alcohol use,prevalence,South Africa			alcohol consumption, educational status, fetal alcohol syndrome, prevalence, risk factor, rural population, South Africa	aged, alcoholic beverage, article, body mass, body weight, child, cohort analysis, drinking, education, female, first trimester pregnancy, head circumference, human, interview, major clinical study, parity, pregnancy, risk assessment, second trimester pregnancy, tobacco									English	English		35971629	L2018861501	10.1111/acer.14922	http://dx.doi.org/10.1111/acer.14922	https://www.embase.com/search/results?subaction=viewrecord&id=L2018861501&from=export	https://unimi.primo.exlibrisgroup.com/openurl/39UMI_INST/39UMI_INST:VU1?sid=EMBASE&issn=15300277&id=doi:10.1111%2Facer.14922&atitle=The+prevalence+of+fetal+alcohol+spectrum+disorders+in+rural+communities+in+South+Africa%3A+A+third+regional+sample+of+child+characteristics+and+maternal+risk+factors&stitle=Alcohol.+Clin.+Exp.+Res.&title=Alcoholism%3A+Clinical+and+Experimental+Research&volume=46&issu…	Copyright 2022 Elsevier B.V., All rights reserved.
Comparison of two sizes of GlideScope® blades in tracheal intubation of infants: a randomised clinical trial		Kwon J.-H., Chung Y.J., Her S., Jeong J.S., Kim C., Min J.-J.	(Kwon J.-H.; Chung Y.J.; Her S.; Jeong J.S.; Kim C.; Min J.-J., mjj177@g.skku.edu) Department of Anesthesiology and Pain Medicine, Samsung Medical Center, Sungkyunkwan University School of Medicine, Seoul, South Korea.	J.-J. Min, Department of Anesthesiology and Pain Medicine, Samsung Medical Center, Sungkyunkwan University School of Medicine, Seoul, South Korea. Email: mjj177@g.skku.edu		8/25/2022	10/17/2022	British Journal of Anaesthesia (2022) 129:4 (635-642). Date of Publication: 1 Oct 2022	British Journal of Anaesthesia	2022	129	4	635	642	1-Oct-22	Article					1471-6771 (electronic),0007-0912		Elsevier Ltd	Background: The appropriate size of GlideScope® blade for tracheal intubation in neonates and premature infants has not been established. We evaluated the impact of the size of the GlideScope® blade on the time taken for intubation in infants weighing 2.5–3.6 kg. Methods: Sixty infants weighing 2.5–3.6 kg were randomly assigned to use of the size 1 blade (n=30) or the size 2 blade (n=30). The pri…		blade size,GlideScope® laryngoscope,infant,neonate,tracheal intubation		rocuronium (intravenous drug administration, special situation for pharmacovigilance), sevoflurane (special situation for pharmacovigilance), thiopental (intravenous drug administration, special situation for pharmacovigilance)	endotracheal intubation, prematurity, videolaryngoscope (adverse device effect)	article, arytenoid cartilage, comparative study, confidence interval, controlled study, correlation analysis, cuneiform cartilage, endotracheal tube, female, gestational age, health care quality, human, infant, informed consent, intention to treat analysis, low birth weight, major clinical study, male, mask ventilation, neuromuscular blocking, newborn, outcome assessment, randomized controlled tr…			GlideScope		rocuronium (119302-91-9, 143558-00-3), sevoflurane (28523-86-6), thiopental (71-73-8, 76-75-5)		Otorhinolaryngology (11), Chest Diseases, Thoracic Surgery and Tuberculosis (15), Anesthesiology (24), Biophysics, Bioengineering and Medical Instrumentation (27), Drug Literature Index (37), Pediatrics and Pediatric Surgery (7)		English	English		35999074	L2019845001	10.1016/j.bja.2022.07.015	http://dx.doi.org/10.1016/j.bja.2022.07.015	https://www.embase.com/search/results?subaction=viewrecord&id=L2019845001&from=export	https://unimi.primo.exlibrisgroup.com/openurl/39UMI_INST/39UMI_INST:VU1?sid=EMBASE&issn=14716771&id=doi:10.1016%2Fj.bja.2022.07.015&atitle=Comparison+of+two+sizes+of+GlideScope%C2%AE+blades+in+tracheal+intubation+of+infants%3A+a+randomised+clinical+trial&stitle=Br.+J.+Anaesth.&title=British+Journal+of+Anaesthesia&volume=129&issue=4&spage=635&epage=642&aulast=Kwon&aufirst=Ji-Hye&auinit=J.-H.&auful…	Copyright 2022 Elsevier B.V., All rights reserved.
Reproductive and developmental toxicity of perfluorooctane sulfonate (PFOS) in the white-footed mouse (Peromyscus leucopus)		Narizzano A.M., Lent E.M., Hanson J.M., East A.G., Bohannon M.E., Quinn M.J.	(Narizzano A.M., allison.m.narizzano.civ@health.mil; Lent E.M.; Hanson J.M.; East A.G.; Bohannon M.E.; Quinn M.J.) Toxicology Directorate, US Army Public Health Center, 5158 Blackhawk Road, Aberdeen Proving Ground, MD, United States.	A.M. Narizzano, Toxicology Directorate, US Army Public Health Center, 5158 Blackhawk Road, Aberdeen Proving Ground, MD, United States. Email: allison.m.narizzano.civ@health.mil		8/31/2022	10/28/2022	Reproductive Toxicology (2022) 113 (120-127). Date of Publication: 1 Oct 2022	Reproductive Toxicology	2022	113		120	127	1-Oct-22	Article					1873-1708 (electronic),0890-6238		Elsevier Inc.	Concerns about per- and polyfluoroalkyl substances (PFAS) stem from their ubiquitous presence in the environment, bioaccumulation, resistance to degradation, and toxicity. Previously, toxicity data relevant to ecological risk assessment has largely been aquatic, terrestrial invertebrates, or avian in origin. In this study, repeated oral exposures of perfluorooctane sulfonate (PFOS) were administe…		Benchmark dose,Neonatal mortality,Peromyscus,PFAS,PFOS	perfluorooctanesulfonic acid (drug toxicity)	thyroxine (endogenous compound)	developmental toxicity, Peromyscus leucopus, reproductive toxicity	adult, animal cell, animal experiment, animal model, animal tissue, article, benchmark dose, body weight, cell vacuole, clinical observation, controlled study, dietary exposure, dose response, female, fetus, hormone determination, litter size, liver cell, liver weight, male, mouse, newborn mortality, nonhuman, prenatal exposure, risk factor, semen analysis, sex difference, toxic dose					thyroxine (7488-70-2)		Obstetrics and Gynecology (10), Environmental Health and Pollution Control (46), Toxicology (52)		English	English		35985401	L2019913766	10.1016/j.reprotox.2022.08.011	http://dx.doi.org/10.1016/j.reprotox.2022.08.011	https://www.embase.com/search/results?subaction=viewrecord&id=L2019913766&from=export	https://unimi.primo.exlibrisgroup.com/openurl/39UMI_INST/39UMI_INST:VU1?sid=EMBASE&issn=18731708&id=doi:10.1016%2Fj.reprotox.2022.08.011&atitle=Reproductive+and+developmental+toxicity+of+perfluorooctane+sulfonate+%28PFOS%29+in+the+white-footed+mouse+%28Peromyscus+leucopus%29&stitle=Reprod.+Toxicol.&title=Reproductive+Toxicology&volume=113&issue=&spage=120&epage=127&aulast=Narizzano&aufirst=Alliso…	Copyright 2022 Elsevier B.V., All rights reserved.
Evaluating maternal exposure to an environmental per and polyfluoroalkyl substances (PFAS) mixture during pregnancy: Adverse maternal and fetoplacental effects in a New Zealand White (NZW) rabbit model		Crute C.E., Hall S.M., Landon C.D., Garner A., Everitt J.I., Zhang S., Blake B., Olofsson D., Chen H., Murphy S.K., Stapleton H.M., Feng L.	(Crute C.E.; Hall S.M.; Murphy S.K.; Stapleton H.M.) Integrated Toxicology and Environmental Health Program, Nicholas School of the Environment, Duke University, Durham, NC, United States. , (Crute C.E.; Hall S.M.; Zhang S.; Murphy S.K.; Stapleton H.M.; Feng L., liping.feng@duke.edu) Nicholas School of the Environment, Duke University, Durham, NC, United States. , (Crute C.E.; Chen H.; Murphy S.K…	L. Feng, 701 W Main St, Durham, NC, United States. Email: liping.feng@duke.edu		6/21/2022	7/5/2022	Science of the Total Environment (2022) 838 Article Number: 156499. Date of Publication: 10 Sep 2022	Science of the Total Environment	2022	838				10-Sep-22	Article					1879-1026 (electronic),0048-9697		Elsevier B.V.	Mixtures of per- and polyfluoroalkyl substances (PFAS) are often found in drinking water, and serum PFAS are detected in up to 99% of the population. However, very little is known about how exposure to mixtures of PFAS affects maternal and fetal health. The aim of this study was to investigate maternal, fetal, and placental outcomes after preconceptional and gestational exposure to an environment…		Per- and polyfluoroalkyl substances (PFAS),PFAS mixture,Placental and birth outcomes,Rabbit		perfluoroalkyl substance, polyfluoroalkyl substance, tap water, thyroid hormone (endogenous compound), unclassified drug	maternal exposure, pregnancy	animal cell, animal experiment, animal model, animal tissue, article, autopsy, blood pressure, body fluid, body weight, controlled study, dam (animal), differential gene expression, exposure, female, fetal health, fetus outcome, fetus weight, gestational weight gain, histopathology, hypertension, in vivo study, kidney injury, kidney weight, male, maternal blood, maternal serum, maternal welfare, …							Environmental Health and Pollution Control (46)		English	English		35679923	L2018781475	10.1016/j.scitotenv.2022.156499	http://dx.doi.org/10.1016/j.scitotenv.2022.156499	https://www.embase.com/search/results?subaction=viewrecord&id=L2018781475&from=export	https://unimi.primo.exlibrisgroup.com/openurl/39UMI_INST/39UMI_INST:VU1?sid=EMBASE&issn=18791026&id=doi:10.1016%2Fj.scitotenv.2022.156499&atitle=Evaluating+maternal+exposure+to+an+environmental+per+and+polyfluoroalkyl+substances+%28PFAS%29+mixture+during+pregnancy%3A+Adverse+maternal+and+fetoplacental+effects+in+a+New+Zealand+White+%28NZW%29+rabbit+model&stitle=Sci.+Total+Environ.&title=Science+o…	Copyright 2022 Elsevier B.V., All rights reserved.
Health-related toxicity of emerging per- and polyfluoroalkyl substances: Comparison to legacy PFOS and PFOA		Jane L Espartero L., Yamada M., Ford J., Owens G., Prow T., Juhasz A.	(Jane L Espartero L.; Yamada M.; Owens G.; Prow T.; Juhasz A., Albert.Juhasz@unisa.edu.au) Future Industries Institute (FII), University of South Australia, Mawson Lakes, SA, Australia. , (Ford J.) University of Sydney, New South Wales, United Kingdom. , (Prow T.) Skin Research Centre, York Biomedical Research Institute, Hull York Medical School, University of York, United Kingdom.	A. Juhasz, FII, University of South Australia, Mawson Lakes, SA, Australia. Email: Albert.Juhasz@unisa.edu.au		5/27/2022	7/18/2022	Environmental Research (2022) 212 Article Number: 113431. Date of Publication: 1 Sep 2022	Environmental Research	2022	212				1-Sep-22	Review					1096-0953 (electronic),0013-9351		Academic Press Inc.	Per- and polyfluoroalkyl substances (PFAS) are highly persistent, manufactured chemicals used in various manufacturing processes and found in numerous commercial products. With over 9000 compounds belonging to this chemical class, there is increasing concern regarding human exposure to these compounds due to their persistent, bioaccumulative, and toxic nature. Human exposure to PFAS may occur fro…		Health effects,Human health,Per- and polyfluoroalkyl substances,PFAS,Toxicity	perfluoroctane sulfonate (drug toxicity), perfluorooctanoic acid (drug toxicity)	peroxisome proliferator activated receptor (endogenous compound), unclassified drug	acute toxicity, health status	adverse event, bioaccumulation, bone disease, breast cancer, cardiovascular effect, carotid atherosclerosis, childhood, clinical evaluation, comparative study, cytotoxicity, disease association, endocrine function, female fertility, human, immune response, immunotoxicity, kidney dysfunction, kidney function, lipid metabolism, liver dysfunction, liver function, locomotion, long term exposure, male…					perfluorooctanoic acid (335-67-1)		Clinical and Experimental Biochemistry (29), Environmental Health and Pollution Control (46), General Pathology and Pathological Anatomy (5), Toxicology (52)		English	English		35569538	L2018143438	10.1016/j.envres.2022.113431	http://dx.doi.org/10.1016/j.envres.2022.113431	https://www.embase.com/search/results?subaction=viewrecord&id=L2018143438&from=export	https://unimi.primo.exlibrisgroup.com/openurl/39UMI_INST/39UMI_INST:VU1?sid=EMBASE&issn=10960953&id=doi:10.1016%2Fj.envres.2022.113431&atitle=Health-related+toxicity+of+emerging+per-+and+polyfluoroalkyl+substances%3A+Comparison+to+legacy+PFOS+and+PFOA&stitle=Environ.+Res.&title=Environmental+Research&volume=212&issue=&spage=&epage=&aulast=Jane+L+Espartero&aufirst=Lore&auinit=L.&aufull=Jane+L+Espa…	Copyright 2022 Elsevier B.V., All rights reserved.
Perfluoroalkyl substances in hen eggs from different types of husbandry		Mikolajczyk S., Pajurek M., Warenik-Bany M.	(Mikolajczyk S., szczepan.mikolajczyk@piwet.pulawy.pl; Pajurek M.; Warenik-Bany M.) National Veterinary Research Institute, Radiobiology Department, NRL for Halogenated POPs (PCDD/Fs, PCBs and PBDE) in Food and Feed, 57 Partyzantow Avenue, Pulawy, Poland.	S. Mikolajczyk, National Veterinary Research Institute, Radiobiology Department, NRL for Halogenated POPs (PCDD/Fs, PCBs and PBDE) in Food and Feed, 57 Partyzantow Avenue, Pulawy, Poland. Email: szczepan.mikolajczyk@piwet.pulawy.pl		5/31/2022	7/5/2022	Chemosphere (2022) 303 Article Number: 134950. Date of Publication: 1 Sep 2022	Chemosphere	2022	303				1-Sep-22	Article					1879-1298 (electronic),0045-6535		Elsevier Ltd	Poultry eggs from cage, ecological and free range production were analyzed in terms of perfluoroalkyl substances (PFASs). Taking into account all fourteen analyzed compounds, perfluorobutanoic acid (PFBA) reach the highest concentrations (mean 0.23, 0.24, 0.27 μg/kg wet weight (w.w) for organic, cage and free range eggs respectively. Taking into account the lower bound sum of four PFASs: PFOS, PF…		Hen eggs,PFAS,Risk assessment	organofluorine derivative, perfluoroalkyl substance	perfluorobutanesulfonic acid, perfluorobutanoic acid, perfluorodecanoic acid, perfluorododecanoic acid, perfluoroheptanesulfonic acid, perfluoroheptanoic acid, perfluorohexanesulfonic acid, perfluorohexanoic acid, perfluorononanoic acid, perfluorooctanesulfonic acid, perfluorooctanoic acid, perfluoropentanesulfonic acid, perfluoropentanoic acid, perfluoroundecanoic acid, unclassified drug	agriculture, poultry egg	adult, animal experiment, article, cage, chemical analysis, concentration process, consumer, controlled study, drug tolerability, egg production, female, food contamination, hen, nonhuman, outcome assessment, quality control, risk assessment					perfluorodecanoic acid (335-76-2), perfluorododecanoic acid (307-55-1), perfluorohexanesulfonic acid (355-46-4), perfluorohexanoic acid (307-24-4), perfluorononanoic acid (375-95-1), perfluorooctanoic acid (335-67-1), perfluoroundecanoic acid (2058-94-8)		Clinical and Experimental Biochemistry (29), Environmental Health and Pollution Control (46)		English	English		35577131	L2018180549	10.1016/j.chemosphere.2022.134950	http://dx.doi.org/10.1016/j.chemosphere.2022.134950	https://www.embase.com/search/results?subaction=viewrecord&id=L2018180549&from=export	https://unimi.primo.exlibrisgroup.com/openurl/39UMI_INST/39UMI_INST:VU1?sid=EMBASE&issn=18791298&id=doi:10.1016%2Fj.chemosphere.2022.134950&atitle=Perfluoroalkyl+substances+in+hen+eggs+from+different+types+of+husbandry&stitle=Chemosphere&title=Chemosphere&volume=303&issue=&spage=&epage=&aulast=Mikolajczyk&aufirst=Szczepan&auinit=S.&aufull=Mikolajczyk+S.&coden=CMSHA&isbn=&pages=-&date=2022&auinit1…	Copyright 2022 Elsevier B.V., All rights reserved.
Exposure to perfluoroalkyl substances and neonatal immunoglobulin profiles in the upstate KIDS study (2008–2010)		Jones L.E., Ghassabian A., Lawrence D.A., Sundaram R., Yeung E., Kannan K., Bell E.M.	(Jones L.E., lejones@albany.edu; Lawrence D.A., david.lawrence@health.ny.gov; Bell E.M., ebell@albany.edu) Department of Environmental Health Sciences, School of Public Health, State University of New York, Albany, United States. , (Ghassabian A., Akhgar.Ghassabian@nyulangone.org; Kannan K., Kurunthachalam.Kannan@nyulangone.org) Department of Pediatrics, New York University Grossman School of Med…	E.M. Bell, Departments of Environmental Health Sciences, University at Albany, School of Public Health, One University Place Rm. 105, Rensselaer, NY, United States. Email: ebell@albany.edu		7/28/2022		Environmental Pollution (2022) 308 Article Number: 119656. Date of Publication: 1 Sep 2022	Environmental Pollution	2022	308				1-Sep-22	Article					1873-6424 (electronic),0269-7491		Elsevier Ltd	Infant exposure to per/polyfluoroalkyl compounds is associated with immune disruption. We examined associations between neonatal concentrations of perflurooctanoic acid (PFOA) and perfluorooctanesulfonic acid (PFOS) and immunoglobulin (Ig) isotype profiles in a prospective cohort of infants. We measured Ig isotypes, including IgA, IgE, IgM and the IgG subclasses IgG(1), IgG(2), IgG(3), and IgG(4,…		Mixture analysis,Neonatal immunity,PFOA,PFOS,Quantile-based g-computation	immunoglobulin, perfluorooctanesulfonic acid	endogenous compound, immunoglobulin A, immunoglobulin class, immunoglobulin E, immunoglobulin G, immunoglobulin G1, immunoglobulin G2, immunoglobulin G3, immunoglobulin G4, immunoglobulin M	immunity	article, body mass, child, cohort analysis, controlled study, drug therapy, female, gene expression, human, immunoglobulin blood level, infant, infertility therapy, major clinical study, male, newborn, parity, pollutant, pregnancy, prospective study, protein expression, race, randomized controlled trial, regression model									English	English		35787426	L2019236786	10.1016/j.envpol.2022.119656	http://dx.doi.org/10.1016/j.envpol.2022.119656	https://www.embase.com/search/results?subaction=viewrecord&id=L2019236786&from=export	https://unimi.primo.exlibrisgroup.com/openurl/39UMI_INST/39UMI_INST:VU1?sid=EMBASE&issn=18736424&id=doi:10.1016%2Fj.envpol.2022.119656&atitle=Exposure+to+perfluoroalkyl+substances+and+neonatal+immunoglobulin+profiles+in+the+upstate+KIDS+study+%282008%E2%80%932010%29&stitle=Environ.+Pollut.&title=Environmental+Pollution&volume=308&issue=&spage=&epage=&aulast=Jones&aufirst=Laura+E.&auinit=L.E.&aufu…	Copyright 2022 Elsevier B.V., All rights reserved.
Prenatal and early postnatal exposure to perfluoroalkyl substances and bone mineral content and density in the Odense child cohort		Højsager F.D., Andersen M., Juul A., Nielsen F., Möller S., Christensen H.T., Grøntved A., Grandjean P., Jensen T.K.	(Højsager F.D., frdh@health.sdu.dk; Nielsen F.; Grandjean P.; Jensen T.K.) Department of Clinical Pharmacology, Pharmacy and Environmental Medicine, Institute of Public Health, University of Southern Denmark, J.B. Winsløwsvej 17A, Odense, Denmark. , (Andersen M.) Department of Endocrinology and Metabolism, Odense University, Denmark. , (Andersen M.) Institute of Clinical Research, Faculty of Heal…	F.D. Højsager, Department of Clinical Pharmacology, Pharmacy and Environmental Medicine, Institute of Public Health, University of Southern Denmark, J.B. Winsløwsvej 17A, Odense, Denmark. Email: frdh@health.sdu.dk		8/8/2022	9/8/2022	Environment International (2022) 167 Article Number: 107417. Date of Publication: 1 Sep 2022	Environment International	2022	167				1-Sep-22	Article					1873-6750 (electronic),0160-4120		Elsevier Ltd	Introduction: Exposure to perfluoroalkyl substances (PFAS) has been associated with lower bone mineral density (BMD) in animal and human studies, but prospective data from children are limited. Objectives: To determine associations between prenatal and early postnatal PFAS exposure and BMD at age 7 years. Methods: In the Odense Child Cohort, Denmark, pregnant women were recruited in 2010–2012, an…		Bone mineral density,Children,Endocrine disruptors,Environmental epidemiology,Perfluoroalkyl substances	perfluorodecanoic acid, perfluorohexanesulfonic acid, perfluorononanoic acid, perfluorooctanesulfonic acid, perfluorooctanoic acid		bone density, bone mineral, perinatal exposure, prenatal exposure	article, body composition, bone mass, breast feeding, child, cohort analysis, controlled study, Denmark, directed acyclic graph, dual energy X ray absorptiometry, female, gestation period, human, incidence, liquid chromatography-mass spectrometry, male, medical examination, pregnant woman, preschool child, prospective study, school child, structural equation modeling					perfluorodecanoic acid (335-76-2), perfluorohexanesulfonic acid (355-46-4), perfluorononanoic acid (375-95-1), perfluorooctanoic acid (335-67-1)		Obstetrics and Gynecology (10), Orthopedic Surgery (33), Pediatrics and Pediatric Surgery (7)		English	English		35914335	L2019496582	10.1016/j.envint.2022.107417	http://dx.doi.org/10.1016/j.envint.2022.107417	https://www.embase.com/search/results?subaction=viewrecord&id=L2019496582&from=export	https://unimi.primo.exlibrisgroup.com/openurl/39UMI_INST/39UMI_INST:VU1?sid=EMBASE&issn=18736750&id=doi:10.1016%2Fj.envint.2022.107417&atitle=Prenatal+and+early+postnatal+exposure+to+perfluoroalkyl+substances+and+bone+mineral+content+and+density+in+the+Odense+child+cohort&stitle=Environ.+Int.&title=Environment+International&volume=167&issue=&spage=&epage=&aulast=H%C3%B8jsager&aufirst=F.D.&auinit=…	Copyright 2022 Elsevier B.V., All rights reserved.
Effect of perfluoroalkyl exposure in pregnancy and infancy on intrauterine and childhood growth and anthropometry. Sub study from COPSAC2010 birth cohort		Sevelsted A., Gürdeniz G., Rago D., Pedersen C.-E.T., Lasky-Su J.A., Checa A., Zhang P., Wheelock C.E., Normann S.S., Kristensen D.M., Rasmussen M.A., Schullehner J., Sdougkou K., Martin J.W., Stokholm J., Bønnelykke K., Bisgaard H., Chawes B.	(Sevelsted A.; Gürdeniz G.; Rago D.; Pedersen C.-E.T.; Normann S.S.; Rasmussen M.A.; Stokholm J.; Bønnelykke K.; Bisgaard H.; Chawes B., chawes@copsac.com) COPSAC, Copenhagen Prospective Studies on Asthma in Childhood, Herlev and Gentofte Hospital, University of Copenhagen, Copenhagen, Denmark. , (Lasky-Su J.A.) Brigham and Women's Hospital and Harvard Medical School, Boston, MA, United States. ,…	B. Chawes, COPSAC, Copenhagen Prospective Studies on Asthma in Childhood, Herlev and Gentofte Hospital, University of Copenhagen, Copenhagen, Denmark. Email: chawes@copsac.com		8/30/2022		eBioMedicine (2022) 83 Article Number: 104236. Date of Publication: 1 Sep 2022	eBioMedicine	2022	83				1-Sep-22	Article					2352-3964 (electronic)		Elsevier B.V.	Background: Perfluoroalkyl substances PFOS and PFOA are persistent and bioaccumulative exogenous chemicals in the human body with a range of suspected negative health effects. It is hypothesised that exposure during prenatal and early postnatal life might have particularly detrimental effects on intrauterine and childhood growth. In a Danish longitudinal mother-child cohort we investigate effect …		BMI,Child,Growth,Lactocyl Ceramides,MeSH,Metabolomics,Molecular epidemiology,Mother-child cohort,PFOA,PFOS,Xenobiotics	ceramide, perfluorooctanoic acid, xenobiotic agent	lactosylceramide	anthropometry, birth cohort, body mass, childhood, infancy, metabolomics, molecular epidemiology, pregnancy	adult, article, child, cohort analysis, controlled study, European Union, female, fetus, fetus growth, funding, heart, HLF cell line (lung fibroblast), human, human cell, human experiment, human tissue, major clinical study, male, maternal plasma, metabolism, mother, observational study, phenotype, pipeline, pregnant woman									English	English		36030647	L2019898681	10.1016/j.ebiom.2022.104236	http://dx.doi.org/10.1016/j.ebiom.2022.104236	https://www.embase.com/search/results?subaction=viewrecord&id=L2019898681&from=export	https://unimi.primo.exlibrisgroup.com/openurl/39UMI_INST/39UMI_INST:VU1?sid=EMBASE&issn=23523964&id=doi:10.1016%2Fj.ebiom.2022.104236&atitle=Effect+of+perfluoroalkyl+exposure+in+pregnancy+and+infancy+on+intrauterine+and+childhood+growth+and+anthropometry.+Sub+study+from+COPSAC2010+birth+cohort&stitle=eBioMedicine&title=eBioMedicine&volume=83&issue=&spage=&epage=&aulast=Sevelsted&aufirst=Astrid&au…	Copyright 2022 Elsevier B.V., All rights reserved.
S-15-03 Prenatal exposures to environmental toxins are more pronounced in human male fetuses		Mamsen L.	(Mamsen L.) University Hospital of Copenhagen, Copenhagen, Denmark.				1/25/2023	Toxicology Letters (2022) 368 Supplement (S39-S40). Date of Publication: 1 Sep 2022	Toxicology Letters	2022	368		S39	S40	1-Sep-22	Conference Abstract	XVIth International Congress of Toxicology (ICT 2022) - UNITING IN TOXICOLOGY	Netherlands, Maastricht	2022-09-18 to 2022-09-21		1879-3169 (electronic),0378-4274		Elsevier Ireland Ltd	Background: Persistent organic pollutants (POPs) have gained attention due to their potential adverse health effects, in particular following early life exposure. Prenatal exposure has in some human studies been associated with congenital deficits, reduced foetal growth, retarded lung maturation, and endocrine dysregulation, though reports are inconsistent. Most human studies have evaluated prena…			toxin	flame retardant, pesticide, polychlorinated biphenyl	environmental exposure, prenatal exposure	adipose tissue, adolescent, adult, brain, central nervous system, child, conference abstract, controlled study, embryo, female, fetus, fetus death, fetus liver, fetus lung, heart, human, human embryo, human tissue, lung parenchyma, major clinical study, male, mass fragmentography, maternal serum, persistent organic pollutant, placenta, pregnancy termination, school child, umbilical cord									English	English			L2020211650	10.1016/j.toxlet.2022.07.125	http://dx.doi.org/10.1016/j.toxlet.2022.07.125	https://www.embase.com/search/results?subaction=viewrecord&id=L2020211650&from=export	https://unimi.primo.exlibrisgroup.com/openurl/39UMI_INST/39UMI_INST:VU1?sid=EMBASE&issn=18793169&id=doi:10.1016%2Fj.toxlet.2022.07.125&atitle=S-15-03+Prenatal+exposures+to+environmental+toxins+are+more+pronounced+in+human+male+fetuses&stitle=Toxicol.+Lett.&title=Toxicology+Letters&volume=368&issue=&spage=S39&epage=S40&aulast=Mamsen&aufirst=L.&auinit=L.&aufull=Mamsen+L.&coden=&isbn=&pages=S39-S40&…	Copyright 2023 Elsevier B.V., All rights reserved.
Association between pelvic floor dysfunction and pelvic floor ultrasonography evaluation in pregnant women: A cross-sectional study		Tas I.S., Yasa C., Ugurlucan F.G., Yildirim A.	(Tas I.S., incisematas@gmail.com; Yasa C.; Ugurlucan F.G.; Yildirim A.) Department of Obstetrics and Gynecology, Istanbul Faculty of Medicine, Istanbul University, Istanbul, Turkey.	I.S. Tas, Department of Obstetrics and Gynecology, Istanbul Faculty of Medicine, Istanbul University, Istanbul, Turkey. Email: incisematas@gmail.com		10/20/2022	10/24/2022	Clinical and Experimental Obstetrics and Gynecology (2022) 49:9 Article Number: 4909203. Date of Publication: 1 Sep 2022	Clinical and Experimental Obstetrics and Gynecology	2022	49	9			1-Sep-22	Article					0390-6663		IMR Press Limited	Background: Pelvic floor dysfunctions (PFDs) are commonly encountered in pregnancy, which may include urinary and fecal incontinence, pelvic pain, sexual dysfunction and pelvic organ prolapse. Identifying these problems and their risk factors in pregnancy is crucial for prevention and management. The primary outcome of this study is to investigate the relationship between the PFD symptoms in preg…		fecal incontinence,Pelvic floor disorders,Pelvic floor dysfunction,Pelvic floor ultrasonography,Pelvic organ prolapse,Pregnancy,Sexual dysfunction,Translabial ultrasonography,Transperineal ultrasonography,Urinary incontinence			pelvic floor disorder, pelvis radiography, pregnant woman, transperineal ultrasound	adult, article, birth weight, bladder neck, body mass, clinical article, cross-sectional study, detrusor muscle, feces incontinence, female, Female Sexual Function Index, flatus incontinence, gestational age, human, Incontinence Impact Questionnaire, measurement, muscle strength, muscle thickness, obstetric delivery, outcome assessment, Pelvic Floor Distress Inventory, pelvic organ prolapse, pelv…							Obstetrics and Gynecology (10), Radiology (14)		English	English			L2020709090	10.31083/j.ceog4909203	http://dx.doi.org/10.31083/j.ceog4909203	https://www.embase.com/search/results?subaction=viewrecord&id=L2020709090&from=export	https://unimi.primo.exlibrisgroup.com/openurl/39UMI_INST/39UMI_INST:VU1?sid=EMBASE&issn=03906663&id=doi:10.31083%2Fj.ceog4909203&atitle=Association+between+pelvic+floor+dysfunction+and+pelvic+floor+ultrasonography+evaluation+in+pregnant+women%3A+A+cross-sectional+study&stitle=Clin.+Exp.+Obstet.+Gynecol.&title=Clinical+and+Experimental+Obstetrics+and+Gynecology&volume=49&issue=9&spage=&epage=&aula…	Copyright 2022 Elsevier B.V., All rights reserved.
Exposure to Pollutants with Endocrine Disrupting Properties Is Associated with Early Cartilage Defects and Chondrocyte Inflammatory and Oxidative Activation		Berkani S., Kouki I., Babajko S., Pigenet A., Natarajan P., Ordoukhanian P., Houard X., Lotz M., Demeneix B., Fini J.-B., Berenbaum F., Sellam J., Courties A.	(Berkani S.; Kouki I.; Pigenet A.; Houard X.) Sorbonne Université, INSERM UMR 938, Centre de Recherche Saint-Antoine, Department of Rheumatology, Assistance Publique, Hôpital Saint-Antoine, Assistance Publique-Hôpitaux de Paris (AP-HP), Paris, France. , (Babajko S.) Centre de Recherche des Cordeliers, INSERM, Sorbonne Université, Université de Paris, Paris, France. , (Natarajan P.; Ordoukhanian P…	S. Berkani, Sorbonne Université, INSERM UMR 938, Centre de Recherche Saint-Antoine, Department of Rheumatology, Assistance Publique, Hôpital Saint-Antoine, Assistance Publique-Hôpitaux de Paris (AP-HP), Paris, France.			1/11/2023	Arthritis and Rheumatology (2022) 74 Supplement 9 (33-35). Date of Publication: 1 Sep 2022	Arthritis and Rheumatology	2022	74		33	35	1-Sep-22	Conference Abstract	American College of Rheumatology Convergence, ACR 2022	United States, Philadelphia, PA	2022-11-10 to 2022-11-14		2326-5205		John Wiley and Sons Inc.	Background/Purpose: Humans are exposed to pollutants with endocrine disruptors (ED) properties from their in utero life. Among them, a mix of 15 pollutants (perfluorinated compounds, bisphenol A, phthalates...) ubiquitously present (i.e, amniotic fluid of pregnant women, blood sera) has been associated with thyroid disruption and for some of them with language delay acquisition in children of exp…				chemokine, cytokine, drinking water, endocrine disruptor, endogenous compound, genomic RNA, interleukin 6, interleukin derivative, messenger RNA, mitogen activated protein kinase, mitogen activated protein kinase 14, monocyte chemotactic protein 1, perfluorooctanoic acid, stromelysin	chondrocyte, endocrine system, histology, oxidation, pollutant, protein phosphorylation	analysis of variance, animal cell, animal experiment, animal model, arthropathy, C57BL 6 mouse, cartilage degeneration, cell activation, conference abstract, controlled study, cytotoxicity, differential gene expression, dose response, enzyme linked immunosorbent assay, female, ferroptosis, gene expression, gene ontology, glutathione metabolism, homeostasis, human, in vitro study, knee, male, mati…					mitogen activated protein kinase (142243-02-5), perfluorooctanoic acid (335-67-1), stromelysin (79955-99-0)				English	English			L639964950	10.1002/art.42355	http://dx.doi.org/10.1002/art.42355	https://www.embase.com/search/results?subaction=viewrecord&id=L639964950&from=export	https://unimi.primo.exlibrisgroup.com/openurl/39UMI_INST/39UMI_INST:VU1?sid=EMBASE&issn=23265205&id=doi:10.1002%2Fart.42355&atitle=Exposure+to+Pollutants+with+Endocrine+Disrupting+Properties+Is+Associated+with+Early+Cartilage+Defects+and+Chondrocyte+Inflammatory+and+Oxidative+Activation&stitle=Arthritis+Rheum.&title=Arthritis+and+Rheumatology&volume=74&issue=&spage=33&epage=35&aulast=Berkani&aufi…	Copyright 2023 Elsevier B.V., All rights reserved.
Prenatal exposure to persistent organic pollutants and changes in infant growth and childhood growth trajectories		Cai A., Portengen L., Govarts E., Martin L.R., Schoeters G., Legler J., Vermeulen R., Lenters V., Remy S.	(Cai A., a.cai@uu.nl; Portengen L.; Legler J.; Vermeulen R.) Institute for Risk Assessment Sciences, Department of Population Health Sciences, Utrecht University, Utrecht, Netherlands. , (Cai A., a.cai@uu.nl; Govarts E.; Martin L.R.; Remy S., sylvie.remy@vito.be) VITO Health, Flemish Institute for Technological Research (VITO), Mol, Belgium. , (Schoeters G.) Department of Biomedical Sciences, Uni…	A. Cai, Institute for Risk Assessment Sciences, Utrecht University, Yalelaan 2 Room 3.19 B, Utrecht, Netherlands. Email: a.cai@uu.nl"S. Remy, VITO Health, Flemish Institute for Technological Research (VITO), Industriezone Vlasmeer 7, Europawijk, Mol, Belgium. Email: sylvie.remy@vito.be			9/30/2022	medRxiv (2022). Date of Publication: 30 Aug 2022	medRxiv	2022					30-Aug-22	Preprint							medRxiv	Background: Children are born with a burden of persistent organic pollutants (POPs) which may have endocrine disrupting properties and have been postulated to contribute to the rise in childhood obesity. The current evidence is equivocal, which may be because many studies investigate the effects at one time point during childhood. We assessed associations between prenatal exposure to POPs and gro…		childhood growth trajectory,infant growth,longitudinal study,organochlorines,poly- and perfluoroalkyl substances	1,1 dichloro 2,2 bis(4 chlorophenyl)ethylene, hexachlorobenzene, organochlorine derivative, perfluorooctanesulfonic acid, perfluorooctanoic acid, polychlorinated biphenyl, unclassified drug		body mass, child growth, childhood, elastic tissue, longitudinal study, persistent organic pollutant, prenatal exposure, umbilical cord blood	child, female, human, infancy, infant, male									English	English			L2020192067	10.1101/2022.08.30.22279378	http://dx.doi.org/10.1101/2022.08.30.22279378	https://www.embase.com/search/results?subaction=viewrecord&id=L2020192067&from=export	https://unimi.primo.exlibrisgroup.com/openurl/39UMI_INST/39UMI_INST:VU1?sid=EMBASE&issn=&id=doi:10.1101%2F2022.08.30.22279378&atitle=Prenatal+exposure+to+persistent+organic+pollutants+and+changes+in+infant+growth+and+childhood+growth+trajectories&stitle=medRxiv&title=medRxiv&volume=&issue=&spage=&epage=&aulast=Cai&aufirst=Anran&auinit=A.&aufull=Cai+A.&coden=&isbn=&pages=-&date=2022&auinit1=A&auin…	Copyright 2022 Elsevier B.V., All rights reserved.
Dermal uptake: An important pathway of human exposure to perfluoroalkyl substances?		Ragnarsdóttir O., Abdallah M.A.-E., Harrad S.	(Ragnarsdóttir O., o.ragnarsdottir@bham.ac.uk; Abdallah M.A.-E.; Harrad S.) School of Geography, Earth & Environmental Sciences, University of Birmingham, Birmingham, United Kingdom.	O. Ragnarsdóttir, School of Geography, Earth & Environmental Sciences, University of Birmingham, Birmingham, United Kingdom. Email: o.ragnarsdottir@bham.ac.uk		6/20/2022	6/24/2022	Environmental Pollution (2022) 307 Article Number: 119478. Date of Publication: 15 Aug 2022	Environmental Pollution	2022	307				15-Aug-22	Review					1873-6424 (electronic),0269-7491		Elsevier Ltd	Per- and polyfluoroalkyl substances (PFAS) have been produced and used in a broad range of products since the 1950s. This class, comprising of thousands of chemicals, have been used in many different products ranging from firefighting foam to personal care products and clothes. Even at relatively low levels of exposure, PFAS have been linked to various health effects in humans such as lower birth…		3D-human skin equivalents,Absorption,Bioavailability,Dermal exposure,PFAS	chemical compound, perfluoroalkyl substance	flame retardant, unclassified drug	environmental exposure	bioavailability, human, in vivo study, pollutant, review, skin absorption							Environmental Health and Pollution Control (46)		English	English		35588958	L2018507199	10.1016/j.envpol.2022.119478	http://dx.doi.org/10.1016/j.envpol.2022.119478	https://www.embase.com/search/results?subaction=viewrecord&id=L2018507199&from=export	https://unimi.primo.exlibrisgroup.com/openurl/39UMI_INST/39UMI_INST:VU1?sid=EMBASE&issn=18736424&id=doi:10.1016%2Fj.envpol.2022.119478&atitle=Dermal+uptake%3A+An+important+pathway+of+human+exposure+to+perfluoroalkyl+substances%3F&stitle=Environ.+Pollut.&title=Environmental+Pollution&volume=307&issue=&spage=&epage=&aulast=Ragnarsd%C3%B3ttir&aufirst=Oddn%C3%BD&auinit=O.&aufull=Ragnarsd%C3%B3ttir+O.…	Copyright 2022 Elsevier B.V., All rights reserved.
Prevalence and severity of pelvic floor disorders in pregnant and postpartum women		Palmieri S., De Bastiani S.S., Degliuomini R., Ruffolo A.F., Casiraghi A., Vergani P., Gallo P., Magoga G., Cicuti M., Parma M., Frigerio M.	(Palmieri S., stefipalmi89@gmail.com; Vergani P.) Gynaecology Division, Milano-Bicocca University, Milan, Italy. , (De Bastiani S.S.; Degliuomini R.; Ruffolo A.F.; Casiraghi A.) Gynecology Division, Vita-Salute San Raffaele University, Milan, Italy. , (Vergani P.) Obstetric Division, Monza and Brianza Mother and Child Foundation, Monza, Italy. , (Gallo P.) S. Maria delle Grazie Hospital, Pozzuoli…	S. Palmieri, Gynaecology Division, Milano-Bicocca University, Milan, Italy. Email: stefipalmi89@gmail.com		12/8/2021	8/2/2022	International Journal of Gynecology and Obstetrics (2022) 158:2 (346-351). Date of Publication: 1 Aug 2022	International Journal of Gynecology and Obstetrics	2022	158	2	346	351	1-Aug-22	Article					1879-3479 (electronic),0020-7292		John Wiley and Sons Ltd	Objective: This multicenter study aimed to evaluate risk factors, prevalence and severity of pelvic floor disorders (PFDs) as well as their consequences on women's emotional well-being, using a questionnaire validated specifically for pregnancy and postpartum. Methods: Prospective study conducted in eight teaching hospitals in Italy and Italian-speaking Switzerland. Pregnant and postpartum women …		pelvic floor,pelvic floor disorders,postpartum,pregnancy,quality of life,women's health			emotional well-being, pelvic floor disorder	adult, article, bladder disease, body mass, cigarette smoking, constipation, disease severity, dyspareunia, enteropathy, feces incontinence, female, human, major clinical study, micturition disorder, multicenter study, parity, pregnancy outcome, pregnant woman, prevalence, prospective study, puerperium, questionnaire, risk factor, sexual dysfunction, sexual function, stress incontinence, third tr…							Obstetrics and Gynecology (10), Public Health, Social Medicine and Epidemiology (17), Psychiatry (32)		English	English		34778951	L2014386363	10.1002/ijgo.14019	http://dx.doi.org/10.1002/ijgo.14019	https://www.embase.com/search/results?subaction=viewrecord&id=L2014386363&from=export	https://unimi.primo.exlibrisgroup.com/openurl/39UMI_INST/39UMI_INST:VU1?sid=EMBASE&issn=18793479&id=doi:10.1002%2Fijgo.14019&atitle=Prevalence+and+severity+of+pelvic+floor+disorders+in+pregnant+and+postpartum+women&stitle=Int.+J.+Gynecol.+Obstet.&title=International+Journal+of+Gynecology+and+Obstetrics&volume=158&issue=2&spage=346&epage=351&aulast=Palmieri&aufirst=Stefania&auinit=S.&aufull=Palmie…	Copyright 2022 Elsevier B.V., All rights reserved.
Mixture of environmental pollutants in breast milk from a Spanish cohort of nursing mothers		Rovira J., Martínez M.Á., Mari M., Cunha S.C., Fernandes J.O., Marmelo I., Marques A., Haug L.S., Thomsen C., Nadal M., Domingo J.L., Schuhmacher M.	(Rovira J.; Mari M.; Schuhmacher M.) Environmental Engineering Laboratory, Departament d'Enginyeria Quimica, Universitat Rovira i Virgili, Av. Països Catalans 26, Tarragona, Catalonia, Spain. , (Rovira J.; Nadal M.; Domingo J.L.) Laboratory of Toxicology and Environmental Health, School of Medicine, IISPV, Universitat Rovira i Virgili, Sant Llorenç 21, Reus, Catalonia, Spain. , (Martínez M.Á., ma…	M.Á. Martínez, Institut d'Investigació Sanitària Pere Virgili (IISPV), Reus, Spain. Email: mariaangeles.martinez@iispv.cat		7/6/2022	7/28/2022	Environment International (2022) 166 Article Number: 107375. Date of Publication: 1 Aug 2022	Environment International	2022	166				1-Aug-22	Article					1873-6750 (electronic),0160-4120		Elsevier Ltd	Breastfeeding is one of the most effective ways to ensure child health and survival, with several benefits for both the infants and their mothers. However, breast milk can contain environmental pollutants with endocrine disruption capacity, neurotoxicity and/or potential to alter microbiota. Monitoring breast milk provides information on the current chemical exposure of breastfed infants and, in …		Breast milk,Early life exposure,Endocrine disruptors,Human biomonitoring,Neurotoxicity,Pesticides,POPs		1,1 dichloro 2,2 bis(4 chlorophenyl)ethylene, 4,4' isopropylidenediphenol, chlorphenotane, chlorpyrifos, hexachlorobenzene, immunoglobulin A (endogenous compound), methylmercury, oxychlordane, perfluorohexanesulfonic acid, perfluorononanoic acid, perfluorooctanoic acid, perfluoroundecanoic acid, polybrominated diphenyl ether, polychlorinated biphenyl, tetrabromobisphenol A	breast milk, mother, pollutant, Spanish nursing mother	article, body mass, breast feeding, child health, cohort analysis, controlled study, female, human, lowest income group, mass spectrometry, microflora, multipara, neurotoxicity, persistent organic pollutant, primipara, smoking					1,1 dichloro 2,2 bis(4 chlorophenyl)ethylene (72-55-9), 4,4' isopropylidenediphenol (80-05-7), chlorphenotane (50-29-3), chlorpyrifos (2921-88-2), hexachlorobenzene (118-74-1, 55600-34-5), methylmercury (16056-34-1, 593-74-8), oxychlordane (27304-13-8), perfluorohexanesulfonic acid (355-46-4), perfluorononanoic acid (375-95-1), perfluorooctanoic acid (335-67-1), perfluoroundecanoic acid (2058-94-…		Obstetrics and Gynecology (10), Environmental Health and Pollution Control (46)		English	English		35777115	L2018996022	10.1016/j.envint.2022.107375	http://dx.doi.org/10.1016/j.envint.2022.107375	https://www.embase.com/search/results?subaction=viewrecord&id=L2018996022&from=export	https://unimi.primo.exlibrisgroup.com/openurl/39UMI_INST/39UMI_INST:VU1?sid=EMBASE&issn=18736750&id=doi:10.1016%2Fj.envint.2022.107375&atitle=Mixture+of+environmental+pollutants+in+breast+milk+from+a+Spanish+cohort+of+nursing+mothers&stitle=Environ.+Int.&title=Environment+International&volume=166&issue=&spage=&epage=&aulast=Rovira&aufirst=Joaquim&auinit=J.&aufull=Rovira+J.&coden=ENVID&isbn=&pages…	Copyright 2022 Elsevier B.V., All rights reserved.
Association of Prenatal Exposure to Endocrine-Disrupting Chemicals with Liver Injury in Children		Midya V., Colicino E., Conti D.V., Berhane K., Garcia E., Stratakis N., Andrusaityte S., Basagaña X., Casas M., Fossati S., Gražulevičienė R., Haug L.S., Heude B., Maitre L., McEachan R., Papadopoulou E., Roumeliotaki T., Philippat C., Thomsen C., Urquiza J., Vafeiadi M., Varo N., Vos M.B., Wright J., McConnell R., Vrijheid M., Chatzi L., Valvi D.	(Midya V.; Colicino E.; Valvi D., dania.valvi@mssm.edu) Department of Environmental Medicine and Public Health, Icahn School of Medicine at Mount Sinai, New York City, NY, United States. , (Conti D.V.; Garcia E.; Stratakis N.; McConnell R.; Chatzi L.) Department of Population and Public Health Sciences, Keck School of Medicine, University of Southern California, Los Angeles, United States. , (Ber…	D. Valvi, One Gustave L. Levy Place, PO Box 1057, New York, NY, United States. Email: dania.valvi@mssm.edu		7/19/2022	8/4/2022	JAMA Network Open (2022) 5:7 (E2220176). Date of Publication: 6 Jul 2022	JAMA Network Open	2022	5	7	E2220176		6-Jul-22	Article					2574-3805 (electronic)		American Medical Association	Importance: Prenatal exposures to endocrine-disrupting chemicals (EDCs) may increase the risk for liver injury in children; however, human evidence is scarce, and previous studies have not considered potential EDC-mixture effects. Furthermore, the association between prenatal EDC exposure and hepatocellular apoptosis in children has not been studied previously. Objective: To investigate associati…			endocrine disruptor (drug toxicity)	4 hydroxybenzoic acid ester (drug toxicity), alanine aminotransferase (endogenous compound), aspartate aminotransferase (endogenous compound), cytokeratin 18 (endogenous compound), gamma glutamyltransferase (endogenous compound), metal (drug toxicity), organochlorine pesticide (drug toxicity), organophosphate pesticide (drug toxicity), perfluoroalkyl substance (drug toxicity), phenol derivative (…	liver injury, prenatal exposure	alanine aminotransferase blood level, article, aspartate aminotransferase blood level, Bayes theorem, birth cohort, bromination, child, cohort analysis, disease association, exposome, female, France, Greece, human, human tissue, Lithuania, major clinical study, male, maternal blood, molecular weight, nonalcoholic fatty liver, Norway, odds ratio, pregnancy, preschool child, prospective study, prot…					4 hydroxybenzoic acid ester (8014-02-6), alanine aminotransferase (9000-86-6, 9014-30-6), aspartate aminotransferase (9000-97-9), gamma glutamyltransferase (85876-02-4), phthalic acid (88-99-3)		Obstetrics and Gynecology (10), Clinical and Experimental Biochemistry (29), Endocrinology (3), Gastroenterology (48), Toxicology (52), Pediatrics and Pediatric Surgery (7)		English	English		35793087	L638418562	10.1001/jamanetworkopen.2022.20176	http://dx.doi.org/10.1001/jamanetworkopen.2022.20176	https://www.embase.com/search/results?subaction=viewrecord&id=L638418562&from=export	https://unimi.primo.exlibrisgroup.com/openurl/39UMI_INST/39UMI_INST:VU1?sid=EMBASE&issn=25743805&id=doi:10.1001%2Fjamanetworkopen.2022.20176&atitle=Association+of+Prenatal+Exposure+to+Endocrine-Disrupting+Chemicals+with+Liver+Injury+in+Children&stitle=JAMA+Netw.+Open&title=JAMA+Network+Open&volume=5&issue=7&spage=E2220176&epage=&aulast=Midya&aufirst=Vishal&auinit=V.&aufull=Midya+V.&coden=&isbn=&p…	Copyright 2022 Elsevier B.V., All rights reserved.
Associations between prenatal exposure to perfluoroalkyl substances, hypomethylation of MEST imprinted gene and birth outcomes		Ku M.-S., Pan W.-C., Huang Y.-T., Hsieh W.-S., Hsu Y.-H., Chen P.-C., Liu C.-Y.	(Ku M.-S.; Chen P.-C.; Liu C.-Y., chenyuliu@ntu.edu.tw) Institute of Environmental and Occupational Health Sciences, College of Public Health, National Taiwan University, Taipei, Taiwan. , (Ku M.-S.; Hsieh W.-S.; Chen P.-C.; Liu C.-Y., chenyuliu@ntu.edu.tw) Department of Public Health, College of Public Health, National Taiwan University, Taipei, Taiwan. , (Pan W.-C.) Institute of Environmental a…	C.-Y. Liu, Institute of Environmental and Occupational Health Science, College of Public Health, National Taiwan University, Address: Room 736, No. 17, Xuzhou Road, Taipei, Taiwan. Email: chenyuliu@ntu.edu.tw		4/6/2022	4/12/2022	Environmental Pollution (2022) 304 Article Number: 119183. Date of Publication: 1 Jul 2022	Environmental Pollution	2022	304				1-Jul-22	Article					1873-6424 (electronic),0269-7491		Elsevier Ltd	Prenatal perfluoroalkyl substance (PFAS) exposure has been linked to adverse birth outcomes, but the underlying mechanism has yet to be elucidated. DNA methylation changes in mesoderm-specific transcript (MEST) imprinted gene may be a mechanism of the prenatal exposure effects of PFASs on fetal growth. The aim was to investigate the prenatal PFASs exposure effects on DNA methylation changes in ME…		Birth cohort,DNA methylation,Imprinted gene,MEST,Perfluoroalkyl substances,Prenatal exposure	alkyl group, perfluoroalkyl substance	unclassified drug	DNA methylation, gene, MEST gene, pregnancy outcome, prenatal exposure	adult, article, birth weight, cohort analysis, CpG island, female, fetus growth, genetic association, human, infant, major clinical study, prospective study, sex difference, Taiwan, umbilical cord blood							Obstetrics and Gynecology (10), Human Genetics (22), Pediatrics and Pediatric Surgery (7)		English	English		35331797	L2017528080	10.1016/j.envpol.2022.119183	http://dx.doi.org/10.1016/j.envpol.2022.119183	https://www.embase.com/search/results?subaction=viewrecord&id=L2017528080&from=export	https://unimi.primo.exlibrisgroup.com/openurl/39UMI_INST/39UMI_INST:VU1?sid=EMBASE&issn=18736424&id=doi:10.1016%2Fj.envpol.2022.119183&atitle=Associations+between+prenatal+exposure+to+perfluoroalkyl+substances%2C+hypomethylation+of+MEST+imprinted+gene+and+birth+outcomes&stitle=Environ.+Pollut.&title=Environmental+Pollution&volume=304&issue=&spage=&epage=&aulast=Ku&aufirst=Mei-Sheng&auinit=M.-S.&a…	Copyright 2022 Elsevier B.V., All rights reserved.
To which extent are per-and poly-fluorinated substances associated to metabolic syndrome?		Zare Jeddi M., Soltanmohammadi R., Barbieri G., Fabricio A.S.C., Pitter G., Dalla Zuanna T., Canova C.	(Zare Jeddi M.; Soltanmohammadi R.; Barbieri G.; Dalla Zuanna T.; Canova C.) Unit of Biostatistics, Epidemiology and Public Health, Department of Cardio-Thoraco-Vascular Sciences and Public Health, University of Padua, Padova, Italy. , (Fabricio A.S.C.) Regional Center for Biomarkers, Department of Clinical Pathology, Venice, Italy. , (Pitter G.) Screening and Health Impact Assessment Unit, Azien…			6/4/2021	6/8/2022	Reviews on environmental health (2022) 37:2 (211-228). Date of Publication: 27 Jun 2022	Reviews on environmental health	2022	37	2	211	228	27-Jun-22	Article					2191-0308 (electronic)		NLM (Medline)	Exposure to per- and polyfluoroalkyl substances (PFAS), ubiquitous persistent environmental contaminants, has led to substantial global concern due to their potential environmental and human health effects. Several epidemiological studies have assessed the possible association between PFAS exposure and risk of metabolic syndrome (MetS), however, the results are ambiguous. The aim of this study wa…		cardiometabolic risk factors,forever chemicals,insulin resistance,metabolic outcome,systematic review	fluorocarbon (drug toxicity)		metabolic syndrome X (epidemiology), pollutant	adult, child, cohort analysis, cross-sectional study, human, meta analysis, toxicity					fluorocarbon (11072-16-5)				English	English		34036763	L635160351	10.1515/reveh-2020-0144	http://dx.doi.org/10.1515/reveh-2020-0144	https://www.embase.com/search/results?subaction=viewrecord&id=L635160351&from=export	https://unimi.primo.exlibrisgroup.com/openurl/39UMI_INST/39UMI_INST:VU1?sid=EMBASE&issn=21910308&id=doi:10.1515%2Freveh-2020-0144&atitle=To+which+extent+are+per-and+poly-fluorinated+substances+associated+to+metabolic+syndrome%3F&stitle=Rev+Environ+Health&title=Reviews+on+environmental+health&volume=37&issue=2&spage=211&epage=228&aulast=Zare+Jeddi&aufirst=Maryam&auinit=M.&aufull=Zare+Jeddi+M.&code…	This record is sourced from MEDLINE/PubMed, a database of the U.S. National Library of Medicine
Persistent organic pollutant exposures among Greenlandic adults in relation to lifestyle and diet: New data from the ACCEPT cohort		Wielsøe M., Long M., Bossi R., Vorkamp K., Bonefeld-Jørgensen E.C.	(Wielsøe M., mwielsoe@ph.au.dk; Long M.; Bonefeld-Jørgensen E.C., ebj@ph.au.dk) Centre for Arctic Health & Molecular Epidemiology, Department of Public Health, Aarhus University, Bartholins Allé 2, Aarhus, Denmark. , (Bossi R.; Vorkamp K.) Department of Environmental Science, Aarhus University, Frederiksborgvej 399, Roskilde, Denmark. , (Bonefeld-Jørgensen E.C., ebj@ph.au.dk) Greenland Centre for…	M. Wielsøe, Center for Arctic Health and Molecular Epidemiology, Department of Public Health, Aarhus University, Denmark. Email: mwielsoe@ph.au.dk		3/15/2022	3/29/2022	Science of the Total Environment (2022) 827 Article Number: 154270. Date of Publication: 25 Jun 2022	Science of the Total Environment	2022	827				25-Jun-22	Article					1879-1026 (electronic),0048-9697		Elsevier B.V.	High concentrations of persistent organic pollutants (POPs) in blood of the Greenlandic population are well known. The exposure is mainly through traditional food intake, including marine mammals and seabirds. The present study aimed to follow up on POP concentrations (organochlorine pesticides, polychlorinated biphenyls, per- and polyfluoroalkyl substances, and halogenated flame retardants (HFRs…		Arctic,Halogenated flame retardants (HFRs),Organochlorine pesticides,Per- and polyfluoroalkyl substances (PFAS),Polybrominated diphenyl ethers (PBDEs),Polychlorinated biphenyls (PCBs)		flame retardant, omega 3 fatty acid, omega 6 fatty acid, organochlorine pesticide, polychlorinated biphenyl	diet, Greenland, lifestyle, persistent organic pollutant	adult, alcohol consumption, article, biological monitoring, blood sampling, body mass, child, concentration (parameter), educational status, female, follow up, food frequency questionnaire, food intake, geographic distribution, household income, human, limit of detection, limit of quantitation, male, personal income							Public Health, Social Medicine and Epidemiology (17), Clinical and Experimental Biochemistry (29), Environmental Health and Pollution Control (46)		English	English		35245549	L2017162023	10.1016/j.scitotenv.2022.154270	http://dx.doi.org/10.1016/j.scitotenv.2022.154270	https://www.embase.com/search/results?subaction=viewrecord&id=L2017162023&from=export	https://unimi.primo.exlibrisgroup.com/openurl/39UMI_INST/39UMI_INST:VU1?sid=EMBASE&issn=18791026&id=doi:10.1016%2Fj.scitotenv.2022.154270&atitle=Persistent+organic+pollutant+exposures+among+Greenlandic+adults+in+relation+to+lifestyle+and+diet%3A+New+data+from+the+ACCEPT+cohort&stitle=Sci.+Total+Environ.&title=Science+of+the+Total+Environment&volume=827&issue=&spage=&epage=&aulast=Wiels%C3%B8e&auf…	Copyright 2022 Elsevier B.V., All rights reserved.
Perioperative respiratory adverse events during ambulatory anesthesia in obese children		Marjanovic V., Budic I., Golubovic M., Breschan C.	(Marjanovic V., vesna.marjanovic@medfak.ni.ac.rs; Budic I., ivana.budic@medfak.ni.ac.rs; Golubovic M., mladjan.golubovic@medfak.ni.ac.rs) Faculty of Medicine, University of Nis, Blvd. dr Zorana Djindjica 81, Nis, Serbia. , (Marjanovic V., vesna.marjanovic@medfak.ni.ac.rs; Budic I., ivana.budic@medfak.ni.ac.rs; Golubovic M., mladjan.golubovic@medfak.ni.ac.rs) Clinic for Anesthesia and Intensive Th…	V. Marjanovic, Faculty of Medicine, University of Nis, Blvd. dr Zorana Djindjica 81, Nis, Serbia. Email: vesna.marjanovic@medfak.ni.ac.rs		6/15/2021	11/16/2022	Irish Journal of Medical Science (2022) 191:3 (1305-1313). Date of Publication: 1 Jun 2022	Irish Journal of Medical Science	2022	191	3	1305	1313	1-Jun-22	Review					1863-4362 (electronic),0021-1265		Springer Science and Business Media Deutschland GmbH	Obesity is one of the most common clinical conditions in the pediatric population with an increasing prevalence ranging from 20 to 30% worldwide. It is well known that during ambulatory anesthesia, obese children are more prone to develop perioperative respiratory adverse events (PRAEs) associated with obesity. To avoid or at least minimize these adverse effects, a thorough preoperative assessmen…		Anesthesia,Children,Day surgery,Obesity,Respiratory complications	anesthetic agent (special situation for pharmacovigilance)	alfentanil (special situation for pharmacovigilance), analgesic agent (special situation for pharmacovigilance), desflurane (special situation for pharmacovigilance), morphine (special situation for pharmacovigilance), neuromuscular blocking agent (special situation for pharmacovigilance), opiate (special situation for pharmacovigilance), propofol (special situation for pharmacovigilance), remife…	adverse event (complication), ambulatory surgery, childhood obesity (surgery), perioperative complication (complication), perioperative respiratory adverse event (complication), regional anesthesia, respiratory tract disease (complication)	anesthesia induction, artificial ventilation, asthma, brain pseudotumor, child, child hospitalization, comorbidity, development, dyslipidemia, endotracheal tube, gastroesophageal reflux, human, laryngeal mask, managed care, neuromuscular blocking, non insulin dependent diabetes mellitus, oxygenation, pathophysiology, perioperative care, physical examination, postoperative care, postoperative peri…					alfentanil (69049-06-5, 71195-58-9, 70879-28-6), desflurane (57041-67-5), morphine (52-26-6, 57-27-2), opiate (53663-61-9, 8002-76-4, 8008-60-4), propofol (2078-54-8), remifentanil (132539-07-2, 132875-61-7), sevoflurane (28523-86-6)		Chest Diseases, Thoracic Surgery and Tuberculosis (15), Anesthesiology (24), Clinical and Experimental Biochemistry (29), Drug Literature Index (37), Internal Medicine (6), Pediatrics and Pediatric Surgery (7)		English	English		34089150	L2012313769	10.1007/s11845-021-02659-3	http://dx.doi.org/10.1007/s11845-021-02659-3	https://www.embase.com/search/results?subaction=viewrecord&id=L2012313769&from=export	https://unimi.primo.exlibrisgroup.com/openurl/39UMI_INST/39UMI_INST:VU1?sid=EMBASE&issn=18634362&id=doi:10.1007%2Fs11845-021-02659-3&atitle=Perioperative+respiratory+adverse+events+during+ambulatory+anesthesia+in+obese+children&stitle=Ir.+J.+Med.+Sci.&title=Irish+Journal+of+Medical+Science&volume=191&issue=3&spage=1305&epage=1313&aulast=Marjanovic&aufirst=Vesna&auinit=V.&aufull=Marjanovic+V.&code…	Copyright 2022 Elsevier B.V., All rights reserved.
Pharmacokinetic Pharmacodynamic Modelling Contributions to Improve Paediatric Anaesthesia Practice		Morse J.D., Cortinez L.I., Anderson B.J.	(Morse J.D., j.morse@auckland.ac.nz; Anderson B.J., briana@adhb.govt.nz) Department of Anaesthesiology, University of Auckland, Park Road, Auckland, New Zealand. , (Cortinez L.I., icortinez@gmail.com) División Anestesiología, Escuela de Medicina, Pontificia Universidad Católica de Chile, San Diego de Chile, Chile.	B.J. Anderson, Department of Anaesthesiology, University of Auckland, Park Road, Auckland, New Zealand. Email: briana@adhb.govt.nz		6/3/2022	2/7/2023	Journal of Clinical Medicine (2022) 11:11 Article Number: 3009. Date of Publication: 1 Jun 2022	Journal of Clinical Medicine	2022	11	11			1-Jun-22	Review					2077-0383 (electronic)		MDPI	The use of pharmacokinetic-pharmacodynamic models has improved anaesthesia practice in children through a better understanding of dose-concentration-response relationships, developmental pharmacokinetic changes, quantification of drug interactions and insights into how covariates (e.g., age, size, organ dysfunction, pharmacogenomics) impact drug prescription. Simulation using information from the…		anaesthetic techniques,anaesthetics,intravenous,nonlinear mixed-effects models,paediatrics,pharmacodynamics,pharmacokinetics,target-controlled infusion,TIVA		anesthetic agent (inhalational drug administration), dexmedetomidine, midazolam, morphine (drug therapy), oxycodone (drug therapy), propofol (intravenous drug administration), proteinase inhibitor, remifentanil, sevoflurane	clinical practice, compartment model, pediatric anesthesia, pharmacodynamics, pharmacokinetic parameters	age, anesthesia induction, bispectral index, body composition, body size, child, childhood obesity, concentration response, dose calculation, drug concentration, drug interaction, fat mass, human, infusion system, inhalational drug administration, intravenous anesthesia, loading drug dose, manual infusion, medical education, pain (drug therapy), review, target controlled infusion pump					dexmedetomidine (113775-47-6, 145108-58-3), midazolam (59467-70-8, 59467-96-8), morphine (52-26-6, 57-27-2), oxycodone (124-90-3, 76-42-6), propofol (2078-54-8), proteinase inhibitor (37205-61-1), remifentanil (132539-07-2, 132875-61-7), sevoflurane (28523-86-6)		Public Health, Social Medicine and Epidemiology (17), Anesthesiology (24), Drug Literature Index (37), Pediatrics and Pediatric Surgery (7)		English	English			L2016922591	10.3390/jcm11113009	http://dx.doi.org/10.3390/jcm11113009	https://www.embase.com/search/results?subaction=viewrecord&id=L2016922591&from=export	https://unimi.primo.exlibrisgroup.com/openurl/39UMI_INST/39UMI_INST:VU1?sid=EMBASE&issn=20770383&id=doi:10.3390%2Fjcm11113009&atitle=Pharmacokinetic+Pharmacodynamic+Modelling+Contributions+to+Improve+Paediatric+Anaesthesia+Practice&stitle=J.+Clin.+Med.&title=Journal+of+Clinical+Medicine&volume=11&issue=11&spage=&epage=&aulast=Morse&aufirst=James+D.&auinit=J.D.&aufull=Morse+J.D.&coden=&isbn=&pages…	Copyright 2023 Elsevier B.V., All rights reserved.
Serum concentrations of per-/polyfluoroalkyl substances and its association with renal function parameters among teenagers near a Chinese fluorochemical industrial plant: A cross-sectional study		Xie L.-N., Wang X.-C., Su L.-Q., Ji S.-S., Dong X.-J., Zhu H.-J., Hou S.-S., Wang C., Li Z.-H., Dong B., Zhu Y.	(Xie L.-N.; Wang X.-C.; Su L.-Q.; Ji S.-S.; Dong X.-J.; Zhu H.-J.; Hou S.-S.; Li Z.-H.; Dong B.; Zhu Y., zhuying@nieh.chinacdc.cn) China CDC Key Laboratory of Environment and Population Health, National Institute of Environmental Health, Chinese Center for Disease Control and Prevention, Beijing, China. , (Wang C.) State Key Laboratory of Urban and Regional Ecology, Research Center for Eco-Enviro…	Y. Zhu, Analytical Chemistry, National Institute of Environmental Health, Chinese Center for Disease Control and Prevention, Beijing, China. Email: zhuying@nieh.chinacdc.cn		3/14/2022		Environmental Pollution (2022) 302 Article Number: 119020. Date of Publication: 1 Jun 2022	Environmental Pollution	2022	302				1-Jun-22	Article					1873-6424 (electronic),0269-7491		Elsevier Ltd	Currently, studies on the association between per-/polyfluoroalkyl substances (PFAS) concentrations and the renal function of residents, especially teenagers, living near fluorochemical industrial plants, are relatively rare, and not all these studies suggested associations. In this cross-sectional study, 775 local teenagers (11–15 years old) were included, and serum concentrations of 18 PFAS wer…		ACR,CKD,Industrial plant,PFOA,Teenagers	albumin, perfluorooctanoic acid	endogenous compound	chronic kidney failure, creatinine urine level, cross-sectional study, kidney function	adolescent, article, body mass, child, controlled study, estimated glomerular filtration rate, female, gender, household income, human, human tissue, linear regression analysis, male, prevalence, prospective study, resident, sensitivity analysis									English	English		35183668	L2017098493	10.1016/j.envpol.2022.119020	http://dx.doi.org/10.1016/j.envpol.2022.119020	https://www.embase.com/search/results?subaction=viewrecord&id=L2017098493&from=export	https://unimi.primo.exlibrisgroup.com/openurl/39UMI_INST/39UMI_INST:VU1?sid=EMBASE&issn=18736424&id=doi:10.1016%2Fj.envpol.2022.119020&atitle=Serum+concentrations+of+per-%2Fpolyfluoroalkyl+substances+and+its+association+with+renal+function+parameters+among+teenagers+near+a+Chinese+fluorochemical+industrial+plant%3A+A+cross-sectional+study&stitle=Environ.+Pollut.&title=Environmental+Pollution&volu…	Copyright 2022 Elsevier B.V., All rights reserved.
Why do humans undergo an adiposity rebound? Exploring links with the energetic costs of brain development in childhood using MRI-based 4D measures of total cerebral blood flow		Aronoff J.E., Ragin A., Wu C., Markl M., Schnell S., Shaibani A., Blair C., Kuzawa C.W.	(Aronoff J.E., aronoff@u.northwestern.edu; Kuzawa C.W., kuzawa@northwestern.edu) Department of Anthropology, Northwestern University, Evanston, IL, United States. , (Ragin A.; Markl M.; Schnell S.; Shaibani A.) Department of Radiology, Northwestern University Feinberg School of Medicine, Chicago, IL, United States. , (Wu C.) Department of Medical Physics, Memorial Sloan Kettering Cancer Center, N…	J.E. Aronoff, Department of Anthropology, Northwestern University, Evanston, IL, United States. Email: aronoff@u.northwestern.edu"C.W. Kuzawa, Department of Anthropology, Northwestern University, Evanston, IL, United States. Email: kuzawa@northwestern.edu		2/17/2022	6/22/2022	International Journal of Obesity (2022) 46:5 (1044-1050). Date of Publication: 1 May 2022	International Journal of Obesity	2022	46	5	1044	1050	1-May-22	Article					1476-5497 (electronic),0307-0565		Springer Nature	Background: Individuals typically show a childhood nadir in adiposity termed the adiposity rebound (AR). The AR serves as an early predictor of obesity risk, with early rebounders often at increased risk; however, it is unclear why this phenomenon occurs, which could impede understandings of weight gain trajectories. The brain’s energy requirements account for a lifetime peak of 66% of the body’s…				sevoflurane (special situation for pharmacovigilance)	adiposity rebound, brain blood flow, brain development, energy transfer, four-dimensional imaging, health care cost, nuclear magnetic resonance imaging, obesity	3T Skyra, adipose tissue, adolescent, adult, article, body composition, body mass, brain metabolism, child, childhood, comparative study, energy balance, energy metabolism, female, human, illness trajectory, infant, Magnetom 1.5 T Aera, male, MRI scanner, newborn, normal human, preschool child, rebound, weight trajectory (body weight)	ultane (Abbott)	Abbott	3T Skyra (Siemens Healthineers, Germany), Magnetom 1.5 T Aera (Siemens Healthineers, Germany)	Siemens Healthineers (Germany)	sevoflurane (28523-86-6)		Clinical and Experimental Biochemistry (29), Drug Literature Index (37), Internal Medicine (6), Pediatrics and Pediatric Surgery (7)		English	English		35136192	L2014999433	10.1038/s41366-022-01065-8	http://dx.doi.org/10.1038/s41366-022-01065-8	https://www.embase.com/search/results?subaction=viewrecord&id=L2014999433&from=export	https://unimi.primo.exlibrisgroup.com/openurl/39UMI_INST/39UMI_INST:VU1?sid=EMBASE&issn=14765497&id=doi:10.1038%2Fs41366-022-01065-8&atitle=Why+do+humans+undergo+an+adiposity+rebound%3F+Exploring+links+with+the+energetic+costs+of+brain+development+in+childhood+using+MRI-based+4D+measures+of+total+cerebral+blood+flow&stitle=Int.+J.+Obes.&title=International+Journal+of+Obesity&volume=46&issue=5&spa…	Copyright 2022 Elsevier B.V., All rights reserved.
Concentrations of per- and polyfluoroalkyl substances (PFAS) in human placental tissues and associations with birth outcomes		Hall S.M., Zhang S., Hoffman K., Miranda M.L., Stapleton H.M.	(Hall S.M.; Zhang S.; Hoffman K.; Stapleton H.M., heather.stapleton@duke.edu) Nicholas School of the Environment, Duke University, 9 Circuit Drive, Box 90328, Durham, NC, United States. , (Miranda M.L.) University of Notre Dame, Department of Applied and Computational Mathematics and Statistics, Notre Dame, IN, United States.	H.M. Stapleton, 9 Circuit Drive, Box 90328, Durham, NC, United States. Email: heather.stapleton@duke.edu		2/18/2022	7/12/2022	Chemosphere (2022) 295 Article Number: 133873. Date of Publication: 1 May 2022	Chemosphere	2022	295				1-May-22	Article					1879-1298 (electronic),0045-6535		Elsevier Ltd	Per- and polyfluoroalkyl substances (PFAS) are ubiquitous environmental contaminants commonly detected in human serum. Previous studies have observed associations between maternal serum PFAS and adverse pregnancy and birth outcomes such as lower birth weight or pre-eclampsia; however, few studies have explored these associations with birth outcomes and placental tissue PFAS concentration. The pla…		Birth outcomes,Birth weight,Perfluoroalkyl,PFAS,Placenta,Polyfluoroalkyl	environmental chemical, perfluoroalkyl substance, polyfluoroalkyl substance	perfluorodecanoic acid, perfluorononanoic acid, perfluorooctanesulfonic acid, perfluorooctanoic acid, unclassified drug	placenta tissue, pregnancy outcome	adult, article, birth weight, cohort analysis, environmental exposure, female, gestational age, high performance liquid chromatograph, high performance liquid chromatography, human, human experiment, human tissue, infant, limit of detection, linear regression analysis, liquid chromatography-mass spectrometry, low birth weight, male, mass spectrometry, maternal age, multipara, normal human, nullip…			1260 Infinity II (Agilent)	Agilent	perfluorodecanoic acid (335-76-2), perfluorononanoic acid (375-95-1), perfluorooctanoic acid (335-67-1)		Obstetrics and Gynecology (10), Clinical and Experimental Biochemistry (29), Pediatrics and Pediatric Surgery (7)		English	English		35143854	L2016844522	10.1016/j.chemosphere.2022.133873	http://dx.doi.org/10.1016/j.chemosphere.2022.133873	https://www.embase.com/search/results?subaction=viewrecord&id=L2016844522&from=export	https://unimi.primo.exlibrisgroup.com/openurl/39UMI_INST/39UMI_INST:VU1?sid=EMBASE&issn=18791298&id=doi:10.1016%2Fj.chemosphere.2022.133873&atitle=Concentrations+of+per-+and+polyfluoroalkyl+substances+%28PFAS%29+in+human+placental+tissues+and+associations+with+birth+outcomes&stitle=Chemosphere&title=Chemosphere&volume=295&issue=&spage=&epage=&aulast=Hall&aufirst=Samantha+M.&auinit=S.M.&aufull=Hal…	Copyright 2022 Elsevier B.V., All rights reserved.
The socioeconomic landscape of the exposome during pregnancy		Sum K.K., Tint M.T., Aguilera R., Dickens B.S.L., Choo S., Ang L.T., Phua D., Law E.C., Ng S., Tan K.M.-L., Benmarhnia T., Karnani N., Eriksson J.G., Chong Y.-S., Yap F., Tan K.H., Lee Y.S., Chan S.-Y., Chong M.F.F., Huang J.	(Sum K.K., sum_ka_kei@sics.a-star.edu.sg; Tint M.T.; Choo S.; Ang L.T.; Phua D.; Law E.C.; Ng S.; Tan K.M.-L.; Karnani N.; Eriksson J.G.; Chong Y.-S.; Lee Y.S.; Chan S.-Y.; Chong M.F.F.; Huang J.) Singapore Institute for Clinical Science, Agency for Science, Technology, and Research, Singapore, Singapore. , (Tint M.T.; Ng S.; Eriksson J.G.; Chong Y.-S.; Chan S.-Y.) Department of Obstetrics and Gy…	K.K. Sum, Brenner Centre for Molecular Medicine, 30 Medical Drive, Singapore, Singapore. Email: sum_ka_kei@sics.a-star.edu.sg		4/5/2022	4/8/2022	Environment International (2022) 163 Article Number: 107205. Date of Publication: 1 May 2022	Environment International	2022	163				1-May-22	Article					1873-6750 (electronic),0160-4120		Elsevier Ltd	Background: While socioeconomic position (SEP) is consistently related to pregnancy and birth outcome disparities, relevant biological mechanisms are manifold, thus necessitating more comprehensive characterization of SEP-exposome associations during pregnancy. Objectives: We implemented an exposomic approach to systematically characterize the socioeconomic landscape of prenatal exposures in a se…		Biomarkers,Exposome,Inequality,Pregnancy,Socioeconomic position		biological marker (endogenous compound), copper, fluorine derivative, folic acid, hormone, neopterin (endogenous compound), omega 3 fatty acid, perfluoro compound, perfluoroalkyl substance, polyfluoroalkyl substance, somatomedin B (endogenous compound), trace element, unclassified drug	exposome, pregnancy, socioeconomics	adult, air pollutant, anthropometry, article, cohort analysis, correspondence analysis, educational status, ethnicity, female, glucose blood level, highest income group, household, household income, housing, human, longitudinal study, male, maternal education, maternal exposure, maternal nutrition, mother, nonlinear system, obesity, paternal education, place of birth, PM2.5 exposure, population r…					copper (15158-11-9, 7440-50-8), folic acid (59-30-3, 6484-89-5), neopterin (670-65-5), somatomedin B (63774-77-6, 67763-97-7)		Obstetrics and Gynecology (10), Public Health, Social Medicine and Epidemiology (17), Environmental Health and Pollution Control (46)		English	English		35349911	L2017452158	10.1016/j.envint.2022.107205	http://dx.doi.org/10.1016/j.envint.2022.107205	https://www.embase.com/search/results?subaction=viewrecord&id=L2017452158&from=export	https://unimi.primo.exlibrisgroup.com/openurl/39UMI_INST/39UMI_INST:VU1?sid=EMBASE&issn=18736750&id=doi:10.1016%2Fj.envint.2022.107205&atitle=The+socioeconomic+landscape+of+the+exposome+during+pregnancy&stitle=Environ.+Int.&title=Environment+International&volume=163&issue=&spage=&epage=&aulast=Sum&aufirst=Ka+Kei&auinit=K.K.&aufull=Sum+K.K.&coden=ENVID&isbn=&pages=-&date=2022&auinit1=K&auinitm=K	Copyright 2022 Elsevier B.V., All rights reserved.
Prenatal exposure to persistent organic pollutants as a risk factor of offspring metabolic syndrome development during childhood		González M.C.	(González M.C.) School of Public Health, University at Albany, Rensselaer, NY, USA			5/20/2021	3/15/2022	Reviews on environmental health (2022) 37:1 (61-70). Date of Publication: 28 Mar 2022	Reviews on environmental health	2022	37	1	61	70	28-Mar-22	Review					2191-0308 (electronic)		NLM (Medline)	Persistent Organic Pollutants (POPs) are exogenous, artificially made chemicals that can disrupt the biological system of individuals and animals. POPs encompass a variety of chemicals including, dioxins, organochlorines (OCs), polychlorinated biphenyl (PCBs), and perfluoroalkyl substances (PFASs) that contain a long half-life and highly resistant to biodegradation. These environmental pollutants…		fetus,obesity,organochlorines,pediatric,pregnancy	polychlorinated biphenyl (drug toxicity)		metabolic syndrome X (epidemiology), pollutant, prenatal exposure	animal, female, human, pregnancy, risk factor, toxicity									English	English		33866704	L634835381	10.1515/reveh-2020-0113	http://dx.doi.org/10.1515/reveh-2020-0113	https://www.embase.com/search/results?subaction=viewrecord&id=L634835381&from=export	https://unimi.primo.exlibrisgroup.com/openurl/39UMI_INST/39UMI_INST:VU1?sid=EMBASE&issn=21910308&id=doi:10.1515%2Freveh-2020-0113&atitle=Prenatal+exposure+to+persistent+organic+pollutants+as+a+risk+factor+of+offspring+metabolic+syndrome+development+during+childhood&stitle=Rev+Environ+Health&title=Reviews+on+environmental+health&volume=37&issue=1&spage=61&epage=70&aulast=Gonz%C3%A1lez&aufirst=Marl…	This record is sourced from MEDLINE/PubMed, a database of the U.S. National Library of Medicine
Prenatal and postnatal exposure to emerging and legacy per-/polyfluoroalkyl substances: Levels and transfer in maternal serum, cord serum, and breast milk		Zheng P., Liu Y., An Q., Yang X., Yin S., Ma L.Q., Liu W.	(Zheng P.; Liu Y.; An Q.; Yang X.; Liu W., wliu@zju.edu.cn) MOE Key Lab. of Environmental Remediation and Ecosystem Health, Institute of Environmental Health, College of Environmental and Resource Sciences, Zhejiang University, Hangzhou, China. , (Yin S.; Liu W., wliu@zju.edu.cn) Zhejiang Province (ZJP) Key Lab. of Pollution Exposure and Health Intervention, Interdisciplinary Research Academy (IR…	W. Liu, ZJP Key Lab. of Pollution Exposure and Health Intervention Technology, Interdisciplinary Research Academy (IRA), Zhejiang Shuren University, Hangzhou, China. Email: wliu@zju.edu.cn		1/6/2022	1/13/2022	Science of the Total Environment (2022) 812 Article Number: 152446. Date of Publication: 15 Mar 2022	Science of the Total Environment	2022	812				15-Mar-22	Article					1879-1026 (electronic),0048-9697		Elsevier B.V.	Gestation and lactation are critical and vulnerable stages for fetuses and newborns. During these periods, per-/polyfluoroalkyl substances (PFASs) accumulated in mothers can be transferred to newborns through placenta and/or breastfeeding, causing potential health risks. To investigate the pre- and postnatal PFAS exposure of newborns, we analyzed 21 emerging and legacy PFASs in 60 sets of matched…		Per-/polyfluoroalkyl substances,PFAS alternatives,Postnatal exposure,Prenatal exposure,Transfer efficiency	chlorinated polyfluorinated ether sulfonic acid derivative, fluorotelomer phosphate diester, organophosphate, perfluorooctanesulfonic acid, perfluorooctanoic acid, sulfonic acid derivative	unclassified drug	breast milk, cord serum, maternal serum, perinatal exposure, prenatal exposure	anthropometric parameters, article, birth weight, body mass, breast feeding, concentration (parameter), controlled study, female, high performance liquid chromatography, human, limit of quantitation, newborn, placental transfer, ponderal index, population research, pregnant woman, quadrupole mass spectrometry, quality control, questionnaire, signal noise ratio, smoking habit, ultra performance li…					perfluorooctanoic acid (335-67-1)		Clinical and Experimental Biochemistry (29), Environmental Health and Pollution Control (46)		English	English		34952085	L2016129578	10.1016/j.scitotenv.2021.152446	http://dx.doi.org/10.1016/j.scitotenv.2021.152446	https://www.embase.com/search/results?subaction=viewrecord&id=L2016129578&from=export	https://unimi.primo.exlibrisgroup.com/openurl/39UMI_INST/39UMI_INST:VU1?sid=EMBASE&issn=18791026&id=doi:10.1016%2Fj.scitotenv.2021.152446&atitle=Prenatal+and+postnatal+exposure+to+emerging+and+legacy+per-%2Fpolyfluoroalkyl+substances%3A+Levels+and+transfer+in+maternal+serum%2C+cord+serum%2C+and+breast+milk&stitle=Sci.+Total+Environ.&title=Science+of+the+Total+Environment&volume=812&issue=&spage=&…	Copyright 2022 Elsevier B.V., All rights reserved.
Early-life exposure to perfluoroalkyl substances in relation to serum adipokines in a longitudinal birth cohort		Shih Y.-H., Blomberg A.J., Jørgensen L.H., Weihe P., Grandjean P.	(Shih Y.-H.; Blomberg A.J.; Grandjean P., pgrand@hsph.harvard.edu) Department of Environmental Health, Harvard T.H. Chan School of Public Health, Boston, MA, United States. , (Blomberg A.J.) Division of Occupational and Environmental Medicine, Lund University, Lund, Sweden. , (Jørgensen L.H.) Department of Clinical Biochemistry and Pharmacology, Odense University Hospital and Institute of Clinica…	P. Grandjean, Harvard T.H. Chan School of Public Health, Building 1 Room 1312B, 66 Huntington Ave, Boston, MA, United States. Email: pgrand@hsph.harvard.edu		9/9/2021	10/27/2021	Environmental Research (2022) 204 Article Number: 111905. Date of Publication: 1 Mar 2022	Environmental Research	2022	204				1-Mar-22	Article					1096-0953 (electronic),0013-9351		Academic Press Inc.	Background: Per- and polyfluoroalkyl substances (PFAS) exposure has been linked to metabolic health outcomes such as obesity, and changes in adipokine hormones may be one of the underlying biological mechanisms. We prospectively evaluated the associations between prenatal and early childhood exposures to PFASs and adipokines in children. Material and methods: PFAS concentrations were measured in …		Adipokine,Childhood,Metabolic health,Perfluoroalkyl substances,Prospective study	adipocytokine (endogenous compound), perfluorinated alkyl substance, perfluoro compound	adiponectin (endogenous compound), leptin (endogenous compound), leptin receptor (endogenous compound), resistin (endogenous compound), unclassified drug	childhood, prenatal exposure	article, Bayesian learning, birth, child, cohort analysis, controlled study, correlation analysis, female, hormone blood level, human, human tissue, infant, kernel method, linear regression analysis, longitudinal study, major clinical study, male, prospective study, sensitivity analysis					adiponectin (283182-39-8)		Clinical and Experimental Biochemistry (29), Environmental Health and Pollution Control (46), Pediatrics and Pediatric Surgery (7)		English	English		34419464	L2014338751	10.1016/j.envres.2021.111905	http://dx.doi.org/10.1016/j.envres.2021.111905	https://www.embase.com/search/results?subaction=viewrecord&id=L2014338751&from=export	https://unimi.primo.exlibrisgroup.com/openurl/39UMI_INST/39UMI_INST:VU1?sid=EMBASE&issn=10960953&id=doi:10.1016%2Fj.envres.2021.111905&atitle=Early-life+exposure+to+perfluoroalkyl+substances+in+relation+to+serum+adipokines+in+a+longitudinal+birth+cohort&stitle=Environ.+Res.&title=Environmental+Research&volume=204&issue=&spage=&epage=&aulast=Shih&aufirst=Yu-Hsuan&auinit=Y.-H.&aufull=Shih+Y.-H.&cod…	Copyright 2021 Elsevier B.V., All rights reserved.
Associations between exposure to perfluoroalkyl substances and birth outcomes: A meta-analysis		Yang Z., Liu H.-Y., Yang Q.-Y., Chen X., Li W., Leng J., Tang N.-J.	(Yang Z.; Liu H.-Y.; Yang Q.-Y.; Chen X.; Tang N.-J., tangnaijun@tmu.edu.cn) Department of Occupational and Environmental Health, School of Public Health, Tianjin Medical University, Tianjin, China. , (Yang Z.; Liu H.-Y.; Yang Q.-Y.; Chen X.; Tang N.-J., tangnaijun@tmu.edu.cn) Tianjin Key Laboratory of Environment, Nutrition, and Public Health, Tianjin Medical University, Tianjin, China. , (Yang …	J. Leng, Tianjin Women and Children's Health Center, Tianjin, China. Email: ljhlzqljhlzq@163.com"N.-J. Tang, Department of Occupational and Environmental Health, School of Public Health, Tianjin Medical University, Tianjin, China. Email: tangnaijun@tmu.edu.cn		11/24/2021	5/31/2022	Chemosphere (2022) 291 Article Number: 132909. Date of Publication: 1 Mar 2022	Chemosphere	2022	291				1-Mar-22	Review					1879-1298 (electronic),0045-6535		Elsevier Ltd	Although previous meta-analyses have shown that prenatal PFASs exposure is associated with reduction in birth weight, effects of prenatal PFASs exposure on birth outcomes have not been fully explored. We conducted a meta-analysis of 23 eligible studies searched from Embase, PubMed, and Web of Science before March 21, 2021 to analyze the association between prenatal PFASs exposure and birth outcom…		Birth outcomes,Meta-analysis,Perfluoroalkyl substances	organic compound (adverse drug reaction, special situation for pharmacovigilance), perfluoroalkyl (adverse drug reaction, special situation for pharmacovigilance)	fluorocarbon, perfluoro compound, unclassified drug	pregnancy outcome	confidence interval, decision making, diastolic blood pressure, hazard ratio, human, limit of detection, lipid metabolism, low birth weight (side effect), meta analysis, newborn, Newcastle-Ottawa scale, odds ratio, outcome assessment, quality control, review, risk assessment, sensitivity analysis, small for gestational age (side effect), spontaneous abortion (side effect)					fluorocarbon (11072-16-5)		Obstetrics and Gynecology (10), Drug Literature Index (37), Adverse Reactions Titles (38), Pediatrics and Pediatric Surgery (7)		English	English		34785180	L2015657090	10.1016/j.chemosphere.2021.132909	http://dx.doi.org/10.1016/j.chemosphere.2021.132909	https://www.embase.com/search/results?subaction=viewrecord&id=L2015657090&from=export	https://unimi.primo.exlibrisgroup.com/openurl/39UMI_INST/39UMI_INST:VU1?sid=EMBASE&issn=18791298&id=doi:10.1016%2Fj.chemosphere.2021.132909&atitle=Associations+between+exposure+to+perfluoroalkyl+substances+and+birth+outcomes%3A+A+meta-analysis&stitle=Chemosphere&title=Chemosphere&volume=291&issue=&spage=&epage=&aulast=Yang&aufirst=Ze&auinit=Z.&aufull=Yang+Z.&coden=CMSHA&isbn=&pages=-&date=2022&au…	Copyright 2022 Elsevier B.V., All rights reserved.
Prenatal Exposure to an EDC Mixture, NeuroMix: Effects on Brain, Behavior, and Stress Responsiveness in Rats		Gore A.C., Moore T., Groom M.J., Thompson L.M.	(Gore A.C., andrea.gore@austin.utexas.edu; Moore T., tatummoore@utexas.edu; Groom M.J., matt.groom@bath.edu; Thompson L.M., lindsay.thompson82@utexas.edu) Division of Pharmacology & Toxicology, College of Pharmacy, The University of Texas at Austin, Austin, TX, United States.	A.C. Gore, Division of Pharmacology & Toxicology, College of Pharmacy, The University of Texas at Austin, Austin, TX, United States. Email: andrea.gore@austin.utexas.edu		3/28/2022	5/31/2022	Toxics (2022) 10:3 Article Number: 122. Date of Publication: 1 Mar 2022	Toxics	2022	10	3			1-Mar-22	Article					2305-6304 (electronic)		MDPI	Humans and wildlife are exposed to endocrine-disrupting chemicals (EDCs) throughout their lives. Environmental EDCs are implicated in a range of diseases/disorders with developmental origins, including neurodevelopment and behavior. EDCs are most often studied one by one; here, we assessed outcomes induced by a mixture designed to represent the real-world situation of multiple simultaneous exposu…		Behavior,BPA,BPS,Development,Endocrine-disrupting chemical (EDC),Mixture,NeuroMix,PBDE,PCB,PFOS,Phthalate,Stress	endocrine disruptor (drug toxicity, special situation for pharmacovigilance), neuromix (drug toxicity, special situation for pharmacovigilance)	2,2',4,4',5,5' hexachlorobiphenyl (drug toxicity, special situation for pharmacovigilance), 4,4' isopropylidenediphenol (drug toxicity, special situation for pharmacovigilance), androgen receptor (endogenous compound), aroclor 1221 (drug toxicity, special situation for pharmacovigilance), bisphenol S (drug toxicity, special situation for pharmacovigilance), estradiol (pharmacology), estrogen rece…	animal behavior, brain, chronic stress, neurobiology, prenatal exposure	adolescence, adolescent, adult, adulthood, animal experiment, anxiety, article, body weight, bromination, controlled study, delayed puberty, female, fluorination, gene expression, male, mate choice, no-observed-adverse-effect level, nonhuman, perinatal period, postnatal development, pregnancy, progeny, rat, social behavior, Sprague Dawley rat, vulnerability	pbde 47 (Sigma), pcb 153 (Chemical Service)	Accustandard, Chemical Service, envigo teklad, Sigma			2,2',4,4',5,5' hexachlorobiphenyl (35065-27-1), 4,4' isopropylidenediphenol (80-05-7), estradiol (50-28-2), isoflurane (26675-46-7), phthalic acid (88-99-3), phthalic acid bis(2 ethylhexyl) ester (117-81-7), phthalic acid dibutyl ester (84-74-2), testosterone (58-22-0), vinclozolin (50471-44-8)		Developmental Biology and Teratology (21), Clinical and Experimental Biochemistry (29), Drug Literature Index (37), Toxicology (52)		English	English			L2015985706	10.3390/toxics10030122	http://dx.doi.org/10.3390/toxics10030122	https://www.embase.com/search/results?subaction=viewrecord&id=L2015985706&from=export	https://unimi.primo.exlibrisgroup.com/openurl/39UMI_INST/39UMI_INST:VU1?sid=EMBASE&issn=23056304&id=doi:10.3390%2Ftoxics10030122&atitle=Prenatal+Exposure+to+an+EDC+Mixture%2C+NeuroMix%3A+Effects+on+Brain%2C+Behavior%2C+and+Stress+Responsiveness+in+Rats&stitle=Toxics&title=Toxics&volume=10&issue=3&spage=&epage=&aulast=Gore&aufirst=Andrea+C.&auinit=A.C.&aufull=Gore+A.C.&coden=&isbn=&pages=-&date=20…	Copyright 2022 Elsevier B.V., All rights reserved.
Prenatal Exposure to Per-and Polyfluoroalkyl Substances and Child Growth Trajectories in the First Two Years		Gao Y., Luo J., Zhang Y., Pan C., Ren Y., Zhang J., Tian Y.	(Gao Y.; Zhang J., junjimzhang@sina.com; Tian Y., tianmiejp@sjtu.edu.cn) Ministry of Education – Shanghai Key Laboratory of Children’s Environmental Health, Xinhua Hospital, Shanghai Jiao Tong University School of Medicine, Shanghai, China. , (Gao Y.; Zhang Y.; Pan C.; Ren Y.; Tian Y., tianmiejp@sjtu.edu.cn) Department of Environmental Health, School of Public Health, Shanghai Jiao Tong Universit…	J. Zhang, Ministry of Education – Shanghai Key Laboratory of Children’s Environmental Health, Xinhua Hospital, Shanghai Jiao Tong University School of Medicine, Shanghai, China. Email: junjimzhang@sina.com"Y. Tian, Ministry of Education – Shanghai Key Laboratory of Children’s Environmental Health, Xinhua Hospital, Shanghai Jiao Tong University School of Medicine, Shanghai, China. Email: tianmiejp…			3/29/2022	Environmental Health Perspectives (2022) 130:3 Article Number: 037006. Date of Publication: 1 Mar 2022	Environmental Health Perspectives	2022	130	3			1-Mar-22	Article					1552-9924 (electronic),0091-6765		Public Health Services, US Dept of Health and Human Services	BACKGROUND: Pregnant women are ubiquitously exposed to per-and polyfluoroalkyl substances (PFAS). Prenatal exposure to PFAS has been associated with lower birth weight but also with excess adiposity and higher weight in childhood. These mixed findings warrant investigation of the relationship between PFAS and dynamic offspring growth. OBJECTIVES: To investigate the association between prenatal PF…					child growth, prenatal exposure	adult, anthropometry, article, birth cohort, child, cohort analysis, controlled study, female, first trimester pregnancy, head circumference, human, human experiment, human tissue, major clinical study, male, multinomial logistic regression, pregnant woman, progeny, World Health Organization									English	English		35285689	L2016005956	10.1289/EHP9875	http://dx.doi.org/10.1289/EHP9875	https://www.embase.com/search/results?subaction=viewrecord&id=L2016005956&from=export	https://unimi.primo.exlibrisgroup.com/openurl/39UMI_INST/39UMI_INST:VU1?sid=EMBASE&issn=15529924&id=doi:10.1289%2FEHP9875&atitle=Prenatal+Exposure+to+Per-and+Polyfluoroalkyl+Substances+and+Child+Growth+Trajectories+in+the+First+Two+Years&stitle=Environ.+Health+Perspect.&title=Environmental+Health+Perspectives&volume=130&issue=3&spage=&epage=&aulast=Gao&aufirst=Yu&auinit=Y.&aufull=Gao+Y.&coden=&is…	Copyright 2022 Elsevier B.V., All rights reserved.
Metabolomic Profiles in Childhood and Adolescence Are Associated with Fetal Overnutrition		Francis E.C., Kechris K., Cohen C.C., Michelotti G., Dabelea D., Perng W.	(Francis E.C., ellen.francis@cuanschutz.edu; Cohen C.C., catherine.cioffi@cuanschutz.edu; Dabelea D., dana.dabelea@cuanschutz.edu; Perng W., wei.perng@cuanschutz.edu) Lifecourse Epidemiology of Adiposity and Diabetes (LEAD) Center, University of Colorado Denver Anschutz Medical Campus, Aurora, CO, United States. , (Kechris K., Katerina.Kechris@cuanschutz.edu) Department of Biostatistics and Infor…	E.C. Francis, Lifecourse Epidemiology of Adiposity and Diabetes (LEAD) Center, University of Colorado Denver Anschutz Medical Campus, Aurora, CO, United States. Email: ellen.francis@cuanschutz.edu		4/11/2022	4/18/2022	Metabolites (2022) 12:3 Article Number: 265. Date of Publication: 1 Mar 2022	Metabolites	2022	12	3			1-Mar-22	Article					2218-1989 (electronic)		MDPI	Fetal overnutrition predisposes offspring to increased metabolic risk. The current study used metabolomics to assess sustained differences in serum metabolites across childhood and adolescence among youth exposed to three typologies of fetal overnutrition: maternal obesity only, gestational diabetes mellitus (GDM) only, and obesity + GDM. We included youth exposed in utero to obesity only (BMI ≥ …		childhood,gestational diabetes mellitus,metabolomics,obesity,pregnancy		1-linoleoyl-GPA (endogenous compound), 12 hydroxyicosatetraenoic acid (endogenous compound), 13-Hydroxyoctadecadienoic acid (endogenous compound), 2 aminoadipic acid (endogenous compound), 2 oxoglutaric acid (endogenous compound), 2 oxoisovaleric acid (endogenous compound), 2-hydroxy-3-methylvalerate (endogenous compound), 3-carboxy-4-methyl-5-propyl-2-furanpropanoate (endogenous compound), 3-hyd…	fetal overnutrition, metabolite, metabolomics, overnutrition	adolescent, amino acid metabolism, article, child, citric acid cycle, cohort analysis, diastolic blood pressure, energy expenditure, false discovery rate, fatty acid metabolism, female, follow up, HOMA index, human, lipid metabolism, male, muscle metabolism, obesity, pregnancy, pregnancy diabetes mellitus, principal component analysis, purine metabolism, pyrimidine metabolism, sensitivity analysi…					12 hydroxyicosatetraenoic acid (54397-83-0, 59985-28-3, 71030-37-0), 2 aminoadipic acid (542-32-5), 2 oxoglutaric acid (328-50-7), 2 oxoisovaleric acid (759-05-7), adiponectin (283182-39-8), cholesterol (57-88-5), choline (123-41-1, 13232-47-8, 1927-06-6, 4858-96-2, 62-49-7, 67-48-1), citric acid (126-44-3, 5949-29-1, 77-92-9, 8002-14-0), dihydroorotase (9024-93-5), glucose (50-99-7, 84778-64-3),…		Clinical and Experimental Biochemistry (29), Pediatrics and Pediatric Surgery (7)		English	English			L2016148642	10.3390/metabo12030265	http://dx.doi.org/10.3390/metabo12030265	https://www.embase.com/search/results?subaction=viewrecord&id=L2016148642&from=export	https://unimi.primo.exlibrisgroup.com/openurl/39UMI_INST/39UMI_INST:VU1?sid=EMBASE&issn=22181989&id=doi:10.3390%2Fmetabo12030265&atitle=Metabolomic+Profiles+in+Childhood+and+Adolescence+Are+Associated+with+Fetal+Overnutrition&stitle=Metabolites&title=Metabolites&volume=12&issue=3&spage=&epage=&aulast=Francis&aufirst=Ellen+C.&auinit=E.C.&aufull=Francis+E.C.&coden=&isbn=&pages=-&date=2022&auinit1=E…	Copyright 2022 Elsevier B.V., All rights reserved.
Surgical Techniques for Tonsillectomy and Perioperative Respiratory Complications in Children		Baijal R.G., Wyatt K.E., Shittu T., Chen E.Y., Wei E.Z., Tan C.J., Lee M., Mehta D.K.	(Baijal R.G., rbaijal@bcm.edu; Wyatt K.E.; Shittu T.) Division of Pediatric Anesthesiology, Department of Anesthesiology, Baylor College of Medicine, Texas Children’s Hospital, Houston, TX, United States. , (Chen E.Y.; Wei E.Z.; Tan C.J.; Lee M.) Baylor College of Medicine, Houston, TX, United States. , (Mehta D.K.) Division of Pediatric Otolaryngology, Department of Otolaryngology, Baylor Colleg…	R.G. Baijal, Division of Pediatric Anesthesiology, Department of Anesthesiology, Baylor College of Medicine, Texas Children’s Hospital, Houston, TX, United States. Email: rbaijal@bcm.edu		6/10/2021	6/10/2021	Otolaryngology - Head and Neck Surgery (United States) (2022) 166:2 (373-381). Date of Publication: 1 Feb 2022	Otolaryngology - Head and Neck Surgery (United States)	2022	166	2	373	381	1-Feb-22	Article					1097-6817 (electronic),0194-5998		SAGE Publications Inc.	Objectives: The aim of this study was to determine the incidence of perioperative respiratory complications in children following tonsillectomy with cold and hot dissection surgical techniques. Study Design: The study was a retrospective cohort study. Setting: Retrospective chart review was performed for all children presenting for a tonsillectomy at Texas Children’s Hospital from November 2015 t…		children,obstructive sleep apnea,perioperative,respiratory complications,risk factors,surgical technique,tonsillectomy		dexamethasone (special situation for pharmacovigilance), dexmedetomidine (special situation for pharmacovigilance), ketamine (special situation for pharmacovigilance), sevoflurane (special situation for pharmacovigilance)	adenotonsillectomy, cauterization, peroperative complication (complication), radiofrequency ablation, respiratory tract disease (complication)	article, aspiration pneumonia (complication), body mass, child, cohort analysis, controlled study, end tidal carbon dioxide tension, extubation, female, heart disease, human, incidence, lung disease, lung edema (complication), major clinical study, male, morphine equivalent dose, obesity, outcome assessment, pneumonia (complication), postoperative complication (complication), recovery room, retro…					dexamethasone (50-02-2), dexmedetomidine (113775-47-6, 145108-58-3), ketamine (1867-66-9, 6740-88-1, 81771-21-3), sevoflurane (28523-86-6)		Otorhinolaryngology (11), Chest Diseases, Thoracic Surgery and Tuberculosis (15), Clinical and Experimental Biochemistry (29), Drug Literature Index (37), Pediatrics and Pediatric Surgery (7)		English	English		34058915	L2012306135	10.1177/01945998211015176	http://dx.doi.org/10.1177/01945998211015176	https://www.embase.com/search/results?subaction=viewrecord&id=L2012306135&from=export	https://unimi.primo.exlibrisgroup.com/openurl/39UMI_INST/39UMI_INST:VU1?sid=EMBASE&issn=10976817&id=doi:10.1177%2F01945998211015176&atitle=Surgical+Techniques+for+Tonsillectomy+and+Perioperative+Respiratory+Complications+in+Children&stitle=Otolaryngol.+Head+Neck+Surg.&title=Otolaryngology+-+Head+and+Neck+Surgery+%28United+States%29&volume=166&issue=2&spage=373&epage=381&aulast=Baijal&aufirst=Rahu…	Copyright 2022 Elsevier B.V., All rights reserved.
Association of maternal exposure to perfluoroalkyl and polyfluroalkyl substances with infant growth from birth to 12 months: A prospective cohort study		Zhang Y., Pan C., Ren Y., Wang Z., Luo J., Ding G., Vinturache A., Wang X., Shi R., Ouyang F., Zhang J., Li J., Gao Y., Tian Y.	(Zhang Y.; Pan C.; Ren Y.; Wang Z.; Shi R.; Gao Y., gaoyu_ciel@sjtu.edu.cn; Tian Y., tianmiejp@sjtu.edu.cn) Department of Environmental Health, School of Public Health, Shanghai Jiao Tong University School of Medicine, Shanghai, China. , (Luo J.) Department of Environmental Health Sciences, Yale School of Public Health, New Haven, CT, United States. , (Ding G.) Department of Respiratory Medicine,…	Y. Gao, Department of Environmental Health, School of Public Health, Shanghai Jiao Tong University School of Medicine, 280 South Chongqing Road, Shanghai, China. Email: gaoyu_ciel@sjtu.edu.cn"Y. Tian, Department of Environmental Health, School of Public Health, Shanghai Jiao Tong University School of Medicine, 280 South Chongqing Road, 200025 Shanghai, China, MOE-Shanghai Key Laboratory of Childr…		11/23/2021	4/5/2022	Science of the Total Environment (2022) 806 Article Number: 151303. Date of Publication: 1 Feb 2022	Science of the Total Environment	2022	806				1-Feb-22	Article					1879-1026 (electronic),0048-9697		Elsevier B.V.	Background: Although maternal perfluoroalkyl and polyfluroalkyl substances (PFASs) were associated with adverse birth outcomes, much less is known about their impact on infant growth during early infancy. Objectives: We investigated the association between maternal PFASs exposure and infant growth during the first 12 months of life. Methods: Participating 2395 pregnancies were recruited from Shan…		China,Growth,Infancy,Perfluoroalkyl and polyfluroalkyl substances,Pregnancy,Shanghai Birth Cohort	alkyl group, perfluoroalkyl substance, polyfluroalkyl substance	heptanoic acid derivative, perfluorobutane sulfonate, perfluorododecanoic acid, perfluoroheptanoic acid, sulfonic acid derivative, unclassified drug	child growth, maternal exposure	adult, age, article, body height, body mass, body weight, cohort analysis, concentration (parameter), controlled study, educational status, female, head circumference, human, male, pregnancy, prospective study, quantitative analysis, sex					perfluorododecanoic acid (307-55-1)		Obstetrics and Gynecology (10), Environmental Health and Pollution Control (46)		English	English		34749968	L2015463688	10.1016/j.scitotenv.2021.151303	http://dx.doi.org/10.1016/j.scitotenv.2021.151303	https://www.embase.com/search/results?subaction=viewrecord&id=L2015463688&from=export	https://unimi.primo.exlibrisgroup.com/openurl/39UMI_INST/39UMI_INST:VU1?sid=EMBASE&issn=18791026&id=doi:10.1016%2Fj.scitotenv.2021.151303&atitle=Association+of+maternal+exposure+to+perfluoroalkyl+and+polyfluroalkyl+substances+with+infant+growth+from+birth+to+12+months%3A+A+prospective+cohort+study&stitle=Sci.+Total+Environ.&title=Science+of+the+Total+Environment&volume=806&issue=&spage=&epage=&au…	Copyright 2022 Elsevier B.V., All rights reserved.
Occurrence and infant exposure assessment of per and polyfluoroalkyl substances in breast milk from South Africa		Macheka L.R., Abafe O.A., Mugivhisa L.L., Olowoyo J.O.	(Macheka L.R.; Mugivhisa L.L.; Olowoyo J.O.) Sefako Makgatho Health Sciences University, School of Science and Technology, Pretoria, South Africa. , (Macheka L.R.; Abafe O.A., AbafeO@arc.agric.za) Chemical Residue Analysis Laboratory, Agricultural Research Council, Pretoria, South Africa. , (Abafe O.A., AbafeO@arc.agric.za) School of Health Sciences, University of KwaZulu-Natal, Private Bag x5400…	O.A. Abafe, Chemical Residue Analysis Laboratory, Agricultural Research Council, Pretoria, South Africa. Email: AbafeO@arc.agric.za		11/11/2021		Chemosphere (2022) 288 Article Number: 132601. Date of Publication: 1 Feb 2022	Chemosphere	2022	288				1-Feb-22	Article					1879-1298 (electronic),0045-6535		Elsevier Ltd	The exposure of infants to per and polyfluoroalkyl substances (PFAS) through breast-feeding is of global concern owing to their numerous detrimental health effects. This study investigated the occurrence of eleven perfluorocarboxylic acids (PFCAs) and four perfluorosulfonates (PFSAs) in breast milk of nursing mothers from South Africa. The concentrations of PFAS in these samples were measured by …		Breast milk,Dietary exposure,Infant,PFAS,PFOA,PFOS,PFPeA	perfluorooctanoic acid	perfluorododecanoic acid, perfluorohexanesulfonic acid	breast milk, dietary exposure, South Africa	article, biological monitoring, birth weight, body burden, controlled study, feeding, female, gestation period, human, infant, nursing, persistent organic pollutant, preliminary data, tandem mass spectrometry, ultra performance liquid chromatography									English	English		34673042	L2015465959	10.1016/j.chemosphere.2021.132601	http://dx.doi.org/10.1016/j.chemosphere.2021.132601	https://www.embase.com/search/results?subaction=viewrecord&id=L2015465959&from=export	https://unimi.primo.exlibrisgroup.com/openurl/39UMI_INST/39UMI_INST:VU1?sid=EMBASE&issn=18791298&id=doi:10.1016%2Fj.chemosphere.2021.132601&atitle=Occurrence+and+infant+exposure+assessment+of+per+and+polyfluoroalkyl+substances+in+breast+milk+from+South+Africa&stitle=Chemosphere&title=Chemosphere&volume=288&issue=&spage=&epage=&aulast=Macheka&aufirst=Linda+R.&auinit=L.R.&aufull=Macheka+L.R.&coden=…	Copyright 2021 Elsevier B.V., All rights reserved.
High in Utero Exposure to Perfluoroalkyl Substances from Drinking Water and Birth Weight: A Cohort Study among Infants in Ronneby, Sweden		Engström K., Axmon A., Nielsen C., Rignell-Hydbom A.	(Engström K., karin.engstrom@med.lu.se; Axmon A., anna.axmon@med.lu.se; Rignell-Hydbom A., anna.rignell-hydbom@med.lu.se) EPI@LUND (Epidemiology, Population Studies, and Infrastructures at Lund University), Division of Occupational and Environmental Medicine, Lund University, Lund, Sweden. , (Nielsen C., christel.nielsen@med.lu.se) Epidemiology, Division of Occupational and Environmental Medicine…	K. Engström, EPI@LUND (Epidemiology, Population Studies, and Infrastructures at Lund University), Division of Occupational and Environmental Medicine, Lund University, Lund, Sweden. Email: karin.engstrom@med.lu.se		2/25/2022	3/16/2022	International Journal of Environmental Research and Public Health (2022) 19:4 Article Number: 2385. Date of Publication: 1 Feb 2022	International Journal of Environmental Research and Public Health	2022	19	4			1-Feb-22	Article					1660-4601 (electronic),1661-7827		MDPI	In 2013, the drinking water for one-third of the households in Ronneby, Sweden, was found to be contaminated by perfluorinated alkyl substances (PFAS, >10,000 ng/L) from Aqueous Film Forming Foam (AFFF). In utero PFAS exposure can influence birth weight, but little is known about the effects at very high levels. This study aimed to examine the association between in utero PFAS exposure and birth …		AFFF foam,Drinking water contamination,Environmental exposure,In utero exposure,PFHxS,PFOS	drinking water, perfluorinated alkyl substance (drug toxicity), perfluoro compound (drug toxicity)	aqueous film forming foam, flame retardant, unclassified drug	birth weight, prenatal exposure, water contamination	article, cohort analysis, concentration response, controlled study, female, gender, human, infant, male, mother, Sweden							Toxicology (52), Pediatrics and Pediatric Surgery (7)		English	English		35206572	L2015714570	10.3390/ijerph19042385	http://dx.doi.org/10.3390/ijerph19042385	https://www.embase.com/search/results?subaction=viewrecord&id=L2015714570&from=export	https://unimi.primo.exlibrisgroup.com/openurl/39UMI_INST/39UMI_INST:VU1?sid=EMBASE&issn=16604601&id=doi:10.3390%2Fijerph19042385&atitle=High+in+Utero+Exposure+to+Perfluoroalkyl+Substances+from+Drinking+Water+and+Birth+Weight%3A+A+Cohort+Study+among+Infants+in+Ronneby%2C+Sweden&stitle=Int.+J.+Environ.+Res.+Public+Health&title=International+Journal+of+Environmental+Research+and+Public+Health&volume…	Copyright 2022 Elsevier B.V., All rights reserved.
Developmental toxicity of Nafion byproduct 2 (NBP2) in the Sprague-Dawley rat with comparisons to hexafluoropropylene oxide-dimer acid (HFPO-DA or GenX) and perfluorooctane sulfonate (PFOS)		Conley J.M., Lambright C.S., Evans N., Medlock-Kakaley E., Hill D., McCord J., Strynar M.J., Wehmas L.C., Hester S., MacMillan D.K., Gray L.E.	(Conley J.M., conley.justin@epa.gov; Lambright C.S., lambright.christy@epa.gov; Evans N., evans.nicola@epa.gov; Medlock-Kakaley E., medlockkakaley.elizabeth@epa.gov; Hill D., hill.donna@epa.gov; Gray L.E., gray.earl@epa.gov) U.S. Environmental Protection Agency/Office of Research & Development/Center for Public Health and Environmental Assessment, Research Triangle Park, NC, United States. , (McC…	J.M. Conley, 109 TW Alexander Drive, Research Triangle Park, NC, United States. Email: conley.justin@epa.gov		12/28/2021	1/5/2022	Environment International (2022) 160 Article Number: 107056. Date of Publication: 1 Feb 2022	Environment International	2022	160				1-Feb-22	Article					1873-6750 (electronic),0160-4120		Elsevier Ltd	Nafion byproduct 2 (NBP2) is a polyfluoroalkyl ether sulfonic acid that was recently detected in surface water, drinking water, and human serum samples from monitoring studies in North Carolina, USA. We orally exposed pregnant Sprague-Dawley rats to NBP2 from gestation day (GD) 14–18 (0.1–30 mg/kg/d), GD17-21, and GD8 to postnatal day (PND) 2 (0.3–30 mg/kg/d) to characterize maternal, fetal, and …		Developmental toxicity,Gene expression,Liver toxicity,Metabolomics,PFAS,Pregnancy	ether (drug toxicity, special situation for pharmacovigilance), hexafluoropropylene oxide dimer acid (drug toxicity, special situation for pharmacovigilance), nafion byproduct 2 (drug toxicity, special situation for pharmacovigilance), perfluorooctanesulfonic acid (drug toxicity, special situation for pharmacovigilance), propylene oxide (drug toxicity, special situation for pharmacovigilance)	bile acid (endogenous compound), carbohydrate (endogenous compound), cholesterol (endogenous compound), glycogen (endogenous compound), indolepropionic acid (endogenous compound), liothyronine (endogenous compound), lipid (endogenous compound), thyroid hormone (endogenous compound), unclassified drug	developmental toxicity	adult, animal cell, animal experiment, animal tissue, article, body weight, carbohydrate metabolism, comparative study, controlled study, female, fetus, gene, gene expression, histopathology, infant, lipid metabolism, liver cell, liver hypertrophy, liver toxicity, male, metabolomics, newborn, newborn mortality, nonhuman, progeny, pup (rodent), rat, Sprague Dawley rat, stillbirth, survival, transc…					cholesterol (57-88-5), ether (60-29-7), glycogen (9005-79-2), indolepropionic acid (830-96-6), liothyronine (6138-47-2, 6893-02-3), lipid (66455-18-3), propylene oxide (75-56-9)		Environmental Health and Pollution Control (46), Toxicology (52)		English	English		34952357	L2016026136	10.1016/j.envint.2021.107056	http://dx.doi.org/10.1016/j.envint.2021.107056	https://www.embase.com/search/results?subaction=viewrecord&id=L2016026136&from=export	https://unimi.primo.exlibrisgroup.com/openurl/39UMI_INST/39UMI_INST:VU1?sid=EMBASE&issn=18736750&id=doi:10.1016%2Fj.envint.2021.107056&atitle=Developmental+toxicity+of+Nafion+byproduct+2+%28NBP2%29+in+the+Sprague-Dawley+rat+with+comparisons+to+hexafluoropropylene+oxide-dimer+acid+%28HFPO-DA+or+GenX%29+and+perfluorooctane+sulfonate+%28PFOS%29&stitle=Environ.+Int.&title=Environment+International&vo…	Copyright 2022 Elsevier B.V., All rights reserved.
Perfluoroalkyl acids in dust on residential indoor/outdoor window glass in Chinese cities: occurrence, composition, and toddler exposure		Zhao Z., Yue L., Qiao H., Li Y., Cheng X., Hua X., Lin T., Li Q., Sun H.	(Zhao Z.; Lin T.) College of Marine Ecology and Environment, Shanghai Ocean University, Shanghai, China. , (Yue L.) Key Laboratory for Heavy Metal Pollution Control and Reutilization, School of Environment and Energy, Peking University Shenzhen Graduate School, Shenzhen, China. , (Qiao H.; Cheng X.) Key Laboratory for Yellow River and Huai River Water Environment and Pollution Control, Ministry o…			10/27/2021	2/10/2022	Environmental science and pollution research international (2022) 29:10 (13881-13892). Date of Publication: 1 Feb 2022	Environmental science and pollution research international	2022	29	10	13881	13892	1-Feb-22	Article					1614-7499 (electronic)		NLM (Medline)	The dust on indoor and outdoor surfaces of the window glasses were collected using sterile cotton balls in 11 cities from China. Two sampling campaigns were conducted with the time interval of 7 days to investigate the accumulation especially during the Spring festival holidays. Twenty-nine perfluoroalkyl acids (PFAA) were quantified to investigate concentration, composition, and toddlers' exposu…		Dust,PFAA,Toddler exposure,Window glasses	fluorocarbon (drug analysis)	carboxylic acid	indoor air pollution	city, dust, environmental exposure, environmental monitoring, human, preschool child					fluorocarbon (11072-16-5)				English	English		34595719	L636280297	10.1007/s11356-021-16653-w	http://dx.doi.org/10.1007/s11356-021-16653-w	https://www.embase.com/search/results?subaction=viewrecord&id=L636280297&from=export	https://unimi.primo.exlibrisgroup.com/openurl/39UMI_INST/39UMI_INST:VU1?sid=EMBASE&issn=16147499&id=doi:10.1007%2Fs11356-021-16653-w&atitle=Perfluoroalkyl+acids+in+dust+on+residential+indoor%2Foutdoor+window+glass+in+Chinese+cities%3A+occurrence%2C+composition%2C+and+toddler+exposure&stitle=Environ+Sci+Pollut+Res+Int&title=Environmental+science+and+pollution+research+international&volume=29&issue…	This record is sourced from MEDLINE/PubMed, a database of the U.S. National Library of Medicine
Association between gestational PFAS exposure and Children's adiposity in a diverse population		Bloom M.S., Commodore S., Ferguson P.L., Neelon B., Pearce J.L., Baumer A., Newman R.B., Grobman W., Tita A., Roberts J., Skupski D., Palomares K., Nageotte M., Kannan K., Zhang C., Wapner R., Vena J.E., Hunt K.J.	(Bloom M.S., mbloom22@gmu.edu) Department of Global and Community Health, George Mason University, Fairfax, VA, United States. , (Commodore S.) Department of Environmental and Occupational Health, Indiana University, Bloomington, IN, United States. , (Ferguson P.L.; Neelon B.; Pearce J.L.; Vena J.E.; Hunt K.J.) Department of Public Health Sciences, Medical University of South Carolina, Charleston…	M.S. Bloom, Department of Global and Community Health, George Mason University, 4400 University Drive, MS5B7, Fairfax, VA, United States. Email: mbloom22@gmu.edu		8/13/2021		Environmental Research (2022) 203 Article Number: 111820. Date of Publication: 1 Jan 2022	Environmental Research	2022	203				1-Jan-22	Article					1096-0953 (electronic),0013-9351		Academic Press Inc.	Perfluoroalkyl substances (PFAS) are widely distributed suspected obesogens that cross the placenta. However, few data are available to assess potential fetal effects of PFAS exposure on children's adiposity in diverse populations. To address the data gap, we estimated associations between gestational PFAS concentrations and childhood adiposity in a diverse mother-child cohort. We considered 6 PF…		Adiposity,Children's health,Health disparities,Obesity,Obesogen,Perfluoroalkyl substances		perfluorodecanoic acid, perfluorononanoic acid, perfluorooctanesulfonic acid, perfluorooctanoic acid	child health, health disparity, obesity	article, body fat, body mass, child, childhood, confounding variable, controlled study, ethnicity, fat free mass, female, first trimester pregnancy, Hispanic, human, human tissue, major clinical study, maternal blood, Pacific Islander, race, tandem mass spectrometry, ultra performance liquid chromatography, waist circumference									English	English		34343551	L2013914970	10.1016/j.envres.2021.111820	http://dx.doi.org/10.1016/j.envres.2021.111820	https://www.embase.com/search/results?subaction=viewrecord&id=L2013914970&from=export	https://unimi.primo.exlibrisgroup.com/openurl/39UMI_INST/39UMI_INST:VU1?sid=EMBASE&issn=10960953&id=doi:10.1016%2Fj.envres.2021.111820&atitle=Association+between+gestational+PFAS+exposure+and+Children%27s+adiposity+in+a+diverse+population&stitle=Environ.+Res.&title=Environmental+Research&volume=203&issue=&spage=&epage=&aulast=Bloom&aufirst=Michael+S.&auinit=M.S.&aufull=Bloom+M.S.&coden=ENVRA&isbn…	Copyright 2021 Elsevier B.V., All rights reserved.
Prenatal exposure to persistent organic pollutants and childhood obesity: A systematic review and meta-analysis of human studies		Stratakis N., Rock S., La Merrill M.A., Saez M., Robinson O., Fecht D., Vrijheid M., Valvi D., Conti D.V., McConnell R., Chatzi V.L.	(Stratakis N., nstratak@usc.edu; Rock S.; Conti D.V.; McConnell R.; Chatzi V.L.) Department of Preventive Medicine, Keck School of Medicine, University of Southern California, Los Angeles, CA, United States. , (La Merrill M.A.) Department of Environmental Toxicology, University of California, Davis, CA, United States. , (Saez M.) Research Group on Statistics, Econometrics and Health (GRECS), Univ…	N. Stratakis, Department of Preventive Medicine, Keck School of Medicine, University of Southern California, Los Angeles, CA, United States. Email: nstratak@usc.edu		11/16/2021	2/15/2022	Obesity Reviews (2022) 23:S1 Article Number: e13383. Date of Publication: 1 Jan 2022	Obesity Reviews	2022	23	S1			1-Jan-22	Article					1467-789X (electronic),1467-7881		John Wiley and Sons Inc	We conducted a systematic review and meta-analysis of the associations between prenatal exposure to persistent organic pollutants (POPs) and childhood obesity. We focused on organochlorines (dichlorodiphenyltrichloroethane [DDT], dichlorodiphenyldichloroethylene [DDE], hexachlorobenzene [HCB], and polychlorinated biphenyls [PCBs]), perfluoroalkyl and polyfluoroalkyl substances (PFAS), and polybro…				2,2',4,4' tetrabromodiphenyl ether, 2,2',4,4',5,5' hexabromodiphenyl ether, 2,2',4,4',5,5' hexachlorobiphenyl, chlorphenotane, hexachlorobenzene, organochlorine derivative, polybrominated diphenyl ether, polychlorinated biphenyl	childhood obesity, persistent organic pollutant, prenatal exposure	abdominal obesity, article, biological monitoring, body fat, body height, body mass, child, child growth, gestational age, human, meta analysis, outcome assessment, pregnancy outcome, sex difference, systematic review, waist circumference					2,2',4,4' tetrabromodiphenyl ether (5436-43-1), 2,2',4,4',5,5' hexabromodiphenyl ether (68631-49-2), 2,2',4,4',5,5' hexachlorobiphenyl (35065-27-1), chlorphenotane (50-29-3), hexachlorobenzene (118-74-1, 55600-34-5)		Obstetrics and Gynecology (10), Public Health, Social Medicine and Epidemiology (17), Environmental Health and Pollution Control (46), Pediatrics and Pediatric Surgery (7)		English	English		34766696	L2014183253	10.1111/obr.13383	http://dx.doi.org/10.1111/obr.13383	https://www.embase.com/search/results?subaction=viewrecord&id=L2014183253&from=export	https://unimi.primo.exlibrisgroup.com/openurl/39UMI_INST/39UMI_INST:VU1?sid=EMBASE&issn=1467789X&id=doi:10.1111%2Fobr.13383&atitle=Prenatal+exposure+to+persistent+organic+pollutants+and+childhood+obesity%3A+A+systematic+review+and+meta-analysis+of+human+studies&stitle=Obes.+Rev.&title=Obesity+Reviews&volume=23&issue=S1&spage=&epage=&aulast=Stratakis&aufirst=Nikos&auinit=N.&aufull=Stratakis+N.&cod…	Copyright 2022 Elsevier B.V., All rights reserved.
Correlates of plasma concentrations of per- and poly-fluoroalkyl substances among reproductive-aged Black women		Wise L.A., Wesselink A.K., Schildroth S., Calafat A.M., Bethea T.N., Geller R.J., Coleman C.M., Fruh V., Claus Henn B., Botelho J.C., Harmon Q.E., Thirkill M., Wegienka G.R., Baird D.D.	(Wise L.A., lwise@bu.edu; Wesselink A.K.; Geller R.J.; Coleman C.M.; Thirkill M.) Department of Epidemiology, Boston University School of Public Health, Boston, MA, United States. , (Schildroth S.; Fruh V.; Claus Henn B.) Department of Environmental Health, Boston University School of Public Health, Boston, MA, United States. , (Calafat A.M.; Botelho J.C.) Division of Laboratory Sciences, Centers…	L.A. Wise, 715 Albany Street, Boston, MA, United States. Email: lwise@bu.edu		9/10/2021	9/21/2021	Environmental Research (2022) 203 Article Number: 111860. Date of Publication: 1 Jan 2022	Environmental Research	2022	203				1-Jan-22	Article					1096-0953 (electronic),0013-9351		Academic Press Inc.	Background: Per- and polyfluoroalkyl substances (PFAS) are synthetic chemicals used in commercial and consumer goods. Black women are underrepresented in studies of PFAS exposure. Methods: We performed a cross-sectional analysis of correlates of plasma PFAS concentrations among 1499 Black women aged 23–35 participating in the Study of Environment, Lifestyle, and Fibroids (SELF), a Detroit-based c…		Correlates,Environmental chemicals,Females,per- and polyfluoroalkyl substances,Prospective studies,Race	alkyl group, fluorine derivative, perfluoroalkyl substance, polyfluoroalkyl substance	2 n methyl perfluorooctane sulfonamido acetate, decanoic acid derivative, medroxyprogesterone acetate, perfluorodecanoate, perfluorohexanesulfonic acid, perfluorononanoic acid, perfluorooctane, perfluorooctanesulfonic acid, perfluorooctanoic acid, perfluoroundecanoic acid, unclassified drug	blood level	adult, age, alcohol consumption, article, Black person, body mass, breast feeding, cohort analysis, controlled study, cross-sectional study, educational status, female, fluid intake, human, income, major clinical study, menstruation, parity, sea food, smoking					medroxyprogesterone acetate (71-58-9), perfluorohexanesulfonic acid (355-46-4), perfluorononanoic acid (375-95-1), perfluorooctane (307-34-6), perfluorooctanoic acid (335-67-1), perfluoroundecanoic acid (2058-94-8)		Obstetrics and Gynecology (10), Clinical and Experimental Biochemistry (29)		English	English		34403666	L2014374958	10.1016/j.envres.2021.111860	http://dx.doi.org/10.1016/j.envres.2021.111860	https://www.embase.com/search/results?subaction=viewrecord&id=L2014374958&from=export	https://unimi.primo.exlibrisgroup.com/openurl/39UMI_INST/39UMI_INST:VU1?sid=EMBASE&issn=10960953&id=doi:10.1016%2Fj.envres.2021.111860&atitle=Correlates+of+plasma+concentrations+of+per-+and+poly-fluoroalkyl+substances+among+reproductive-aged+Black+women&stitle=Environ.+Res.&title=Environmental+Research&volume=203&issue=&spage=&epage=&aulast=Wise&aufirst=Lauren+A.&auinit=L.A.&aufull=Wise+L.A.&code…	Copyright 2021 Elsevier B.V., All rights reserved.
Airway malacia in premature infant twins with bronchopulmonary dysplasia: Two case reports		Yang W., Zhang J., Lu D., Zhang H.	(Yang W.; Zhang J.; Lu D.; Zhang H., haopeng.zhang@foxmail.com) Department of Anesthesiology and Perioperative Medicine, Xijing Hospital, Fourth Military Medical University, Shaanxi, Xi'an, China.	H. Zhang, Department of Anesthesiology and Perioperative Medicine, Xijing Hospital, Fourth Military Medical University, Shaanxi, Xi'an, China. Email: haopeng.zhang@foxmail.com		2/7/2022	2/10/2022	Clinical Case Reports (2022) 10:1 Article Number: e05162. Date of Publication: 1 Jan 2022	Clinical Case Reports	2022	10	1			1-Jan-22	Article					2050-0904 (electronic)		John Wiley and Sons Inc	Premature infants who require surgery for retinopathy of prematurity often exhibit bronchopulmonary dysplasia. Reactive airway is a clinical manifestation of bronchopulmonary dysplasia. We describe premature infant twins who had difficulty with positive pressure ventilation during anesthesia. Both cases occurred during induction of anesthesia for binocular anterior chamber puncture and vitreous c…				hemoglobin (endogenous compound), propofol, sevoflurane	lung dysplasia, premature labor, tracheobronchomalacia	airway obstruction, anemia, anesthesia, Apgar score, article, atelectasis, blood gas analysis, breathing, breathing rate, case report, clinical article, congenital hypothyroidism, cytomegalovirus infection, dyspnea, echography, electrocardiogram, end tidal carbon dioxide tension, endotracheal intubation, endotracheal tube, general anesthesia, gestational age, heart rate, human, human tissue, hypo…					hemoglobin (9008-02-0), propofol (2078-54-8), sevoflurane (28523-86-6)		Chest Diseases, Thoracic Surgery and Tuberculosis (15), Drug Literature Index (37)		English	English			L2014862299	10.1002/ccr3.5162	http://dx.doi.org/10.1002/ccr3.5162	https://www.embase.com/search/results?subaction=viewrecord&id=L2014862299&from=export	https://unimi.primo.exlibrisgroup.com/openurl/39UMI_INST/39UMI_INST:VU1?sid=EMBASE&issn=20500904&id=doi:10.1002%2Fccr3.5162&atitle=Airway+malacia+in+premature+infant+twins+with+bronchopulmonary+dysplasia%3A+Two+case+reports&stitle=Clin.+Case+Rep.&title=Clinical+Case+Reports&volume=10&issue=1&spage=&epage=&aulast=Yang&aufirst=Wanwan&auinit=W.&aufull=Yang+W.&coden=&isbn=&pages=-&date=2022&auinit1=W…	Copyright 2022 Elsevier B.V., All rights reserved.
Per- and polyfluoroalkyl substance (PFAS) exposure, maternal metabolomic perturbation, and fetal growth in African American women: A meet-in-the-middle approach		Chang C.-J., Barr D.B., Ryan P.B., Panuwet P., Smarr M.M., Liu K., Kannan K., Yakimavets V., Tan Y., Ly V., Marsit C.J., Jones D.P., Corwin E.J., Dunlop A.L., Liang D.	(Chang C.-J.; Barr D.B.; Ryan P.B.; Panuwet P.; Smarr M.M.; Yakimavets V.; Marsit C.J.; Liang D., donghai.liang@emory.edu) Gangarosa Department of Environmental Health, Rollins School of Public Health, Emory University, Atlanta, GA, United States. , (Liu K.; Ly V.; Jones D.P.) Department of Medicine, School of Medicine, Emory University, Atlanta, GA, United States. , (Kannan K.) Department of Ped…	D. Liang, 1518 Clifton Rd, Atlanta, GA, United States. Email: donghai.liang@emory.edu		11/12/2021	1/28/2022	Environment International (2022) 158 Article Number: 106964. Date of Publication: 1 Jan 2022	Environment International	2022	158				1-Jan-22	Article					1873-6750 (electronic),0160-4120		Elsevier Ltd	Background: Prenatal exposures to per- and polyfluoroalkyl substances (PFAS) have been linked to reduced fetal growth. However, the detailed molecular mechanisms remain largely unknown. This study aims to investigate biological pathways and intermediate biomarkers underlying the association between serum PFAS and fetal growth using high-resolution metabolomics in a cohort of pregnant African Amer…		Biomarkers,Fetal growth,High-resolution metabolomics,PFAS	organofluorine derivative (drug toxicity), perfluoroalkyl substance (drug toxicity), polyfluoroalkyl substance (drug toxicity)	2 hexyl 3 phenyl 2 propenal (endogenous compound), aldehyde (endogenous compound), androgen (endogenous compound), bile acid (endogenous compound), ferulic acid (endogenous compound), glycine (endogenous compound), perfluorohexanesulfonic acid (drug toxicity), perfluorononanoic acid (drug toxicity), perfluorooctanesulfonic acid (drug toxicity), perfluorooctanoic acid (drug toxicity), taurine (end…	fetus growth, metabolomics, pregnancy, prenatal exposure	adult, African American, amino acid metabolism, article, bile acid metabolism, birth weight, cohort analysis, controlled study, fatty acid metabolism, female, fetus, Georgia (U.S.), gestation period, hormone metabolism, human, infant, lipid metabolism, low birth weight, major clinical study, male, metabolite, metabolome, prematurity, risk factor, small for gestational age					ferulic acid (1135-24-6, 24276-84-4), glycine (56-40-6, 6000-43-7, 6000-44-8), perfluorohexanesulfonic acid (355-46-4), perfluorononanoic acid (375-95-1), perfluorooctanoic acid (335-67-1), taurine (107-35-7), uric acid (69-93-2)		Obstetrics and Gynecology (10), Clinical and Experimental Biochemistry (29), Toxicology (52), Pediatrics and Pediatric Surgery (7)		English	English		34735953	L2015372164	10.1016/j.envint.2021.106964	http://dx.doi.org/10.1016/j.envint.2021.106964	https://www.embase.com/search/results?subaction=viewrecord&id=L2015372164&from=export	https://unimi.primo.exlibrisgroup.com/openurl/39UMI_INST/39UMI_INST:VU1?sid=EMBASE&issn=18736750&id=doi:10.1016%2Fj.envint.2021.106964&atitle=Per-+and+polyfluoroalkyl+substance+%28PFAS%29+exposure%2C+maternal+metabolomic+perturbation%2C+and+fetal+growth+in+African+American+women%3A+A+meet-in-the-middle+approach&stitle=Environ.+Int.&title=Environment+International&volume=158&issue=&spage=&epage=&a…	Copyright 2022 Elsevier B.V., All rights reserved.
Related Risk Factors for Pelvic Floor Disorders in Postpartum Women: A Cross-sectional Study		Sodagar N., Ghaderi F., Ghanavati T., Ansari F., Jafarabadi M.A.	(Sodagar N.; Ghaderi F., ghaderimailbox@gmail.com; Ghanavati T.) Department of Physiotherapy, Faculty of Rehabilitation, Tabriz University of Medical Sciences, Tabriz, Iran. , (Ansari F.) Razi Vaccine and Serum Research Institute, Tehran, Iran. , (Jafarabadi M.A.) Road Traffic Injury Research Center, Tabriz University of Medical Sciences, Tabriz, Iran.	F. Ghaderi, Department of Physiotherapy, Faculty of Rehabilitation, Tabriz University of Medical Sciences, Tabriz, Iran. Email: ghaderimailbox@gmail.com		1/27/2022	2/1/2022	International Journal of Women's Health and Reproduction Sciences (2022) 10:1 (51-56). Date of Publication: 1 Jan 2022	International Journal of Women's Health and Reproduction Sciences	2022	10	1	51	56	1-Jan-22	Article					2330-4456 (electronic)		Aras Part Medical International Press	Objectives: Pelvic floor disorders (PFDs) during pregnancy and after delivery, and related risk factors are still debatable topics for research. Thus, the aim of the present study was to assess the probable risk factors associated with PFDs in Iran. Materials and Methods: This cross-sectional study was conducted in two state and private hospitals in Tabriz, Iran from the 1st of June to the 31st o…		Pelvic floor disorders,Post-partum,Risk factors			pelvic floor disorder, risk factor	adult, anesthesia, article, body weight gain, childbirth, cross-sectional study, episiotomy, female, gestational age, gestational weight gain, head circumference, human, incidence, major clinical study, middle aged, observational study, obstetric delivery, questionnaire, risk assessment, sample size, smoking, vaginal delivery							Obstetrics and Gynecology (10), Biophysics, Bioengineering and Medical Instrumentation (27)		English	English			L2015396179	10.15296/ijwhr.2022.10	http://dx.doi.org/10.15296/ijwhr.2022.10	https://www.embase.com/search/results?subaction=viewrecord&id=L2015396179&from=export	https://unimi.primo.exlibrisgroup.com/openurl/39UMI_INST/39UMI_INST:VU1?sid=EMBASE&issn=23304456&id=doi:10.15296%2Fijwhr.2022.10&atitle=Related+Risk+Factors+for+Pelvic+Floor+Disorders+in+Postpartum+Women%3A+A+Cross-sectional+Study&stitle=Int.+J.+Women%27s+Health+Reproduction+Sci.&title=International+Journal+of+Women%27s+Health+and+Reproduction+Sciences&volume=10&issue=1&spage=51&epage=56&aulast=S…	Copyright 2022 Elsevier B.V., All rights reserved.
Prenatal Exposure to Per-and Polyfluoroalkyl Substances and Facial Features at 5 Years of Age: A Study from the Danish National Birth Cohort		Luo J., Ramlau-Hansen C.H., Kesmodel U.S., Xiao J., Vasiliou V., Deziel N.C., Zhang Y., Olsen J., Liew Z.	(Luo J.; Xiao J.; Vasiliou V.; Deziel N.C.; Liew Z., zeyan.liew@yale.edu) Department of Environmental Health Sciences, Yale School of Public Health, New Haven, CT, United States. , (Luo J.; Xiao J.; Deziel N.C.; Liew Z., zeyan.liew@yale.edu) Yale Center for Perinatal, Pediatric, and Environmental Epidemiology, Yale School of Public Health, New Haven, CT, United States. , (Ramlau-Hansen C.H.) Depa…	Z. Liew, Department of Environmental Health Sciences, Yale School of Public Health, 60 College St., New Haven, CT, United States. Email: zeyan.liew@yale.edu		2/14/2022	2/16/2022	Environmental Health Perspectives (2022) 130:1 Article Number: 017006. Date of Publication: 1 Jan 2022	Environmental Health Perspectives	2022	130	1			1-Jan-22	Article					1552-9924 (electronic),0091-6765		Public Health Services, US Dept of Health and Human Services	BACKGROUND: Per-and polyfluoroalkyl substances (PFAS) are widespread persistent pollutants. Evidence regarding neurodevelopmental effects of PFAS have been mixed. The relation between PFAS exposure and anatomical markers that have been suggested to correlate with fetal brain development have not been studied. OBJECTIVES: We investigated the association between prenatal PFAS exposures and three cr…			chemical agent, Polyfluoroalkyl	perfluorodecanoic acid, perfluorononanoic acid, unclassified drug	birth cohort, facial expression, prenatal exposure	adult, alcohol consumption, anticholinergic syndrome, article, brain development, child, cohort analysis, craniofacial development, female, fetus, follow up, hearing impairment, human, limit of quantitation, liquid chromatograph, liquid chromatography-mass spectrometry, major clinical study, male, mass spectrometer, maternal plasma, middle aged, multinomial logistic regression, neurologic disease…					perfluorodecanoic acid (335-76-2), perfluorononanoic acid (375-95-1)		Obstetrics and Gynecology (10), Biophysics, Bioengineering and Medical Instrumentation (27), Clinical and Experimental Biochemistry (29), Pediatrics and Pediatric Surgery (7), Neurology and Neurosurgery (8)		English	English		35080464	L2015585349	10.1289/EHP9478	http://dx.doi.org/10.1289/EHP9478	https://www.embase.com/search/results?subaction=viewrecord&id=L2015585349&from=export	https://unimi.primo.exlibrisgroup.com/openurl/39UMI_INST/39UMI_INST:VU1?sid=EMBASE&issn=15529924&id=doi:10.1289%2FEHP9478&atitle=Prenatal+Exposure+to+Per-and+Polyfluoroalkyl+Substances+and+Facial+Features+at+5+Years+of+Age%3A+A+Study+from+the+Danish+National+Birth+Cohort&stitle=Environ.+Health+Perspect.&title=Environmental+Health+Perspectives&volume=130&issue=1&spage=&epage=&aulast=Luo&aufirst=Ji…	Copyright 2022 Elsevier B.V., All rights reserved.
Relationships between maternal perfluoroalkyl substance levels, polymorphisms of receptor genes, and adverse birth outcomes in the Hokkaido birth cohort study, Japan		Kobayashi S., Sata F., Ikeda-Araki A., Miyashita C., Goudarzi H., Iwasaki Y., Nakajima T., Kishi R.	(Kobayashi S.; Sata F.; Ikeda-Araki A.; Miyashita C.; Goudarzi H.; Kishi R., rkishi@med.hokudai.ac.jp) Center for Environmental and Health Sciences, Hokkaido University, North-12, West-7, Kita-ku, Sapporo, Japan. , (Sata F.) Health Center, Chuo University, 42-8, Ichigaya-Hommura-cho, Shinjuku-ku, Tokyo, Japan. , (Ikeda-Araki A.) Faculty of Health Sciences, Hokkaido University, North-12, West-5, K…	R. Kishi, Center for Environmental and Health Sciences, Hokkaido University, North-12, West-7, Kita-ku, Sapporo, Japan. Email: rkishi@med.hokudai.ac.jp		12/21/2021	12/23/2021	Reproductive Toxicology (2022) 107 (112-122). Date of Publication: 1 Jan 2022	Reproductive Toxicology	2022	107		112	122	1-Jan-22	Article					1873-1708 (electronic),0890-6238		Elsevier Inc.	We assessed the associations between perfluorooctanesulfonate (PFOS) and perfluorooctanoate (PFOA) levels in third trimester maternal serum, the maternal genotypes of genes encoding nuclear receptors, and birth outcomes. We studied a prospective birth cohort of healthy pregnant Japanese women (n = 372) recruited in Sapporo between July 2002 and October 2005. We analyzed PFOS and PFOA levels using…		Birth size,Liver X receptor,Perfluoroalkyl substance,Polymorphism,Ponderal index,Pregnancy	chemical compound (drug toxicity), perfluoroalkyl substance (drug toxicity)	unclassified drug	pregnancy outcome, receptor gene, single nucleotide polymorphism	adult, article, birth weight, chest circumference, cohort analysis, female, genotype, human, infant, Japan, Japanese (people), liquid chromatography-mass spectrometry, LXRB gene, male, polymerase chain reaction, pregnant woman, prospective study, trend study							Obstetrics and Gynecology (10), Human Genetics (22), Toxicology (52)		English	English		34896592	L2015969126	10.1016/j.reprotox.2021.12.004	http://dx.doi.org/10.1016/j.reprotox.2021.12.004	https://www.embase.com/search/results?subaction=viewrecord&id=L2015969126&from=export	https://unimi.primo.exlibrisgroup.com/openurl/39UMI_INST/39UMI_INST:VU1?sid=EMBASE&issn=18731708&id=doi:10.1016%2Fj.reprotox.2021.12.004&atitle=Relationships+between+maternal+perfluoroalkyl+substance+levels%2C+polymorphisms+of+receptor+genes%2C+and+adverse+birth+outcomes+in+the+Hokkaido+birth+cohort+study%2C+Japan&stitle=Reprod.+Toxicol.&title=Reproductive+Toxicology&volume=107&issue=&spage=112&e…	Copyright 2022 Elsevier B.V., All rights reserved.
Comparison of Outcomes Following General Anesthesia and Spinal Anesthesia During Emergency Cervical Cerclage in Singleton Pregnant Women in the Second Trimester at a Single Center		Wang Y., Ning X., Yu Y., Xia X., Wang W., Hu X.	(Wang Y.; Hu X., huxianwen_anyi@163.com) Department of Anesthesiology, Second Affiliated Hospital, Anhui Medical University, Anhui, Hefei, China. , (Wang Y.; Ning X.; Yu Y.; Xia X.) Department of Anesthesiology and Pain Treatment, Chaohu Hospital Affiliated, Anhui Medical University, Anhui, Chaohu, China. , (Wang W., wangwei980441@sina.com) Department of Anesthesiology, Women's Hospital, Nanjing …	X. Hu, Department of Anesthesiology, Second Affiliated Hospital, Anhui Medical University, Anhui, Hefei, China. Email: huxianwen_anyi@163.com"W. Wang, Department of Anesthesiology, Women's Hospital, Nanjing Medical University (Nanjing Maternity and Child Health Care Hospital), Jiangsu, Nanjing, China. Email: wangwei980441@sina.com		2/15/2022	3/29/2022	Medical Science Monitor (2022) 28 Article Number: e934771. Date of Publication: 2022	Medical Science Monitor	2022	28				2022	Article					1643-3750 (electronic),1234-1010		International Scientific Information, Inc.	Background: Little information exists regarding the best anesthesia method for emergency cerclage. This single-center study aimed to compare the outcomes following general anesthesia and spinal anesthesia during emergency cervical cerclage in women in the second trimester of a singleton pregnancy. Material/Methods: A total of 297 pregnant patients were recruited: 141 patients were assigned to the…		Anesthetics, General,Cerclage, Cervical,Uterine Cervical Incompetence		C reactive protein (endogenous compound), cephalosporin, cisatracurium, nifedipine, propofol, Ringer lactate solution, ropivacaine, sevoflurane, sufentanil, uterus spasmolytic agent	general anesthesia, outcome assessment, second trimester pregnancy, spinal anesthesia, uterine cervix cerclage	adult, article, blood clotting disorder, case control study, controlled study, female, gestational age, gynecological and obstetric surgical equipment, human, hypotension (complication), iatrogenic disease (complication), laceration (complication), laryngeal mask, lumbar puncture needle, major clinical study, maternal death, nausea and vomiting (complication), neutrophil lymphocyte ratio, newborn…					C reactive protein (9007-41-4), cephalosporin (11111-12-9), cisatracurium (96946-41-7, 96946-42-8), nifedipine (21829-25-4), propofol (2078-54-8), Ringer lactate solution (8022-63-7), ropivacaine (84057-95-4), sevoflurane (28523-86-6), sufentanil (56030-54-7)		Obstetrics and Gynecology (10), Anesthesiology (24), Biophysics, Bioengineering and Medical Instrumentation (27), Drug Literature Index (37), Surgery (9)		English	English		35255077	L2016818556	10.12659/MSM.934771	http://dx.doi.org/10.12659/MSM.934771	https://www.embase.com/search/results?subaction=viewrecord&id=L2016818556&from=export	https://unimi.primo.exlibrisgroup.com/openurl/39UMI_INST/39UMI_INST:VU1?sid=EMBASE&issn=16433750&id=doi:10.12659%2FMSM.934771&atitle=Comparison+of+Outcomes+Following+General+Anesthesia+and+Spinal+Anesthesia+During+Emergency+Cervical+Cerclage+in+Singleton+Pregnant+Women+in+the+Second+Trimester+at+a+Single+Center&stitle=Med.+Sci.+Monit.&title=Medical+Science+Monitor&volume=28&issue=&spage=&epage=&a…	Copyright 2022 Elsevier B.V., All rights reserved.
Effect of anesthesia type on outcome measures in cesarean section in the presence of fetal macrosomia		Taşgöz F.N., Kiliçarslan N.	(Taşgöz F.N., fna78@yahoo.com) University of Health Sciences, Bursa Yüksek Ihtisas Training and Research Hospital, Department of Obstetrics and Gynecology, Bursa, Turkey. , (Kiliçarslan N.) University of Health Sciences, Bursa Yüksek Ihtisas Training and Research Hospital, Department of Anaesthesiology, Bursa, Turkey.	F.N. Taşgöz, University of Health Sciences, Bursa Yüksek Ihtisas Training and Research Hospital, Department of Obstetrics and Gynecology, Bursa, Turkey. Email: fna78@yahoo.com		12/7/2022	12/22/2022	Revista da Associacao Medica Brasileira (2022) 68:10 (1410-1415). Date of Publication: 2022	Revista da Associacao Medica Brasileira	2022	68	10	1410	1415	2022	Article					1806-9282 (electronic),0104-4230		Associacao Medica Brasileira	OBJECTIVE: The aim of this study was to compare the effects of general and spinal anesthesia on maternal and neonatal outcomes during cesarean section in pregnancies with macrosomia. METHODS: This retrospective cohort study included 1043 patients who delivered by cesarean section between May 2018 and December 2021 and had a baby born with a birth weight of 4000 g or greater. Maternal and neonatal…		Cesarean section,Fetal macrosomia,General anesthesia,Pregnancy outcomes,Spinal anesthesia		bupivacaine (drug combination, intrathecal drug administration), fentanyl (drug combination, intrathecal drug administration, intravenous drug administration), oxygen, propofol, rocuronium (intravenous drug administration), sevoflurane, sugammadex	cesarean section, general anesthesia, macrosomia, obstetric anesthesia, pregnancy outcome, spinal anesthesia	adolescent, adult, anesthesia induction, Apgar score, article, birth weight, bladder injury (complication), blood transfusion, cohort analysis, controlled study, endotracheal intubation, female, fetus, fetus distress, hematocrit, human, intermethod comparison, intestine injury (complication), length of stay, major clinical study, male, newborn, peroperative complication (complication), postoperat…					bupivacaine (18010-40-7, 2180-92-9, 55750-21-5, 38396-39-3, 73360-54-0, 27262-45-9), fentanyl (437-38-7, 1443-54-5), oxygen (7782-44-7), propofol (2078-54-8), rocuronium (119302-91-9, 143558-00-3), sevoflurane (28523-86-6), sugammadex (343306-79-6, 343306-71-8)		Obstetrics and Gynecology (10), Anesthesiology (24), Drug Literature Index (37), Pediatrics and Pediatric Surgery (7)		English	English		36417645	L2021387070	10.1590/1806-9282.20220382	http://dx.doi.org/10.1590/1806-9282.20220382	https://www.embase.com/search/results?subaction=viewrecord&id=L2021387070&from=export	https://unimi.primo.exlibrisgroup.com/openurl/39UMI_INST/39UMI_INST:VU1?sid=EMBASE&issn=18069282&id=doi:10.1590%2F1806-9282.20220382&atitle=Effect+of+anesthesia+type+on+outcome+measures+in+cesarean+section+in+the+presence+of+fetal+macrosomia&stitle=Rev.+Assoc.+Med.+Bras.&title=Revista+da+Associacao+Medica+Brasileira&volume=68&issue=10&spage=1410&epage=1415&aulast=Ta%C5%9Fg%C3%B6z&aufirst=Fatma+Nu…	Copyright 2022 Elsevier B.V., All rights reserved.
Epicardial pacemaker insertion in a preterm very low birth weight neonate - An anaesthetic challenge		Singh A., Kumar G., Saini K., Prabhakaran G.	(Singh A.; Kumar G., mganeshkumar19@gmail.com; Saini K.) Department of Anaesthesia and Intensive Care, Postgraduate Institute of Medical Education and Research, Chandigarh, India. , (Prabhakaran G.) Department of Paediatrics, Postgraduate Institute of Medical Education and Research, Chandigarh, India.	G. Kumar, Department of Anaesthesia and Intensive Care, Postgraduate Institute of Medical Education and Research, Advanced Cardiac Centre, Chandigarh, India. Email: mganeshkumar19@gmail.com		2/15/2022	2/18/2022	Annals of Cardiac Anaesthesia (2022) 25:1 (93-96). Date of Publication: 1 Jan 2022	Annals of Cardiac Anaesthesia	2022	25	1	93	96	1-Jan-22	Article					0974-5181 (electronic),0971-9784		Wolters Kluwer Medknow Publications	Congenital complete heart block (CCHB) has an incidence of one in 20,000 live births and carries a 20% risk of mortality. The hemodynamic instability due to bradycardia and asystole due to the increasing metabolic demands can be avoided by appropriate antenatal planning, timely delivery and initiation of medical treatment and early pacemaker insertion. In this report, we discuss the anaesthetic c…		Permanent pacemaker,preterm,very low birth weight		atracurium besilate (special situation for pharmacovigilance), epinephrine (special situation for pharmacovigilance), fentanyl (special situation for pharmacovigilance), glucose (special situation for pharmacovigilance), isoprenaline (special situation for pharmacovigilance), ketamine (special situation for pharmacovigilance), sevoflurane (special situation for pharmacovigilance)	epicardial pacemaker, pediatric anesthesia, prematurity, very low birth weight	arterial gas, article, body temperature monitoring, case report, cesarean section, clinical article, complete heart block (diagnosis, therapy), echocardiography, endotracheal intubation, forced-air warming system, gestational age, heart output, heart rate, human, lung dysplasia (therapy), newborn, oxygen supply, pericardial effusion, premature fetus membrane rupture, Sjoegren syndrome, warming ma…					atracurium besilate (64228-79-1, 64228-81-5), epinephrine (51-43-4, 55-31-2, 6912-68-1), fentanyl (437-38-7, 1443-54-5), glucose (50-99-7, 84778-64-3), isoprenaline (299-95-6, 51-30-9, 6700-39-6, 7683-59-2), ketamine (1867-66-9, 6740-88-1, 81771-21-3), sevoflurane (28523-86-6)		Cardiovascular Diseases and Cardiovascular Surgery (18), Anesthesiology (24), Drug Literature Index (37), Pediatrics and Pediatric Surgery (7)		English	English		35075029	L637198067	10.4103/aca.ACA_94_20	http://dx.doi.org/10.4103/aca.ACA_94_20	https://www.embase.com/search/results?subaction=viewrecord&id=L637198067&from=export	https://unimi.primo.exlibrisgroup.com/openurl/39UMI_INST/39UMI_INST:VU1?sid=EMBASE&issn=09745181&id=doi:10.4103%2Faca.ACA_94_20&atitle=Epicardial+pacemaker+insertion+in+a+preterm+very+low+birth+weight+neonate+-+An+anaesthetic+challenge&stitle=Ann.+Card.+Anaesth.&title=Annals+of+Cardiac+Anaesthesia&volume=25&issue=1&spage=93&epage=96&aulast=Singh&aufirst=Avneet&auinit=A.&aufull=Singh+A.&coden=&isb…	Copyright 2022 Elsevier B.V., All rights reserved.
Association Between Exposure to Per- and Polyfluoroalkyl Substances and Birth Outcomes: A Systematic Review and Meta-Analysis		Gui S.-Y., Chen Y.-N., Wu K.-J., Liu W., Wang W.-J., Liang H.-R., Jiang Z.-X., Li Z.-L., Hu C.-Y.	(Gui S.-Y.; Jiang Z.-X.) Department of Ophthalmology, Second Affiliated Hospital of Anhui Medical University, Hefei, China. , (Gui S.-Y.; Wu K.-J.) Department of Clinical Medicine, Second School of Clinical Medicine, Anhui Medical University, Hefei, China. , (Chen Y.-N.; Wang W.-J.) Department of Pharmacy, School of Clinical Pharmacy, Anhui Medical University, Hefei, China. , (Liu W.) Department …				4/19/2022	Frontiers in public health (2022) 10 (855348). Date of Publication: 2022	Frontiers in public health	2022	10		855348		2022	Article					2296-2565 (electronic)		NLM (Medline)	Background: A large body of emerging evidence suggests that per- and polyfluoroalkyl substances (PFAS) affect birth outcomes in various pathways, but the evidence is inconsistent. Therefore, this study aimed to systematically review the epidemiological evidence on PFAS exposure and birth outcomes. Methods: Three electronic databases were searched for epidemiological studies through February 13, 2…		birth outcome,birth weight,meta-analysis,per- and polyfluoroalkyl substances,systematic review	fluorocarbon (adverse drug reaction)		pollutant, prematurity	adverse event, gestational age, human, meta analysis, newborn					fluorocarbon (11072-16-5)				English	English		35400049	L637758299	10.3389/fpubh.2022.855348	http://dx.doi.org/10.3389/fpubh.2022.855348	https://www.embase.com/search/results?subaction=viewrecord&id=L637758299&from=export	https://unimi.primo.exlibrisgroup.com/openurl/39UMI_INST/39UMI_INST:VU1?sid=EMBASE&issn=22962565&id=doi:10.3389%2Ffpubh.2022.855348&atitle=Association+Between+Exposure+to+Per-+and+Polyfluoroalkyl+Substances+and+Birth+Outcomes%3A+A+Systematic+Review+and+Meta-Analysis&stitle=Front+Public+Health&title=Frontiers+in+public+health&volume=10&issue=&spage=855348&epage=&aulast=Gui&aufirst=Si-Yu&auinit=S.-…	This record is sourced from MEDLINE/PubMed, a database of the U.S. National Library of Medicine
Associations between exposure to perfluoroalkyl substances and body fat evaluated by DXA and MRI in 109 adolescent boys		Thomsen M.L., Henriksen L.S., Tinggaard J., Nielsen F., Jensen T.K., Main K.M.	(Thomsen M.L., mathilde.lolk.thomsen@regionh.dk; Henriksen L.S., louise.scheutz.henriksen.01@regionh.dk; Tinggaard J., jeanette.tinggaard@regionh.dk; Jensen T.K., tkjensen@health.sdu.dk; Main K.M., katharina.main@regionh.dk) Department of Growth and Reproduction, Copenhagen University Hospital – Rigshospitalet and Department of Clinical Medicine, University of Copenhagen, Copenhagen, Denmark. , (…	M.L. Thomsen, Department of Growth and Reproduction, Copenhagen University Hospital – Rigshospitalet and Department of Clinical Medicine, University of Copenhagen, Copenhagen, Denmark. Email: mathilde.lolk.thomsen@regionh.dk		7/6/2021	7/8/2021	Environmental Health: A Global Access Science Source (2021) 20:1 Article Number: 73. Date of Publication: 1 Dec 2021	Environmental Health: A Global Access Science Source	2021	20	1			1-Dec-21	Article					1476-069X (electronic)		BioMed Central Ltd	Background: Exposure to perfluoroalkyl substances (PFASs) has been associated with changes in body mass index and adiposity, but evidence is inconsistent as study design, population age, follow-up periods and exposure levels vary between studies. We investigated associations between PFAS exposure and body fat in a cross-sectional study of healthy boys. Methods: In 109 boys (10–14 years old), magn…		Adolescence,Dual-energy X-ray absorptiometry,Fat percentage,Magnetic resonance imaging,Perfluoroalkyl substances	perfluorodecanoic acid, perfluorohexanesulfonic acid, perfluorononanoic acid, perfluorooctanesulfonic acid, perfluorooctanoic acid		body fat, dual energy X ray absorptiometry, environmental exposure, nuclear magnetic resonance imaging	abdominal fat, adolescent, android fat, android gynoid ratio, article, blood level, body fat percentage, child, cohort analysis, cross-sectional study, female, gynoid fat, human, intra-abdominal fat, liquid chromatography-mass spectrometry, longitudinal study, male, MRI scanner, total body fat, triple quadrupole mass spectrometry				Siemens (Germany), GE Healthcare (United States)	perfluorodecanoic acid (335-76-2), perfluorohexanesulfonic acid (355-46-4), perfluorononanoic acid (375-95-1), perfluorooctanoic acid (335-67-1)		Radiology (14), Environmental Health and Pollution Control (46), Pediatrics and Pediatric Surgery (7)		English	English		34187491	L2012934239	10.1186/s12940-021-00758-3	http://dx.doi.org/10.1186/s12940-021-00758-3	https://www.embase.com/search/results?subaction=viewrecord&id=L2012934239&from=export	https://unimi.primo.exlibrisgroup.com/openurl/39UMI_INST/39UMI_INST:VU1?sid=EMBASE&issn=1476069X&id=doi:10.1186%2Fs12940-021-00758-3&atitle=Associations+between+exposure+to+perfluoroalkyl+substances+and+body+fat+evaluated+by+DXA+and+MRI+in+109+adolescent+boys&stitle=Environ.+Health+Global+Access+Sci.+Sour.&title=Environmental+Health%3A+A+Global+Access+Science+Source&volume=20&issue=1&spage=&epage…	Copyright 2021 Elsevier B.V., All rights reserved.
Associations of paternal and maternal per- and polyfluoroalkyl substances exposure with cord serum reproductive hormones, placental steroidogenic enzyme and birth weight		Yao Q., Gao Y., Zhang Y., Qin K., Liew Z., Tian Y.	(Yao Q.; Gao Y.; Zhang Y.; Tian Y., tianmiejp@sjtu.edu.cn) Department of Environmental Health, School of Public Health, Shanghai Jiao Tong University School of Medicine, Shanghai, China. , (Qin K.) Institute of Inspection and Supervision, Shanghai Municipal Health Commission, Shanghai, China. , (Liew Z., zeyan.liew@yale.edu) Department of Environmental Health Sciences, Yale School of Public Healt…	Y. Tian, Department of Environmental Health, School of Public Health, Shanghai Jiao Tong University School of Medicine, 280 South Chongqing Road, Shanghai, China. Email: tianmiejp@sjtu.edu.cn"Z. Liew, Department of Environmental Health Sciences, Yale School of Public Health, 60 College Street, New Haven, CT, United States. Email: zeyan.liew@yale.edu		7/23/2021	11/18/2021	Chemosphere (2021) 285 Article Number: 131521. Date of Publication: 1 Dec 2021	Chemosphere	2021	285				1-Dec-21	Article					1879-1298 (electronic),0045-6535		Elsevier Ltd	Background: Maternal per- and polyfluoroalkyl substances (PFAS) exposure has been associated with placental function and fetal growth measures. However, few studies have simultaneously investigated paternal and maternal exposure effects. Objectives: We evaluated the associations of paternal or maternal PFAS levels with placental function and fetal growth measures. Methods: We studied six PFAS mea…		Birth weight,Familial confounding,Parental PFAS comparisons,Per- and polyfluoroalkyl substances,Reproductive hormones	perfluorodecanoic acid, perfluorohexanesulfonic acid, perfluorononanoic acid, perfluorooctanesulfonic acid, perfluorooctanoic acid, perfluoroundecanoic acid	aromatase (endogenous compound), estradiol (endogenous compound), hormone (endogenous compound), testosterone (endogenous compound)	birth weight, cord serum, fetus growth, maternal exposure, paternal exposure, placenta function, steroidogenesis	adult, article, China, cohort analysis, controlled study, correlational study, demography, enzyme linked immunosorbent assay, female, high performance liquid chromatography, human, limit of detection, limit of quantitation, male, maternal smoking, outcome assessment, paternal smoking, pregnant woman, radioimmunoassay kit, sensitivity analysis, signal noise ratio, social status					aromatase (9039-48-9), estradiol (50-28-2), perfluorodecanoic acid (335-76-2), perfluorohexanesulfonic acid (355-46-4), perfluorononanoic acid (375-95-1), perfluorooctanoic acid (335-67-1), perfluoroundecanoic acid (2058-94-8), testosterone (58-22-0)		Obstetrics and Gynecology (10), Clinical and Experimental Biochemistry (29)		English	English		34273704	L2013562875	10.1016/j.chemosphere.2021.131521	http://dx.doi.org/10.1016/j.chemosphere.2021.131521	https://www.embase.com/search/results?subaction=viewrecord&id=L2013562875&from=export	https://unimi.primo.exlibrisgroup.com/openurl/39UMI_INST/39UMI_INST:VU1?sid=EMBASE&issn=18791298&id=doi:10.1016%2Fj.chemosphere.2021.131521&atitle=Associations+of+paternal+and+maternal+per-+and+polyfluoroalkyl+substances+exposure+with+cord+serum+reproductive+hormones%2C+placental+steroidogenic+enzyme+and+birth+weight&stitle=Chemosphere&title=Chemosphere&volume=285&issue=&spage=&epage=&aulast=Yao&…	Copyright 2021 Elsevier B.V., All rights reserved.
Prenatal and postnatal exposure to PFAS and cardiometabolic factors and inflammation status in children from six European cohorts		Papadopoulou E., Stratakis N., Basagaña X., Brantsæter A.L., Casas M., Fossati S., Gražulevičienė R., Småstuen Haug L., Heude B., Maitre L., McEachan R.R.C., Robinson O., Roumeliotaki T., Sabidó E., Borràs E., Urquiza J., Vafeiadi M., Zhao Y., Slama R., Wright J., Conti D.V., Vrijheid M., Chatzi L.	(Papadopoulou E., elpa@fhi.no; Brantsæter A.L.; Småstuen Haug L.) Norwegian Institute of Public Health, Oslo, Norway. , (Stratakis N.; Zhao Y.; Conti D.V.; Chatzi L.) Department of Preventive Medicine, Keck School of Medicine, University of Southern California, Los Angeles, United States. , (Stratakis N.) Department of Complex Genetics and Epidemiology, CAPHRI School for Public Health and Primary…	E. Papadopoulou, Department of Environmental Health, Norwegian Institute of Public Health, Folkehelseinstituttet, Postboks 222 Skøyen, Oslo, Norway. Email: elpa@fhi.no		9/15/2021	3/29/2022	Environment International (2021) 157 Article Number: 106853. Date of Publication: 1 Dec 2021	Environment International	2021	157				1-Dec-21	Article					1873-6750 (electronic),0160-4120		Elsevier Ltd	Developing children are particularly vulnerable to the effects of exposure to per- and polyfluoroalkyl substances (PFAS), a group of endocrine disrupting chemicals. We hypothesized that early life exposure to PFASs is associated with poor metabolic health in children. We studied the association between prenatal and postnatal PFASs mixture exposure and cardiometabolic health in children, and the r…		Adiposity,BKMR,Cardiometabolic risk,HDL,Inflammation,PFAS	organofluorine derivative (special situation for pharmacovigilance), perfluoroalkyl substance (special situation for pharmacovigilance), polyfluoroalkyl substance (special situation for pharmacovigilance)	alpha interferon (endogenous compound), high density lipoprotein cholesterol (endogenous compound), interleukin 13 (endogenous compound), interleukin 1beta (endogenous compound), interleukin 4 (endogenous compound), interleukin 6 (endogenous compound), interleukin 8 (endogenous compound), leptin (endogenous compound), low density lipoprotein cholesterol (endogenous compound), macrophage inflammat…	cardiometabolic risk, childhood disease, inflammation, perinatal exposure, prenatal exposure	article, blood sampling, child, cohort analysis, diastolic blood pressure, female, human, major clinical study, male, pregnancy, systolic blood pressure, triacylglycerol blood level, waist circumference					interleukin 13 (148157-34-0), interleukin 8 (114308-91-7), macrophage inflammatory protein 1alpha (155075-84-6), macrophage inflammatory protein 1beta (122071-81-2), perfluorohexanesulfonic acid (355-46-4), perfluorononanoic acid (375-95-1), perfluorooctanoic acid (335-67-1)		Obstetrics and Gynecology (10), Cardiovascular Diseases and Cardiovascular Surgery (18), Clinical and Experimental Biochemistry (29), Drug Literature Index (37), Pediatrics and Pediatric Surgery (7)		English	English		34500361	L2014437137	10.1016/j.envint.2021.106853	http://dx.doi.org/10.1016/j.envint.2021.106853	https://www.embase.com/search/results?subaction=viewrecord&id=L2014437137&from=export	https://unimi.primo.exlibrisgroup.com/openurl/39UMI_INST/39UMI_INST:VU1?sid=EMBASE&issn=18736750&id=doi:10.1016%2Fj.envint.2021.106853&atitle=Prenatal+and+postnatal+exposure+to+PFAS+and+cardiometabolic+factors+and+inflammation+status+in+children+from+six+European+cohorts&stitle=Environ.+Int.&title=Environment+International&volume=157&issue=&spage=&epage=&aulast=Papadopoulou&aufirst=Eleni&auinit=E…	Copyright 2022 Elsevier B.V., All rights reserved.
Per-and polyfluoroalkyl substances (PFAS) in integrated crop–livestock systems: Environmental exposure and human health risks		Jha G., Kankarla V., McLennon E., Pal S., Sihi D., Dari B., Diaz D., Nocco M.	(Jha G., gjha@ucdavis.edu; Diaz D., imddiaz@ucdavis.edu; Nocco M., manocco@ucdavis.edu) Department of Land, Air and Water Resources, University of California, Davis, CA, United States. , (Kankarla V., vkankarla@tamu.edu) Department of Soil and Crop Sciences, Texas A&M University, College Station, TX, United States. , (McLennon E., everald.mclennon@oregonstate.edu) Department of Crop and Soil Scie…	G. Jha, Department of Land, Air and Water Resources, University of California, Davis, CA, United States. Email: gjha@ucdavis.edu		11/30/2021	2/15/2022	International Journal of Environmental Research and Public Health (2021) 18:23 Article Number: 12550. Date of Publication: 1 Dec 2021	International Journal of Environmental Research and Public Health	2021	18	23			1-Dec-21	Article					1660-4601 (electronic),1661-7827		MDPI	Per-and polyfluoroalkyl substances (PFAS) are highly persistent synthetic organic contaminants that can cause serious human health concerns such as obesity, liver damage, kidney cancer, hypertension, immunotoxicity and other human health issues. Integrated crop–livestock systems combine agricultural crop production with milk and/or meat production and processing. Key sources of PFAS in these syst…		Chronic kidney disease,Environmental justice,Exposure pathway,Foaming agent,Forever chemicals,Groundwater contaminants,Livestock contaminations,Remediation,Renal dysfunction	organic compound, perfluoroalkyl substance, polyfluoroalkyl substance	drinking water, ground water, surface water, unclassified drug	environmental exposure, farming system, health hazard, human impact (environment), integrated crop livestock system	article, bioremediation, concentration (parameter), crop production, industrial waste, meat, meat industry, milk production, risk assessment, screening test, sludge, soil analysis, United States, wastewater, water sampling							Environmental Health and Pollution Control (46)		English	English		34886275	L2014680226	10.3390/ijerph182312550	http://dx.doi.org/10.3390/ijerph182312550	https://www.embase.com/search/results?subaction=viewrecord&id=L2014680226&from=export	https://unimi.primo.exlibrisgroup.com/openurl/39UMI_INST/39UMI_INST:VU1?sid=EMBASE&issn=16604601&id=doi:10.3390%2Fijerph182312550&atitle=Per-and+polyfluoroalkyl+substances+%28PFAS%29+in+integrated+crop%E2%80%93livestock+systems%3A+Environmental+exposure+and+human+health+risks&stitle=Int.+J.+Environ.+Res.+Public+Health&title=International+Journal+of+Environmental+Research+and+Public+Health&volume=…	Copyright 2022 Elsevier B.V., All rights reserved.
Mxd3 promotes obesity and the androgen receptor signaling pathway in gender‐disparity hepatocarcinogenesis		Tsai Y.-W., Jeng K.-S., He M.-K., Hsieh Y.-W., Lai H.-H., Lai C.-Y., Huang C.-C., Chang C.-F., Huang C.-T., Her G.M.	(Tsai Y.-W., tsaiyiwen@gmail.com) Department of Family Medicine, Chang Gung Memorial Hospital, Keelung, Taiwan. , (Tsai Y.-W., tsaiyiwen@gmail.com) College of Medicine, Chang‐Gung University, Taoyuan, Taiwan. , (Jeng K.-S., kevin.ksjeng@gmail.com; Chang C.-F., changcf@femh.org.tw) Division of General Surgery, Far Eastern Memorial Hospital, New Taipei, Taiwan. , (He M.-K., d10830808@gapps.fg.tp.ed…	G.M. Her, Institute of Biopharmaceutical Sciences, National Yang Ming Chiao Tung University, Taipei, Taiwan. Email: gmher@nycu.edu.tw		12/10/2021	12/17/2021	Cells (2021) 10:12 Article Number: 3434. Date of Publication: 1 Dec 2021	Cells	2021	10	12			1-Dec-21	Article					2073-4409 (electronic)		MDPI	Obesity is closely linked to metabolic diseases, particularly non‐alcoholic steatohepatitis (NASH) or non‐alcoholic fatty liver disease (NAFLD), ultimately leading to hepatocellular carcinoma (HCC). However, the molecular mechanisms of NASH‐associated HCC (NAHCC) remain elusive. To explore the impact of Max dimerization protein 3 (MXD3), a transcription factor that regulates several cellular func…		Fibrogenesis,Hepatic steatosis,Liver cancer,Obesity,Steatohepatitis	androgen receptor, MXD3, synapsin II	11 oxotestosterone, alpha smooth muscle actin, Bub1 related protein, doxycycline, estradiol, estrogen, polyvinylidene fluoride, transcription factor, transforming growth factor beta1, unclassified drug	gender inequality, liver carcinogenesis, obesity, signal transduction	adipogenesis, adipose tissue, adult, angiogenesis, article, biochemical analysis, blood analysis, blood vessel, body weight, carcinogenesis, controlled study, diagnostic kit, dyslipidemia, ELISA kit, embryo, female, fibrogenesis, gene expression, gene overexpression, glioblastoma, growth rate, histology, histopathology, hypothalamus, immunohistochemistry, intra-abdominal fat, lipid storage, liver…		Abcam (United Kingdom), Santa Cruz (United States), Selleck (United States), Sigma Aldrich (United States), Steraloids (United States)		bioman, MyBioSource (United States), Polyscience (United States)	11 oxotestosterone (564-35-2), doxycycline (10592-13-9, 17086-28-1, 564-25-0, 94088-85-4), estradiol (50-28-2), polyvinylidene fluoride (24937-79-9)		Immunology, Serology and Transplantation (26), Clinical and Experimental Biochemistry (29), Drug Literature Index (37), Environmental Health and Pollution Control (46), Gastroenterology (48)		English	English		34943942	L2014774863	10.3390/cells10123434	http://dx.doi.org/10.3390/cells10123434	https://www.embase.com/search/results?subaction=viewrecord&id=L2014774863&from=export	https://unimi.primo.exlibrisgroup.com/openurl/39UMI_INST/39UMI_INST:VU1?sid=EMBASE&issn=20734409&id=doi:10.3390%2Fcells10123434&atitle=Mxd3+promotes+obesity+and+the+androgen+receptor+signaling+pathway+in+gender%E2%80%90disparity+hepatocarcinogenesis&stitle=Cells&title=Cells&volume=10&issue=12&spage=&epage=&aulast=Tsai&aufirst=Yi-Wen&auinit=Y.-W.&aufull=Tsai+Y.-W.&coden=&isbn=&pages=-&date=2021&au…	Copyright 2022 Elsevier B.V., All rights reserved.
Pfas concentrations and cardiometabolic traits in highly exposed children and adolescents		Canova C., Di Nisio A., Barbieri G., Russo F., Fletcher T., Batzella E., Zuanna T.D., Pitter G.	(Canova C., cristina.canova@unipd.it; Barbieri G., giulia.barbieri.1@unipd.it; Batzella E., erich.batzella@unipd.it; Zuanna T.D., teresa.dallazuanna@studenti.unipd.it) Unit of Biostatistics, Epidemiology and Public Health, Department of Cardio-Thoraco-Vascular Sciences and Public Health, University of Padova, Padova, Italy. , (Di Nisio A., andrea.dinisio@unipd.it) Unit of Andrology and Reproducti…	C. Canova, Unit of Biostatistics, Epidemiology and Public Health, Department of Cardio-Thoraco-Vascular Sciences and Public Health, University of Padova, Padova, Italy. Email: cristina.canova@unipd.it		12/10/2021	12/28/2021	International Journal of Environmental Research and Public Health (2021) 18:24 Article Number: 12881. Date of Publication: 1 Dec 2021	International Journal of Environmental Research and Public Health	2021	18	24			1-Dec-21	Article					1660-4601 (electronic),1661-7827		MDPI	Background: Residents of a large area of north-eastern Italy were exposed for decades to high concentrations of perfluoroalkyl and polyfluoroalkyl substances (PFAS) via drinking water. Despite the large amount of evidence in adults of a positive association between serum PFAS and metabolic outcomes, studies focusing on children and adolescents are limited. We evaluated the associations between se…		Adolescents,Children,Cholesterol,Generalized additive model (GAM),Lipid profile,Mixture,Perfluoroalkyl substances (PFAS),Weighted quantile sum (WQS) regression	alkyl group, perfluoroalkyl substance	high density lipoprotein cholesterol (endogenous compound), low density lipoprotein cholesterol (endogenous compound), perfluorohexanesulfonic acid, perfluorononanoic acid, perfluorooctanesulfonic acid, perfluorooctanoic acid, triacylglycerol (endogenous compound), unclassified drug	cardiometabolic trait, concentration (parameter), exposure, metabolism	adolescent, adult, article, blood level, body mass, chemical analyzer, child, cholesterol blood level, clinical outcome, Cobas, cross-sectional study, diastolic blood pressure, female, groups by age, high performance liquid chromatograph, human, lipid fingerprinting, male, mass spectrometer, school child, sex difference, systolic blood pressure, triple quadrupole mass spectrometer, UFLC XR 20 Pro…			API 4000 (Sciex), Cobas (Hoffmann La Roche, Germany), UFLC XR 20 Prominence (Shimadzu)	Hoffmann La Roche (Germany), Beckman Coulter (United States), Sciex, Shimadzu	perfluorohexanesulfonic acid (355-46-4), perfluorononanoic acid (375-95-1), perfluorooctanoic acid (335-67-1)		Cardiovascular Diseases and Cardiovascular Surgery (18), Clinical and Experimental Biochemistry (29), Pediatrics and Pediatric Surgery (7)		English	English		34948492	L2014775152	10.3390/ijerph182412881	http://dx.doi.org/10.3390/ijerph182412881	https://www.embase.com/search/results?subaction=viewrecord&id=L2014775152&from=export	https://unimi.primo.exlibrisgroup.com/openurl/39UMI_INST/39UMI_INST:VU1?sid=EMBASE&issn=16604601&id=doi:10.3390%2Fijerph182412881&atitle=Pfas+concentrations+and+cardiometabolic+traits+in+highly+exposed+children+and+adolescents&stitle=Int.+J.+Environ.+Res.+Public+Health&title=International+Journal+of+Environmental+Research+and+Public+Health&volume=18&issue=24&spage=&epage=&aulast=Canova&aufirst=Cr…	Copyright 2022 Elsevier B.V., All rights reserved.
Protracted impairment of maternal metabolic health in mouse dams following pregnancy exposure to a mixture of low dose endocrine-disrupting chemicals, a pilot study		Merrill A.K., Anderson T., Conrad K., Marvin E., James-Todd T., Cory-Slechta D.A., Sobolewski M.	(Merrill A.K., alyssa_merrill@urmc.rochester.edu; Anderson T., velociteal@gmail.com; Conrad K., bachmannkatherine@gmail.com; Marvin E., elena_suk@urmc.rochester.edu; Cory-Slechta D.A., Deborah_Cory-slechta@urmc.rochester.edu; Sobolewski M., marissa_sobolewski@urmc.rochester.edu) Department of Environmental Medicine, University of Rochester School of Medicine, Rochester, NY, United States. , (Jame…	M. Sobolewski, Department of Environmental Medicine, University of Rochester School of Medicine, Rochester, NY, United States. Email: marissa_sobolewski@urmc.rochester.edu		12/31/2021	3/25/2022	Toxics (2021) 9:12 Article Number: 346. Date of Publication: 1 Dec 2021	Toxics	2021	9	12			1-Dec-21	Article					2305-6304 (electronic)		MDPI	Pregnancy, a period of increased metabolic demands coordinated by fluctuating steroid hormones, is an understudied critical window of disease susceptibility for later-life maternal metabolic health. Epidemiological studies have identified associations between exposures to various endocrine-disrupting chemicals (EDCs) with an increased risk for metabolic syndrome, obesity, and diabetes. Whether su…		Endocrine-disrupting chemicals,Maternal health,Pregnancy,Type 2 diabetes	endocrine disruptor (drug toxicity)	2,3,7,8 tetrachlorodibenzo para dioxin (drug toxicity), 4,4' isopropylidenediphenol (drug toxicity), adipocytokine (endogenous compound), adiponectin (endogenous compound), atrazine (drug toxicity), corticosterone (endogenous compound), glucose (endogenous compound), high density lipoprotein (endogenous compound), isoflurane, low density lipoprotein (endogenous compound), monocyte chemotactic pro…	maternal disease, maternal welfare, metabolic syndrome X, pregnancy	adult, adverse outcome, animal experiment, animal model, animal tissue, article, body volume, body weight, cholesterol blood level, cone beam computed tomography, cone beam computed tomography scanner, controlled study, corticosterone blood level, female, glucose blood level, glucose intolerance, glucose tolerance test, hyperglycemia, light dark cycle, lipid blood level, male, mouse, nonhuman, ob…			VivaCT 40 (Scancomedical, Switzerland)	Scancomedical (Switzerland)	2,3,7,8 tetrachlorodibenzo para dioxin (1746-01-6), 4,4' isopropylidenediphenol (80-05-7), adiponectin (283182-39-8), atrazine (1912-24-9), corticosterone (50-22-6), glucose (50-99-7, 84778-64-3), isoflurane (26675-46-7), perfluorooctanoic acid (335-67-1), plasminogen activator inhibitor 1 (140208-23-7)		Obstetrics and Gynecology (10), Clinical and Experimental Biochemistry (29), Endocrinology (3), Drug Literature Index (37), Toxicology (52)		English	English			L2015091390	10.3390/toxics9120346	http://dx.doi.org/10.3390/toxics9120346	https://www.embase.com/search/results?subaction=viewrecord&id=L2015091390&from=export	https://unimi.primo.exlibrisgroup.com/openurl/39UMI_INST/39UMI_INST:VU1?sid=EMBASE&issn=23056304&id=doi:10.3390%2Ftoxics9120346&atitle=Protracted+impairment+of+maternal+metabolic+health+in+mouse+dams+following+pregnancy+exposure+to+a+mixture+of+low+dose+endocrine-disrupting+chemicals%2C+a+pilot+study&stitle=Toxics&title=Toxics&volume=9&issue=12&spage=&epage=&aulast=Merrill&aufirst=Alyssa+K.&auini…	Copyright 2022 Elsevier B.V., All rights reserved.
Spinal fusion with motor evoked potential monitoring using remimazolam in Alström syndrome A case report		Arashiro A., Shinzato H., Kamizato K., Kakinohana M.	(Arashiro A.; Shinzato H.; Kamizato K., kotakami@med.u-ryukyu.ac.jp; Kakinohana M.) Department of Anesthesiology, Faculty of Medicine, University of the Ryukyus, 207 Uehara, Nishihara-cho, Okinawa, Japan.	K. Kamizato, Department of Anesthesiology, Faculty of Medicine, University of the Ryukyus, Okinawa, Japan. Email: kotakami@med.u-ryukyu.ac.jp		1/21/2022	3/30/2022	Medicine (United States) (2021) 100:47 Article Number: e27990. Date of Publication: 24 Nov 2021	Medicine (United States)	2021	100	47			24-Nov-21	Article					1536-5964 (electronic),0025-7974		Lippincott Williams and Wilkins	Rationale: Alström syndrome is a rare genetic disorder characterized by obesity, diabetes mellitus, cardiomyopathy, and liver dysfunction. Further, scoliosis, a common symptom of Alström syndrome, often requires surgical intervention for functional impairments. Motor evoked potential (MEP) monitoring and other electrophysiological tests are essential when performing surgery for functional scolios…		Alström syndrome,Case report,General anesthesia	remimazolam	fresh frozen plasma, propofol, remifentanil, rocuronium, sevoflurane (inhalational drug administration)	Alstrom syndrome (surgery), motor evoked potential, spine fusion	adolescent, amblyopia, anesthesia induction, article, blood autotransfusion, blood salvage, case report, clinical article, comorbidity, congestive cardiomyopathy, continuous infusion, disease association, electroencephalograph, electromyograph, erythrocyte transfusion, extubation, female, general anesthesia, hearing impairment, heart ejection fraction, heart left ventricle, human, hypertriglyceri…			McGrath MAC (Medtronic, United States), Neuropack (Nihon Kohden, Japan), SedLine (Masimo, United States)	Nihon Kohden (Japan), Masimo (United States), Medtronic (United States)	propofol (2078-54-8), remifentanil (132539-07-2, 132875-61-7), remimazolam (308242-62-8, 1001415-66-2), rocuronium (119302-91-9, 143558-00-3), sevoflurane (28523-86-6)		Anesthesiology (24), Orthopedic Surgery (33), Drug Literature Index (37)		English	English		34964794	L2016443275	10.1097/MD.0000000000027990	http://dx.doi.org/10.1097/MD.0000000000027990	https://www.embase.com/search/results?subaction=viewrecord&id=L2016443275&from=export	https://unimi.primo.exlibrisgroup.com/openurl/39UMI_INST/39UMI_INST:VU1?sid=EMBASE&issn=15365964&id=doi:10.1097%2FMD.0000000000027990&atitle=Spinal+fusion+with+motor+evoked+potential+monitoring+using+remimazolam+in+Alstr%C3%B6m+syndrome+A+case+report&stitle=Medicine&title=Medicine+%28United+States%29&volume=100&issue=47&spage=&epage=&aulast=Arashiro&aufirst=Ayako&auinit=A.&aufull=Arashiro+A.&code…	Copyright 2022 Elsevier B.V., All rights reserved.
ERAS reduces postoperative hospital stay and complications after bariatric surgery A retrospective cohort study		Zhou B., Ji H., Liu Y., Chen Z., Zhang N., Cao X., Meng H.	(Zhou B.; Cao X.; Meng H., menghuade@hotmail.com) Department of General Surgery, Obesity and Metabolic Disease Center, China-Japan Friendship Hospital, Beijing, China. , (Ji H.) Second Department of General Surgery, China-Japan Friendship Hospital, Beijing, China. , (Liu Y.) Department of General Surgery, Beijing Huaxin Hospital (First Hospital of Tsinghua University), Beijing, China. , (Chen Z.)…	H. Meng, Department of General Surgery, Obesity and Metabolic Disease Center, China-Japan Friendship Hospital, 2 East Yinghuayuan Street, Chaoyang District, Beijing, China. Email: menghuade@hotmail.com		1/20/2022	2/2/2022	Medicine (United States) (2021) 100:47 Article Number: e27831. Date of Publication: 24 Nov 2021	Medicine (United States)	2021	100	47			24-Nov-21	Article					1536-5964 (electronic),0025-7974		Lippincott Williams and Wilkins	Enhanced recovery after surgery (ERAS) is a multimodal, multidisciplinary approach for caring surgical patients. The present study aimed to compare the perioperative outcomes of laparoscopic bariatric surgery between patients with ERAS and those with conventional care. The clinical data of all patients undergoing primary laparoscopic bariatric surgery between January 2014 and June 2017 were retro…		Bariatric surgery,Enhanced recovery after surgery,Length of stay,Patient discharge,Patient readmission		analgesic agent (intravenous drug administration, special situation for pharmacovigilance), antibiotic agent (intravenous drug administration, special situation for pharmacovigilance), antiemetic agent (intravenous drug administration, special situation for pharmacovigilance), desflurane (intravenous drug administration, special situation for pharmacovigilance), dexamethasone (drug therapy, intra…	bariatric surgery, enhanced recovery after surgery, hospitalization, intermethod comparison, postoperative complication (complication), postoperative period	abdominal pain, abscess, adolescent, adult, aged, anastomosis leakage, article, cohort analysis, controlled study, dehydration, female, hospital discharge, hospital readmission, human, intestine obstruction, intestine perforation, length of stay, major clinical study, male, mesenteric vein thrombosis, morbid obesity (surgery), nausea and vomiting, postoperative nausea and vomiting (drug therapy, …					desflurane (57041-67-5), dexamethasone (50-02-2), lidocaine (137-58-6, 24847-67-4, 56934-02-2, 73-78-9), ondansetron (103639-04-9, 116002-70-1, 99614-01-4), propofol (2078-54-8), remifentanil (132539-07-2, 132875-61-7), rocuronium (119302-91-9, 143558-00-3), ropivacaine (84057-95-4)		Anesthesiology (24), Drug Literature Index (37), Gastroenterology (48), Surgery (9)		English	English		34964750	L2016443283	10.1097/MD.0000000000027831	http://dx.doi.org/10.1097/MD.0000000000027831	https://www.embase.com/search/results?subaction=viewrecord&id=L2016443283&from=export	https://unimi.primo.exlibrisgroup.com/openurl/39UMI_INST/39UMI_INST:VU1?sid=EMBASE&issn=15365964&id=doi:10.1097%2FMD.0000000000027831&atitle=ERAS+reduces+postoperative+hospital+stay+and+complications+after+bariatric+surgery+A+retrospective+cohort+study&stitle=Medicine&title=Medicine+%28United+States%29&volume=100&issue=47&spage=&epage=&aulast=Zhou&aufirst=Biao&auinit=B.&aufull=Zhou+B.&coden=MEDIA…	Copyright 2022 Elsevier B.V., All rights reserved.
Life-Time Environmental Chemical Exposure and Obesity: Review of Epidemiological Studies Using Human Biomonitoring Methods		Mohanto N.C., Ito Y., Kato S., Kamijima M.	(Mohanto N.C.; Ito Y., yukey@med.nagoya-cu.ac.jp; Kato S.; Kamijima M.) Department of Occupational and Environmental Health, Nagoya City University Graduate School of Medical Sciences, Nagoya, Japan.	Y. Ito, Department of Occupational and Environmental Health, Nagoya City University Graduate School of Medical Sciences, Nagoya, Japan. Email: yukey@med.nagoya-cu.ac.jp		12/7/2021	12/15/2021	Frontiers in Endocrinology (2021) 12 Article Number: 778737. Date of Publication: 11 Nov 2021	Frontiers in Endocrinology	2021	12				11-Nov-21	Review					1664-2392 (electronic)		Frontiers Media S.A.	The exponential global increase in the incidence of obesity may be partly attributable to environmental chemical (EC) exposure. Humans are constantly exposed to ECs, primarily through environmental components. This review compiled human epidemiological study findings of associations between blood and/or urinary exposure levels of ECs and anthropometric overweight and obesity indices. The findings…		bisphenols,environmental chemicals,environmental obesogens,human biomonitoring,obesity,overweight,persistent organic pollutants,phthalates	environmental chemical	4,4' isopropylidenediphenol, chemical compound, dichlorodiphenyldichloroethylene, perfluorooctanoic acid, phenol, phthalic acid, phthalic acid 2 ethylhexyl monoester, phthalic acid benzyl butyl ester, phthalic acid diethyl ester, unclassified drug	biological monitoring, environmental exposure, obesity	anthropometry, body fat, body mass, cardiometabolic risk, diabetes mellitus, dietary intake, fat mass, fatty liver, food intake, human, inflammation, maternal exposure, metabolic syndrome X, occupational exposure, ovary polycystic disease, particulate matter, persistent organic pollutant, physical activity, pregnancy, prenatal exposure, prostate cancer, review, sperm quality, waist circumference					4,4' isopropylidenediphenol (80-05-7), perfluorooctanoic acid (335-67-1), phenol (108-95-2, 3229-70-7), phthalic acid (88-99-3), phthalic acid 2 ethylhexyl monoester (4376-20-9), phthalic acid benzyl butyl ester (85-68-7), phthalic acid diethyl ester (84-66-2)		Physiology (2), Clinical and Experimental Biochemistry (29), Environmental Health and Pollution Control (46)		English	English			L636551022	10.3389/fendo.2021.778737	http://dx.doi.org/10.3389/fendo.2021.778737	https://www.embase.com/search/results?subaction=viewrecord&id=L636551022&from=export	https://unimi.primo.exlibrisgroup.com/openurl/39UMI_INST/39UMI_INST:VU1?sid=EMBASE&issn=16642392&id=doi:10.3389%2Ffendo.2021.778737&atitle=Life-Time+Environmental+Chemical+Exposure+and+Obesity%3A+Review+of+Epidemiological+Studies+Using+Human+Biomonitoring+Methods&stitle=Front.+Endocrinol.&title=Frontiers+in+Endocrinology&volume=12&issue=&spage=&epage=&aulast=Mohanto&aufirst=Nayan+Chandra&auinit=N…	Copyright 2021 Elsevier B.V., All rights reserved.
Environmental exposure to perfluoroalkyl substances in early pregnancy, maternal glucose homeostasis and the risk of gestational diabetes: A prospective cohort study		Yu G., Jin M., Huang Y., Aimuzi R., Zheng T., Nian M., Tian Y., Wang W., Luo Z., Shen L., Wang X., Du Q., Xu W., Zhang J.	(Yu G.; Tian Y.; Wang W.; Luo Z.; Zhang J., junjimzhang@sina.com) Ministry of Education -Shanghai Key Laboratory of Children's Environmental Health, Xinhua Hospital, Shanghai Jiao Tong University School of Medicine, Shanghai, China. , (Jin M.; Zheng T.; Wang X.) Department of Obstetrics and Gynecology, Xinhua Hospital, Shanghai Jiao Tong University School of Medicine, Shanghai, China. , (Huang Y.…	Q. Du, Xinhua Hospital, Shanghai Jiao Tong University School of Medicine, Shanghai, China. Email: duqing@xinuamed.com.cn		5/20/2021	10/13/2021	Environment International (2021) 156 Article Number: 106621. Date of Publication: 1 Nov 2021	Environment International	2021	156				1-Nov-21	Article					1873-6750 (electronic),0160-4120		Elsevier Ltd	Background: Humans are widely exposed to environmental perfluoroalkyl substances (PFAS), which may affect glucose homeostasis. However, research linking PFAS exposure to glucose homeostasis during pregnancy is limited and the results were inconsistent. We aimed to investigate the association between PFAS exposure and glucose homeostasis in pregnancy in a large prospective cohort. Methods: A total…		Gestational diabetes mellitus,Glucose homeostasis,Obese status,Perfluoroalkyl substances	perfluoro compound	glucose (endogenous compound), perfluorobutane sulfonate, perfluorodecanoic acid, perfluoroheptanoic acid, perfluorohexanesulfonic acid, perfluorononanoic acid, perfluorooctanesulfonic acid, unclassified drug	environmental exposure, first trimester pregnancy, glucose homeostasis, pregnancy diabetes mellitus, risk factor	adult, article, blood sampling, body mass, cohort analysis, concentration (parameter), controlled study, female, gestational age, glucose blood level, high performance liquid chromatography, human, incidence, major clinical study, maternal plasma, oral glucose tolerance test, prospective study, sensitivity analysis, tandem mass spectrometry					glucose (50-99-7, 84778-64-3), perfluorodecanoic acid (335-76-2), perfluorohexanesulfonic acid (355-46-4), perfluorononanoic acid (375-95-1)		Obstetrics and Gynecology (10), Clinical and Experimental Biochemistry (29), Endocrinology (3), Environmental Health and Pollution Control (46)		English	English		33984575	L2011990453	10.1016/j.envint.2021.106621	http://dx.doi.org/10.1016/j.envint.2021.106621	https://www.embase.com/search/results?subaction=viewrecord&id=L2011990453&from=export	https://unimi.primo.exlibrisgroup.com/openurl/39UMI_INST/39UMI_INST:VU1?sid=EMBASE&issn=18736750&id=doi:10.1016%2Fj.envint.2021.106621&atitle=Environmental+exposure+to+perfluoroalkyl+substances+in+early+pregnancy%2C+maternal+glucose+homeostasis+and+the+risk+of+gestational+diabetes%3A+A+prospective+cohort+study&stitle=Environ.+Int.&title=Environment+International&volume=156&issue=&spage=&epage=&au…	Copyright 2021 Elsevier B.V., All rights reserved.
Prospective associations of mid-childhood plasma per- and polyfluoroalkyl substances and pubertal timing		Carwile J.L., Seshasayee S.M., Aris I.M., Rifas-Shiman S.L., Claus Henn B., Calafat A.M., Sagiv S.K., Oken E., Fleisch A.F.	(Carwile J.L., jcarwile@mmc.org; Seshasayee S.M.; Fleisch A.F.) Center for Outcomes Research and Evaluation, Maine Medical Center Research Institute, Portland, ME, United States. , (Aris I.M.; Rifas-Shiman S.L.; Oken E.) Division of Chronic Disease Research Across the Lifecourse, Department of Population Medicine, Harvard Medical School and Harvard Pilgrim Health Care Institute, Boston, MA, Unite…	J.L. Carwile, Center for Outcomes Research and Evaluation, Maine Medical Center Research Institute, 509 Forest Ave, Portland, ME, United States. Email: jcarwile@mmc.org		7/1/2021	12/16/2021	Environment International (2021) 156 Article Number: 106729. Date of Publication: 1 Nov 2021	Environment International	2021	156				1-Nov-21	Article					1873-6750 (electronic),0160-4120		Elsevier Ltd	Background: Exposure to per- and polyfluoroalkyl substances (PFAS) may disrupt pubertal timing. Higher PFAS plasma concentrations have been associated with later pubertal timing in girls, but cross-sectional findings may be explained by reverse causation. Objectives: To assess prospective associations between PFAS plasma concentrations in mid-childhood and markers of pubertal timing in male and f…			chemical compound (special situation for pharmacovigilance), per and polyfluoroalkyl substance (special situation for pharmacovigilance)	2 (n methyl perfluorooctane sulfonamide)acetate (special situation for pharmacovigilance), perfluorodecanoate (special situation for pharmacovigilance), perfluorodimethylhexane sulfonate (special situation for pharmacovigilance), perfluorodimethylhexanoate (special situation for pharmacovigilance), perfluorohexanesulfonic acid (special situation for pharmacovigilance), perfluoromethylheptane sulf…	adolescence, blood level, childhood, puberty	adolescent, adult, article, body height, child, cohort analysis, controlled study, cross-sectional study, environmental exposure, female, human, kernel method, male, Massachusetts, menarche, parent, population research, proportional hazards model, prospective study, statistical analysis					perfluorohexanesulfonic acid (355-46-4), perfluorononanoic acid (375-95-1), perfluorooctanoic acid (335-67-1)		Environmental Health and Pollution Control (46), Pediatrics and Pediatric Surgery (7)		English	English		34171588	L2013191901	10.1016/j.envint.2021.106729	http://dx.doi.org/10.1016/j.envint.2021.106729	https://www.embase.com/search/results?subaction=viewrecord&id=L2013191901&from=export	https://unimi.primo.exlibrisgroup.com/openurl/39UMI_INST/39UMI_INST:VU1?sid=EMBASE&issn=18736750&id=doi:10.1016%2Fj.envint.2021.106729&atitle=Prospective+associations+of+mid-childhood+plasma+per-+and+polyfluoroalkyl+substances+and+pubertal+timing&stitle=Environ.+Int.&title=Environment+International&volume=156&issue=&spage=&epage=&aulast=Carwile&aufirst=Jenny+L.&auinit=J.L.&aufull=Carwile+J.L.&cod…	Copyright 2021 Elsevier B.V., All rights reserved.
Mixtures of persistent organic pollutants are found in vital organs of late gestation human fetuses		Björvang R.D., Vinnars M.-T., Papadogiannakis N., Gidlöf S., Mamsen L.S., Mucs D., Kiviranta H., Rantakokko P., Ruokojärvi P., Lindh C.H., Andersen C.Y., Damdimopoulou P.	(Björvang R.D., richelle.duque.bjorvang@ki.se; Vinnars M.-T., marie-therese.vinnars@ki.se; Gidlöf S., sebastian.gidlof@ki.se; Damdimopoulou P., pauliina.damdimopoulou@ki.se) Division of Obstetrics and Gynecology, Department of Clinical Science, Intervention and Technology, Karolinska Institutet and Karolinska University Hospital Huddinge, Stockholm, Sweden. , (Björvang R.D., richelle.duque.bjorva…	R.D. Björvang, Division of Obstetrics and Gynaecology, Department of Clinical Science, Intervention and Technology, Karolinska Institutet and Karolinska University Hospital, Stockholm, Sweden. Email: richelle.duque.bjorvang@ki.se		7/6/2021	9/7/2021	Chemosphere (2021) 283 Article Number: 131125. Date of Publication: 1 Nov 2021	Chemosphere	2021	283				1-Nov-21	Article					1879-1298 (electronic),0045-6535		Elsevier Ltd	Persistent organic pollutants (POPs) are industrial chemicals with long half-lives. Early life exposure to POPs has been associated with adverse effects. Fetal exposure is typically estimated based on concentrations in maternal serum or placenta and little is known on the actual fetal exposure. We measured the concentrations of nine organochlorine pesticides (OCPs), ten polychlorinated biphenyl (…		Human fetal exposure,Organochlorine pesticides,Perfluoroalkyl substances,Persistent organic pollutants,Polybrominated diphenyl ether,Polychlorinated biphenyls	1,1 dichloro 2,2 bis(4 chlorophenyl)ethylene (drug toxicity), organochlorine pesticide (drug toxicity), polybrominated diphenyl ether (drug toxicity), polychlorinated biphenyl (drug toxicity)	2,2',4,4',5,5' hexachlorobiphenyl (drug toxicity), hexachlorobenzene (drug toxicity), hexachlorocyclohexane (drug toxicity), pentachlorobenzene (drug toxicity), perfluoro compound (drug toxicity), perfluorodecanoic acid (drug toxicity), perfluorohexanesulfonic acid (drug toxicity), perfluorononanoic acid (drug toxicity), perfluorooctanoic acid (drug toxicity), perfluoroundecanoic acid (drug toxic…	fetus tissue, gestational age, persistent organic pollutant, prenatal exposure	adipose tissue, adult, article, bioaccumulation, blood sampling, brain, bromination, cause of death, clinical article, controlled study, female, fetus, gas chromatography, half life time, heart, human, human tissue, lipid level, liver, lung, male, maternal blood, maternal serum, placenta, placenta function, placenta insufficiency (diagnosis), placenta tissue, pregnancy, serum, stillbirth, tandem …					1,1 dichloro 2,2 bis(4 chlorophenyl)ethylene (72-55-9), 2,2',4,4',5,5' hexachlorobiphenyl (35065-27-1), hexachlorobenzene (118-74-1, 55600-34-5), hexachlorocyclohexane (608-73-1), pentachlorobenzene (608-93-5), perfluorodecanoic acid (335-76-2), perfluorohexanesulfonic acid (355-46-4), perfluorononanoic acid (375-95-1), perfluorooctanoic acid (335-67-1), perfluoroundecanoic acid (2058-94-8)		Obstetrics and Gynecology (10), Clinical and Experimental Biochemistry (29), Environmental Health and Pollution Control (46)		English	English		34467953	L2013313153	10.1016/j.chemosphere.2021.131125	http://dx.doi.org/10.1016/j.chemosphere.2021.131125	https://www.embase.com/search/results?subaction=viewrecord&id=L2013313153&from=export	https://unimi.primo.exlibrisgroup.com/openurl/39UMI_INST/39UMI_INST:VU1?sid=EMBASE&issn=18791298&id=doi:10.1016%2Fj.chemosphere.2021.131125&atitle=Mixtures+of+persistent+organic+pollutants+are+found+in+vital+organs+of+late+gestation+human+fetuses&stitle=Chemosphere&title=Chemosphere&volume=283&issue=&spage=&epage=&aulast=Bj%C3%B6rvang&aufirst=Richelle+D.&auinit=R.D.&aufull=Bj%C3%B6rvang+R.D.&code…	Copyright 2021 Elsevier B.V., All rights reserved.
Umbilical cord serum concentrations of perfluorooctane sulfonate, perfluorooctanoic acid, and the body mass index changes from birth to 5 1/2 years of age		Horikoshi T., Nishimura T., Nomura Y., Iwabuchi T., Itoh H., Takizawa T., Tsuchiya K.J.	(Horikoshi T.) Department of Pediatrics, Gunma University Graduate School of Medicine, Maebashi, Japan. , (Horikoshi T.) Research Center for Child Mental Development, Hamamatsu University School of Medicine, Hamamatsu, Japan. , (Horikoshi T.) United Graduate School of Child Development, Hamamatsu University School of Medicine, Hamamatsu, Japan. , (Nishimura T.; Nomura Y.; Iwabuchi T.; Tsuchiya K.…			11/1/2021	1/24/2022	Scientific reports (2021) 11:1 (19789). Date of Publication: 5 Oct 2021	Scientific reports	2021	11	1	19789		5-Oct-21	Article					2045-2322 (electronic)		NLM (Medline)	Prenatal exposure to perfluoroalkyl substances (PFAS) has been reported to affect body weight from birth to childhood, but the results remain inconclusive. We investigated whether umbilical cord blood concentrations of perfluorooctane sulfonate (PFOS) and perfluorooctanoic acid (PFOA) are associated with children's risk trajectory for obesity. 600 children were randomly selected from the Hamamats…				alkanesulfonic acid, fluorocarbon, octanoic acid, perfluorooctanesulfonic acid, perfluorooctanoic acid	adverse event, blood, body mass, fetus blood, prenatal exposure	birth weight, child development, female, human, infant, male, maternal exposure, newborn, pregnancy, preschool child					fluorocarbon (11072-16-5), octanoic acid (124-07-2, 1984-06-1, 74-81-7), perfluorooctanoic acid (335-67-1)				English	English		34611219	L636310882	10.1038/s41598-021-99174-3	http://dx.doi.org/10.1038/s41598-021-99174-3	https://www.embase.com/search/results?subaction=viewrecord&id=L636310882&from=export	https://unimi.primo.exlibrisgroup.com/openurl/39UMI_INST/39UMI_INST:VU1?sid=EMBASE&issn=20452322&id=doi:10.1038%2Fs41598-021-99174-3&atitle=Umbilical+cord+serum+concentrations+of+perfluorooctane+sulfonate%2C+perfluorooctanoic+acid%2C+and+the+body+mass+index+changes+from+birth+to+5+1%2F2%C2%A0years+of+age&stitle=Sci+Rep&title=Scientific+reports&volume=11&issue=1&spage=19789&epage=&aulast=Horikoshi…	This record is sourced from MEDLINE/PubMed, a database of the U.S. National Library of Medicine
Per- and polyfluoroalkyl substances exposure during pregnancy and adverse pregnancy and birth outcomes: A systematic review and meta-analysis		Gao X., Ni W., Zhu S., Wu Y., Cui Y., Ma J., Liu Y., Qiao J., Ye Y., Yang P., Liu C., Zeng F.	(Gao X.; Ni W.; Cui Y.; Ma J.; Qiao J.; Zeng F., zengffjnu@126.com) Department of Epidemiology, School of Basic Medicine and Public Health, Jinan University, No.601 Huangpu Road West, Guangzhou, Guangdong, China. , (Gao X.) Department of Child & Adolescent Psychiatry, Peking University Sixth Hospital (Institute of Mental Health), National Clinical Research Center for Mental Disorders and NHC Key …	F. Zeng, Department of Epidemiology, School of Basic Medicine and Public Health, Jinan University, No.601 Huangpu Road West, Guangzhou, Guangdong, China. Email: zengffjnu@126.com"C. Liu, Department of Nutrition, School of Medicine, Jinan University, No.601 Huangpu Road West, Guangzhou, Guangdong, China. Email: chaoqunliu@jnu.edu.cn		7/16/2021	7/21/2021	Environmental Research (2021) 201 Article Number: 111632. Date of Publication: 1 Oct 2021	Environmental Research	2021	201				1-Oct-21	Review					1096-0953 (electronic),0013-9351		Academic Press Inc.	Background: Exposure to per- and polyfluoroalkyl substances (PFAS) during pregnancy has been suggested to be associated with adverse pregnancy and birth outcomes; however, the findings have been inconsistent. We aimed to conduct a systematic review and meta-analysis to provide an overview of these associations. Methods: The online databases PubMed, EMBASE and Web of Science were searched comprehe…		Adverse birth outcome,Adverse pregnancy outcome,PFAS,Pregnancy	organofluorine derivative (drug toxicity), perfluoroalkanoic acid (drug toxicity), polyfluoroalkyl substance (drug toxicity), toxic substance (drug toxicity)	n methyl perfluorooctane sulfonamide acetate (drug toxicity), perfluorobutane sulfonate (drug toxicity), perfluorobutanoate (drug toxicity), perfluorodecanoic acid (drug toxicity), perfluorohexanesulfonic acid (drug toxicity), perfluorohexanoic acid (drug toxicity), perfluorononanoic acid (drug toxicity), perfluorooctane sulfonamide (drug toxicity), perfluorooctanesulfonic acid (drug toxicity), p…	adverse outcome, pregnancy, pregnancy outcome, prenatal exposure	adolescent, adult, case control study, cohort analysis, disease association, Embase, environmental exposure, evidence based practice, female, fetus outcome, high risk pregnancy (etiology), human, intrauterine growth retardation (etiology), large for gestational age (etiology), low birth weight (etiology), maternal blood, maternal exposure, maternal hypertension (etiology), Medline, mother, newbor…					perfluorodecanoic acid (335-76-2), perfluorohexanesulfonic acid (355-46-4), perfluorohexanoic acid (307-24-4), perfluorononanoic acid (375-95-1), perfluorooctanoic acid (335-67-1), perfluoroundecanoic acid (2058-94-8)		Obstetrics and Gynecology (10), Public Health, Social Medicine and Epidemiology (17), Environmental Health and Pollution Control (46), General Pathology and Pathological Anatomy (5), Toxicology (52)		English	English		34237336	L2013467979	10.1016/j.envres.2021.111632	http://dx.doi.org/10.1016/j.envres.2021.111632	https://www.embase.com/search/results?subaction=viewrecord&id=L2013467979&from=export	https://unimi.primo.exlibrisgroup.com/openurl/39UMI_INST/39UMI_INST:VU1?sid=EMBASE&issn=10960953&id=doi:10.1016%2Fj.envres.2021.111632&atitle=Per-+and+polyfluoroalkyl+substances+exposure+during+pregnancy+and+adverse+pregnancy+and+birth+outcomes%3A+A+systematic+review+and+meta-analysis&stitle=Environ.+Res.&title=Environmental+Research&volume=201&issue=&spage=&epage=&aulast=Gao&aufirst=Xuping&auini…	Copyright 2021 Elsevier B.V., All rights reserved.
Prenatal exposure to mixtures of persistent endocrine disrupting chemicals and postnatal body size in British girls		Marks K.J., Howards P.P., Smarr M.M., Flanders W.D., Northstone K., Daniel J.H., Sjödin A., Calafat A.M., Hartman T.J.	(Marks K.J., kma8@cdc.gov; Howards P.P.; Flanders W.D.; Hartman T.J.) Department of Epidemiology, Rollins School of Public Health, Emory University, 1518 Clifton Rd NE, Atlanta, GA, United States. , (Marks K.J., kma8@cdc.gov; Flanders W.D.; Daniel J.H.; Hartman T.J.) Division of Environmental Health Science and Practice, National Center for Environmental Health, Centers for Disease Control and Pr…	K.J. Marks, Mailstop S106-6, 4770 Buford Hwy NE, Atlanta, GA, United States. Email: kma8@cdc.gov		8/24/2021	12/8/2021	Early Human Development (2021) 161 Article Number: 105450. Date of Publication: 1 Oct 2021	Early Human Development	2021	161				1-Oct-21	Article					1872-6232 (electronic),0378-3782		Elsevier Ireland Ltd	Background: Endocrine disrupting chemical (EDC) exposure is ubiquitous. EDC exposure during critical windows of development may interfere with the body's endocrine system, affecting growth. Previous human studies have examined one EDC at a time in relation to infant growth. By studying mixtures, the human experience can be better approximated. Aims: We investigated the association of prenatal exp…		ALSPAC,Early childhood growth,Organochlorine pesticide,Per- and polyfluoroalkyl substance,Polychlorinated biphenyl,Postnatal body size	endocrine disruptor	organochlorine pesticide, polychlorinated biphenyl	body size, child growth, postnatal development, prenatal exposure	article, birth weight, blood sampling, body height, body mass, body weight, child, child health, childbirth, cohort analysis, controlled study, education, female, gas chromatography, health survey, human, infant, longitudinal study, major clinical study, maternal age, maternal serum, maternal smoking, newborn, outcome assessment, parity, physical activity, postnatal growth, pregnancy, pregnant wo…							Obstetrics and Gynecology (10), Developmental Biology and Teratology (21), Toxicology (52), Pediatrics and Pediatric Surgery (7)		English	English		34418724	L2014123969	10.1016/j.earlhumdev.2021.105450	http://dx.doi.org/10.1016/j.earlhumdev.2021.105450	https://www.embase.com/search/results?subaction=viewrecord&id=L2014123969&from=export	https://unimi.primo.exlibrisgroup.com/openurl/39UMI_INST/39UMI_INST:VU1?sid=EMBASE&issn=18726232&id=doi:10.1016%2Fj.earlhumdev.2021.105450&atitle=Prenatal+exposure+to+mixtures+of+persistent+endocrine+disrupting+chemicals+and+postnatal+body+size+in+British+girls&stitle=Early+Hum.+Dev.&title=Early+Human+Development&volume=161&issue=&spage=&epage=&aulast=Marks&aufirst=Kristin+J.&auinit=K.J.&aufull=M…	Copyright 2021 Elsevier B.V., All rights reserved.
The role of maternal high fat diet on mouse pup metabolic endpoints following perinatal PFAS and PFAS mixture exposure		Marques E.S., Agudelo J., Kaye E.M., Modaresi S.M.S., Pfohl M., Bečanová J., Wei W., Polunas M., Goedken M., Slitt A.L.	(Marques E.S.; Agudelo J.; Kaye E.M.; Modaresi S.M.S.; Pfohl M.; Wei W.; Slitt A.L., aslitt@uri.edu) Department of Biomedical and Pharmaceutical Sciences, College of Pharmacy, University of Rhode Island, 7 Greenhouse Rd, Kingston, RI, United States. , (Bečanová J.) Graduate School of Oceanography, University of Rhode Island, 215 S Ferry Rd, Narragansett, RI, United States. , (Polunas M.; Goedken …	A.L. Slitt, Department of Biomedical and Pharmaceutical Sciences, College of Pharmacy, University of Rhode Island, 7 Greenhouse Rd, Kingston, RI, United States. Email: aslitt@uri.edu		9/15/2021	1/26/2022	Toxicology (2021) 462 Article Number: 152921. Date of Publication: 1 Oct 2021	Toxicology	2021	462				1-Oct-21	Article					1879-3185 (electronic),0300-483X		Elsevier Ireland Ltd	Per- and polyfluoroalkyl substances (PFAS) are a family of chemicals that are ubiquitous in the environment. Some of these chemicals, such as perfluorooctanesulfonic acid (PFOS), perfluorohexanesulfonate (PFHxS) and perfluorooctanoic acid (PFOA), are found in human sera and have been shown to cause liver steatosis and reduce postnatal survival and growth in rodents. The purpose of this work is to…		Liver,Mixtures,Perfluoroalkyl substances (PFAS),Perinatal	fat, perfluorohexanesulfonic acid (drug combination, drug toxicity, oral drug administration), perfluorooctanesulfonic acid (drug combination, drug toxicity, oral drug administration), perfluorooctanoic acid (drug combination, drug toxicity, oral drug administration)	adiponectin (endogenous compound), alanine aminotransferase (endogenous compound), hemoglobin A1c (endogenous compound), leptin (endogenous compound), triacylglycerol (endogenous compound)	lipid diet, liver metabolism, liver toxicity, maternal nutrition, perinatal exposure	alanine aminotransferase blood level, animal experiment, animal tissue, article, body weight, chow diet, controlled study, dam (animal), dietary intake, drug mixture, female, gestational age, hemoglobin blood level, lipid liver level, liver tissue, liver weight, male, mouse, Mus musculus, nonhuman, perinatal period, pregnancy, pup (rodent), risk assessment, serum, triacylglycerol blood level		Sigma Aldrich (United States)			adiponectin (283182-39-8), alanine aminotransferase (9000-86-6, 9014-30-6), hemoglobin A1c (62572-11-6), perfluorohexanesulfonic acid (355-46-4), perfluorooctanoic acid (335-67-1)		Clinical and Experimental Biochemistry (29), Drug Literature Index (37), Gastroenterology (48), Toxicology (52)		English	English		34464680	L2014503229	10.1016/j.tox.2021.152921	http://dx.doi.org/10.1016/j.tox.2021.152921	https://www.embase.com/search/results?subaction=viewrecord&id=L2014503229&from=export	https://unimi.primo.exlibrisgroup.com/openurl/39UMI_INST/39UMI_INST:VU1?sid=EMBASE&issn=18793185&id=doi:10.1016%2Fj.tox.2021.152921&atitle=The+role+of+maternal+high+fat+diet+on+mouse+pup+metabolic+endpoints+following+perinatal+PFAS+and+PFAS+mixture+exposure&stitle=Toxicology&title=Toxicology&volume=462&issue=&spage=&epage=&aulast=Marques&aufirst=Emily+S.&auinit=E.S.&aufull=Marques+E.S.&coden=TXCY…	Copyright 2022 Elsevier B.V., All rights reserved.
Opioid-free anesthesia with interfascial dexmedetomidine in a high-risk infant		Rebollar R.E., Rodríguez E.B., Olmos I.D., Torres Morera L.M.	(Rebollar R.E., ramonchueizaga@hotmail.com; Rodríguez E.B.; Olmos I.D.; Torres Morera L.M.) Department of Anesthesiology and Reanimation, Puerta del Mar University Hospital, Ana de Viya, 21, Cádiz, Spain.	R.E. Rebollar, Department of Anesthesiology and Reanimation, Puerta del Mar University Hospital, Ana de Viya, 21, Cádiz, Spain. Email: ramonchueizaga@hotmail.com		9/14/2021	1/3/2022	Saudi Journal of Anaesthesia (2021) 15:4 (450-453). Date of Publication: 1 Oct 2021	Saudi Journal of Anaesthesia	2021	15	4	450	453	1-Oct-21	Article					0975-3125 (electronic),1658-354X		Wolters Kluwer Medknow Publications	Despite the advances in pediatric anesthesia, infants have higher mortality and critical incidents rates than children, especially ex-prematures and those with comorbidity. We present the case of a high-risk infant who underwent elective laparoscopic gastrostomy under opioid-free anesthesia (OFA) combined with transversus abdominis plane (TAP) block with Dexmedetomidine (DEX). Perioperative opioi…		Anesthesia adjuvants,Child,Dexmedetomidine hydrochloride,High-risk infant,Opioid-free anesthesia,TAP block	dexmedetomidine (drug combination, special situation for pharmacovigilance), opiate	cefazolin (special situation for pharmacovigilance), dexamethasone (drug combination, special situation for pharmacovigilance), dipyrone (drug combination, special situation for pharmacovigilance), enalapril (drug therapy, special situation for pharmacovigilance), levobupivacaine (drug combination, special situation for pharmacovigilance), magnesium sulfate (drug combination, special situation fo…	high risk infant, opioid free anesthesia, pediatric anesthesia, transversus abdominis plane block	agitation, analgesia, article, artificial milk, artificial ventilation, aspiration pneumonia, bispectral index, body temperature, cannulation, case report, catheterization, clinical article, clinical effectiveness, clinical outcome, disease classification, echography, end tidal carbon dioxide tension, endotracheal intubation, endotracheal tube cuff, fluid therapy, fraction of inspired oxygen, gas…					cefazolin (25953-19-9, 27164-46-1), dexamethasone (50-02-2), dexmedetomidine (113775-47-6), dipyrone (50567-35-6, 5907-38-0, 68-89-3), enalapril (75847-73-3), levobupivacaine (27262-47-1, 27262-48-2), magnesium sulfate (7487-88-9), omeprazole (73590-58-6, 95510-70-6), opiate (53663-61-9, 8002-76-4, 8008-60-4), ranitidine (66357-35-5, 66357-59-3), rocuronium (119302-91-9), sevoflurane (28523-86-6)…		Chest Diseases, Thoracic Surgery and Tuberculosis (15), Cardiovascular Diseases and Cardiovascular Surgery (18), Anesthesiology (24), Drug Literature Index (37), Gastroenterology (48), Pediatrics and Pediatric Surgery (7)		English	English			L635935544	10.4103/sja.sja_319_21	http://dx.doi.org/10.4103/sja.sja_319_21	https://www.embase.com/search/results?subaction=viewrecord&id=L635935544&from=export	https://unimi.primo.exlibrisgroup.com/openurl/39UMI_INST/39UMI_INST:VU1?sid=EMBASE&issn=09753125&id=doi:10.4103%2Fsja.sja_319_21&atitle=Opioid-free+anesthesia+with+interfascial+dexmedetomidine+in+a+high-risk+infant&stitle=Saudi+J.+Anaesth.&title=Saudi+Journal+of+Anaesthesia&volume=15&issue=4&spage=450&epage=453&aulast=Rebollar&aufirst=Ram%C3%B3n+Eizaga&auinit=R.E.&aufull=Rebollar+R.E.&coden=&isbn…	Copyright 2021 Elsevier B.V., All rights reserved.
Prenatal Per-and Polyfluoroalkyl Substances (PFAS) exposure on infant birth outcomes within the MADRES pregnancy cohort		Peterson A., Chavez T., Habre R., Farzan S., Eckel S., Grubbs B., Bastain T., Breton C.	(Peterson A.; Chavez T.; Habre R.; Farzan S.; Eckel S.; Grubbs B.; Bastain T.; Breton C.)	A. Peterson,			11/1/2021	Paediatric and Perinatal Epidemiology (2021) 35:SUPPL 2 (19). Date of Publication: 1 Oct 2021	Paediatric and Perinatal Epidemiology	2021	35	SUPPL 2	19		1-Oct-21	Conference Abstract	34th Annual Meeting of the Society for Pediatric and Perinatal Epidemiologic Research, SPER 2021	Virtual	2021-06-21 to 2021-06-22		1365-3016		Blackwell Publishing Ltd	Introduction: Per-and polyfluoroalkyl substances (PFAS) are persistent synthetic chemicals found in many household products that can cross the placenta during pregnancy. We investigated whether exposure to PFAS during pregnancy was associated with adverse birth outcomes. Methods: Serum concentrations of five PFAS (PFOS, PFHxS, PFNA, PFDA and PFOA) were measured in 340 prenatal specimens (mean ges…				perfluorohexanesulfonic acid, perfluorooctanoic acid	gestational age, pregnancy outcome	adult, birth weight, California, child, child health, cohort analysis, conference abstract, controlled study, female, Hispanic, human, human experiment, human tissue, infant, linear regression analysis, major clinical study, outcome assessment, prenatal exposure, young adult					perfluorohexanesulfonic acid (355-46-4), perfluorooctanoic acid (335-67-1)				English	English			L636315140	10.1111/ppe.12814	http://dx.doi.org/10.1111/ppe.12814	https://www.embase.com/search/results?subaction=viewrecord&id=L636315140&from=export	https://unimi.primo.exlibrisgroup.com/openurl/39UMI_INST/39UMI_INST:VU1?sid=EMBASE&issn=13653016&id=doi:10.1111%2Fppe.12814&atitle=Prenatal+Per-and+Polyfluoroalkyl+Substances+%28PFAS%29+exposure+on+infant+birth+outcomes+within+the+MADRES+pregnancy+cohort&stitle=Paediatr.+Perinat.+Epidemiol.&title=Paediatric+and+Perinatal+Epidemiology&volume=35&issue=SUPPL+2&spage=19&epage=&aulast=Peterson&aufirst…	Copyright 2021 Elsevier B.V., All rights reserved.
Lipidomic Analyses Reveal Modulation of Lipid Metabolism by the PFAS Perfluoroundecanoic Acid (PFUnDA) in Non-Obese Diabetic Mice		Hyötyläinen T., Bodin J., Duberg D., Dirven H., Nygaard U.C., Orešič M.	(Hyötyläinen T., tuulia.hyotylainen@oru.se; Duberg D.) School of Science and Technology, Örebro University, Örebro, Sweden. , (Bodin J.; Dirven H.; Nygaard U.C.) Division of Infection Control and Environmental Health, Norwegian Institute of Public Health, Oslo, Norway. , (Orešič M.) School of Medical Sciences, Örebro University, Örebro, Sweden. , (Orešič M.) Turku Bioscience Centre, University of…	T. Hyötyläinen, School of Science and Technology, Örebro University, Örebro, Sweden. Email: tuulia.hyotylainen@oru.se		10/18/2021	11/1/2021	Frontiers in Genetics (2021) 12 Article Number: 721507. Date of Publication: 27 Sep 2021	Frontiers in Genetics	2021	12				27-Sep-21	Article					1664-8021 (electronic)		Frontiers Media S.A.	Exposure to Per- and polyfluoroalkyl substances (PFAS) has been linked to multiple undesirable health outcomes across a full lifespan, both in animal models as well as in human epidemiological studies. Immunosuppressive effects of PFAS have been reported, including increased risk of infections and suppressed vaccination responses in early childhood, as well as association with immunotoxicity and …		exposure,lipidomics,NOD mice,PFUnDA,type 1 diabetes	perfluoroundecanoic acid (drug analysis)	caspase 3, gelatinase B, phosphatidylcholine, phospholipid, sphingomyelin, triacylglycerol	lipidomics, non insulin dependent diabetes mellitus, nonobese diabetic mouse	animal experiment, animal model, animal tissue, apoptosis, article, blood sampling, cell count, controlled study, enzyme activity, female, flow cytometry, high performance liquid chromatography, histology, homeostasis model assessment, immunohistochemistry, immunotoxicity, insulitis, lipid metabolism, liquid chromatography-mass spectrometry, macrophage, mass spectrometry, mouse, nonhuman					caspase 3 (169592-56-7), gelatinase B (146480-36-6), perfluoroundecanoic acid (2058-94-8), phosphatidylcholine (55128-59-1, 8002-43-5), sphingomyelin (85187-10-6)		Clinical and Experimental Biochemistry (29), Drug Literature Index (37)		English	English			L636186150	10.3389/fgene.2021.721507	http://dx.doi.org/10.3389/fgene.2021.721507	https://www.embase.com/search/results?subaction=viewrecord&id=L636186150&from=export	https://unimi.primo.exlibrisgroup.com/openurl/39UMI_INST/39UMI_INST:VU1?sid=EMBASE&issn=16648021&id=doi:10.3389%2Ffgene.2021.721507&atitle=Lipidomic+Analyses+Reveal+Modulation+of+Lipid+Metabolism+by+the+PFAS+Perfluoroundecanoic+Acid+%28PFUnDA%29+in+Non-Obese+Diabetic+Mice&stitle=Front.+Genet.&title=Frontiers+in+Genetics&volume=12&issue=&spage=&epage=&aulast=Hy%C3%B6tyl%C3%A4inen&aufirst=Tuulia&au…	Copyright 2021 Elsevier B.V., All rights reserved.
Per and polyfluoroalkyl substances (PFAS) at high concentrations in neonatal Australian pinnipeds		Taylor S., Terkildsen M., Stevenson G., de Araujo J., Yu C., Yates A., McIntosh R.R., Gray R.	(Taylor S., stay8725@uni.sydney.edu.au; Gray R., rachael.gray@sydney.edu.au) Sydney School of Veterinary Science, Faculty of Science, The University of Sydney, Camperdown, NSW, Australia. , (Terkildsen M., mike.terkildsen@gmail.com) Sydney, NSW, Australia. , (Stevenson G., Gavin.Stevenson@measurement.gov.au; de Araujo J.; Yu C.; Yates A., Alan.Yates@measurement.gov.au) Australian Ultra-Trace Labo…	R. Gray, McMaster Building/B14 Sydney School of Veterinary Science, The University of Sydney, Camperdown, NSW, Australia. Email: rachael.gray@sydney.edu.au		5/14/2021	10/5/2021	Science of the Total Environment (2021) 786 Article Number: 147446. Date of Publication: 10 Sep 2021	Science of the Total Environment	2021	786				10-Sep-21	Article					1879-1026 (electronic),0048-9697		Elsevier B.V.	Per and polyfluorinated substances (PFAS) exposure was investigated in Australian pinnipeds. Concentrations of 16 PFAS were measured in the livers of Australian sea lion (Neophoca cinerea), Australian fur seal (Arctocephalus pusillus doriferus) and a long-nosed Fur Seal (Arctocephalus forsteri) pup sampled between 2017 and 2020 from colonies in South Australia and Victoria. Findings reported in t…		Australia,Neonatal,Per and polyfluorinated substances,Pinniped,Pollution,Toxicant	chemical compound, perpolyfluorinated substance, polyfluorinated substance	perfluorononanoic acid, perfluorooctanesulfonic acid, perfluorooctanoic acid, unclassified drug		adult, Arctocephalus forsteri, Arctocephalus pusillus doriferus, article, climate change, concentration (parameter), controlled study, environmental exposure, environmental impact, food web, male, marine environment, Neophoca cinerea, newborn, nonhuman, Northern Hemisphere, Pinnipedia, South Australia					perfluorononanoic acid (375-95-1), perfluorooctanoic acid (335-67-1)		Environmental Health and Pollution Control (46)		English	English		33971603	L2011975713	10.1016/j.scitotenv.2021.147446	http://dx.doi.org/10.1016/j.scitotenv.2021.147446	https://www.embase.com/search/results?subaction=viewrecord&id=L2011975713&from=export	https://unimi.primo.exlibrisgroup.com/openurl/39UMI_INST/39UMI_INST:VU1?sid=EMBASE&issn=18791026&id=doi:10.1016%2Fj.scitotenv.2021.147446&atitle=Per+and+polyfluoroalkyl+substances+%28PFAS%29+at+high+concentrations+in+neonatal+Australian+pinnipeds&stitle=Sci.+Total+Environ.&title=Science+of+the+Total+Environment&volume=786&issue=&spage=&epage=&aulast=Taylor&aufirst=Shannon&auinit=S.&aufull=Taylor+…	Copyright 2021 Elsevier B.V., All rights reserved.
Early-Life Exposure to Per- and Poly-Fluorinated Alkyl Substances and Growth, Adiposity, and Puberty in Children: A Systematic Review		Lee Y.J., Jung H.W., Kim H.Y., Choi Y.-J., Lee Y.A.	(Lee Y.J.; Kim H.Y.; Lee Y.A.) Department of Pediatrics, Seoul National University Children’s Hospital, Seoul National University College of Medicine, Seoul, South Korea. , (Jung H.W.) Department of Pediatrics, Kyung Hee University Medical Center, Seoul, South Korea. , (Choi Y.-J.) Department of Preventive Medicine, Seoul National University College of Medicine, Seoul, South Korea. , (Choi Y.-J.)…	Y.A. Lee, Department of Pediatrics, Seoul National University Children’s Hospital, Seoul National University College of Medicine, Seoul, South Korea.		9/28/2021	10/19/2021	Frontiers in Endocrinology (2021) 12 Article Number: 683297. Date of Publication: 9 Sep 2021	Frontiers in Endocrinology	2021	12				9-Sep-21	Review					1664-2392 (electronic)		Frontiers Media S.A.	Per- or polyfluoroalkyl substances (PFAS), a family of synthetic polyfluorinated compounds, are widely used in consumer products. Ubiquitous exposures to PFAS, in consideration of their persistence, bioaccumulation potential, and toxicities have led to concerns regarding possible harmful effects during critical periods of development in early-life and long-term consequences on health. The potenti…		adiposity,adolescent,birth weight,child,growth,perfluorinated alkylated substances,puberty	alkyl group (drug toxicity), perfluorooctanoic acid, polyfluoroalkyl substance (drug toxicity)	estradiol, follitropin, luteinizing hormone, perfluorodecanoic acid, perfluorohexanesulfonic acid, perfluorononanoic acid, perfluorooctanesulfonic acid, perfluoroundecanoic acid, peroxisome proliferator activated receptor, steroid hormone, testosterone, thyroid hormone, unclassified drug	childhood obesity, environmental exposure, fetus growth, fluorination, long term exposure, precocious puberty	bioaccumulation, birth length, birth weight, body fat, body height, body mass, body weight, dual energy X ray absorptiometry, gestational age, hormone metabolism, hormone synthesis, human, menarche, meta analysis, physical parameters, ponderal index, postnatal growth, prenatal exposure, review, risk assessment, skinfold thickness, systematic review, waist circumference, waist to height ratio					estradiol (50-28-2), follitropin (9002-68-0), luteinizing hormone (39341-83-8, 9002-67-9), perfluorodecanoic acid (335-76-2), perfluorohexanesulfonic acid (355-46-4), perfluorononanoic acid (375-95-1), perfluorooctanoic acid (335-67-1), perfluoroundecanoic acid (2058-94-8), testosterone (58-22-0)		Obstetrics and Gynecology (10), Endocrinology (3), Environmental Health and Pollution Control (46), Toxicology (52), Pediatrics and Pediatric Surgery (7)		English	English			L636044121	10.3389/fendo.2021.683297	http://dx.doi.org/10.3389/fendo.2021.683297	https://www.embase.com/search/results?subaction=viewrecord&id=L636044121&from=export	https://unimi.primo.exlibrisgroup.com/openurl/39UMI_INST/39UMI_INST:VU1?sid=EMBASE&issn=16642392&id=doi:10.3389%2Ffendo.2021.683297&atitle=Early-Life+Exposure+to+Per-+and+Poly-Fluorinated+Alkyl+Substances+and+Growth%2C+Adiposity%2C+and+Puberty+in+Children%3A+A+Systematic+Review&stitle=Front.+Endocrinol.&title=Frontiers+in+Endocrinology&volume=12&issue=&spage=&epage=&aulast=Lee&aufirst=Yun+Jeong&a…	Copyright 2021 Elsevier B.V., All rights reserved.
Associations of Prenatal Exposure to Per- And Polyfluoroalkyl Substances with the Neonatal Birth Size and Hormones in the Growth Hormone/Insulin-Like Growth Factor Axis		Luo D., Wu W., Pan Y., Du B., Shen M., Zeng L.	(Luo D.; Pan Y.; Du B.; Shen M.; Zeng L., lxzeng@jnu.edu.cn) Guangdong Key Laboratory of Environmental Pollution and Health, School of Environment, Guangdong-Hongkong-Macau Joint Laboratory of Collaborative Innovation for Environmental Quality, Jinan University, Guangzhou, China. , (Wu W.) Department of Clinical Laboratory, Guangdong Women and Children Hospital, Guangzhou, China.	L. Zeng, Guangdong Key Laboratory of Environmental Pollution and Health, School of Environment, Guangdong-Hongkong-Macau Joint Laboratory of Collaborative Innovation for Environmental Quality, Jinan University, Guangzhou, China. Email: lxzeng@jnu.edu.cn			9/6/2021	Environmental Science and Technology (2021) 55:17 (11859-11873). Date of Publication: 7 Sep 2021	Environmental Science and Technology	2021	55	17	11859	11873	7-Sep-21	Article					1520-5851 (electronic),0013-936X		American Chemical Society	Toxicological data suggest a significant developmental toxicity of per- and polyfluoroalkyl substances (PFASs); however, evidence in humans remains inconclusive. Furthermore, the effects of prenatal exposure to PFASs on hormones in the growth hormone (GH)/insulin-like growth factor (IGF) axis of newborns remain largely unclear. We aimed to investigate the associations of prenatal exposure to PFAS…		Bayesian kernel machine regression,fetal growth,GH/IGF axis,joint effect,perfluorinated compounds	growth hormone (endogenous compound), perfluoro compound (drug toxicity), perfluoroalkyl substance (drug toxicity), polyfluoroalkyl substance (drug toxicity), somatomedin C (endogenous compound)	fenfluramine, heparin, perfluorodecanoic acid (drug toxicity), perfluorooctanesulfonic acid (drug toxicity), perfluorooctanoic acid (drug toxicity), perfluoroundecanoic acid (drug toxicity), perfuorobutanoic acid (drug toxicity), somatomedin binding protein 3 (endogenous compound), unclassified drug	birth weight, prenatal exposure	adult, anthropometric parameters, anticoagulation, article, blood analysis, child growth, China, concentration process, controlled study, developmental toxicity, disease association, female, fetus growth, human, human tissue, immunoassay analyzer, male, maternal blood, medical record, newborn, obstetric delivery, pregnant woman, seasonal variation, umbilical cord blood					fenfluramine (404-82-0, 458-24-2), growth hormone (36992-73-1, 37267-05-3, 66419-50-9, 9002-72-6), heparin (37187-54-5, 8057-48-5, 8065-01-8, 9005-48-5), perfluorodecanoic acid (335-76-2), perfluorooctanoic acid (335-67-1), perfluoroundecanoic acid (2058-94-8), somatomedin C (67763-96-6)		Obstetrics and Gynecology (10), Clinical and Experimental Biochemistry (29), Environmental Health and Pollution Control (46), Toxicology (52)		English	English		34378915	L2014322842	10.1021/acs.est.1c02670	http://dx.doi.org/10.1021/acs.est.1c02670	https://www.embase.com/search/results?subaction=viewrecord&id=L2014322842&from=export	https://unimi.primo.exlibrisgroup.com/openurl/39UMI_INST/39UMI_INST:VU1?sid=EMBASE&issn=15205851&id=doi:10.1021%2Facs.est.1c02670&atitle=Associations+of+Prenatal+Exposure+to+Per-+And+Polyfluoroalkyl+Substances+with+the+Neonatal+Birth+Size+and+Hormones+in+the+Growth+Hormone%2FInsulin-Like+Growth+Factor+Axis&stitle=Environ.+Sci.+Technol.&title=Environmental+Science+and+Technology&volume=55&issue=17…	Copyright 2021 Elsevier B.V., All rights reserved.
Developmental effects of PFOS, PFOA and GenX in a 3D human induced pluripotent stem cell differentiation model		Davidsen N., Rosenmai A.K., Lauschke K., Svingen T., Vinggaard A.M.	(Davidsen N.; Rosenmai A.K.; Lauschke K.; Svingen T.; Vinggaard A.M., annv@food.dtu.dk) National Food Institute, Technical University of Denmark, Kgs. Lyngby DK, Denmark.	A.M. Vinggaard, National Food Institute, Technical University of Denmark, Kgs. Lyngby DK, Denmark. Email: annv@food.dtu.dk		5/11/2021	8/6/2021	Chemosphere (2021) 279 Article Number: 130624. Date of Publication: 1 Sep 2021	Chemosphere	2021	279				1-Sep-21	Article					1879-1298 (electronic),0045-6535		Elsevier Ltd	Polyfluoroalkyl substances (PFASs), including perfluorooctanesulfonic acid (PFOS) and perfluorooctanoic acid (PFOA), are persistent pollutants routinely found in human blood. PFASs have been associated with health issues such as decreased birth weight and impaired vaccination response in children. Substitutes to these PFASs, such as ammonium 2,3,3,3-tetrafluoro-2-(heptafluoropropoxy)propanoate (G…		Cardiomyocytes,Developmental toxicology,GenX,hiPSC,PFOA,PFOS	ammonium 2,3,3,3 tetrafluoro 2 (heptafluoropropoxy)propanoate (drug toxicity), ammonium derivative (drug toxicity), perfluorooctanesulfonic acid (drug toxicity), perfluorooctanoic acid (drug toxicity)	biological marker (endogenous compound), messenger RNA (endogenous compound), myh7 protein (endogenous compound), unclassified drug	cell differentiation, embryotoxicity, induced pluripotent stem cell, three dimensional cell culture	'Fiji', article, blastocyst, cardiac muscle cell, Cell Titer Glo 2D, cell viability, cell viability assay kit, concentration (parameter), controlled study, culture medium, cytotoxicity, DMIL LED, DP21, embryo, embryo development, embryoid body, genetic transcription, human, human cell, imaging software, in vitro study, microscope, microscope camera, microwell plate, model, mRNA expression level, …			'Fiji', Cell Titer Glo 2D (Promega, United States), DMIL LED (Leica), DP21 (Olympus), Polystyrene Conical Bottom MicroWell (Thermo), RNeasy Mini Kit (Qiagen)	Fisher, Leica, Olympus, Perkin Elmer (United States), Promega (United States), Qiagen, stemcell technologies (United States), Thermo	perfluorooctanoic acid (335-67-1)		Developmental Biology and Teratology (21), Clinical and Experimental Biochemistry (29), Environmental Health and Pollution Control (46), Toxicology (52)		English	English		34134420	L2011856249	10.1016/j.chemosphere.2021.130624	http://dx.doi.org/10.1016/j.chemosphere.2021.130624	https://www.embase.com/search/results?subaction=viewrecord&id=L2011856249&from=export	https://unimi.primo.exlibrisgroup.com/openurl/39UMI_INST/39UMI_INST:VU1?sid=EMBASE&issn=18791298&id=doi:10.1016%2Fj.chemosphere.2021.130624&atitle=Developmental+effects+of+PFOS%2C+PFOA+and+GenX+in+a+3D+human+induced+pluripotent+stem+cell+differentiation+model&stitle=Chemosphere&title=Chemosphere&volume=279&issue=&spage=&epage=&aulast=Davidsen&aufirst=Nichlas&auinit=N.&aufull=Davidsen+N.&coden=CMS…	Copyright 2021 Elsevier B.V., All rights reserved.
Exploring associations between prenatal exposure to multiple endocrine disruptors and birth weight with exposure continuum mapping		Pearce J.L., Neelon B., Bloom M.S., Buckley J.P., Ananth C.V., Perera F., Vena J., Hunt K.	(Pearce J.L., pearcejo@musc.edu; Neelon B.; Vena J.; Hunt K.) Department of Public Health Sciences, College of Medicine, Medical University of South Carolina, Charleston, SC, United States. , (Buckley J.P.) Department of Environmental Health and Engineering, Bloomberg School of Public Health, Johns Hopkins University, Baltimore, MD, United States. , (Ananth C.V.) Division of Epidemiology and Bios…	J.L. Pearce, Department of Public Health Sciences, College of Medicine, Medical University of South Carolina, 135 Cannon Street, Suite 303 MSC 835, Charleston, SC, United States. Email: pearcejo@musc.edu		6/22/2021	6/28/2021	Environmental Research (2021) 200 Article Number: 111386. Date of Publication: 1 Sep 2021	Environmental Research	2021	200				1-Sep-21	Article					1096-0953 (electronic),0013-9351		Academic Press Inc.	Background: Improved understanding of how prenatal exposure to environmental mixtures influences birth weight or other adverse outcomes is essential in protecting child health. Objective: We illustrate a novel exposure continuum mapping (ECM) framework that combines the self-organizing map (SOM) algorithm with generalized additive modeling (GAM) in order to integrate spatially-correlated learning…		Endocrine disrupting chemicals,Environmental exposures,Fetal growth,Kohonen,Mixtures,Pregnancy	endocrine disruptor (drug toxicity, special situation for pharmacovigilance), organochlorine pesticide (drug toxicity, special situation for pharmacovigilance), perfluoro compound (drug toxicity, special situation for pharmacovigilance), polybrominated diphenyl ether (drug toxicity, special situation for pharmacovigilance), polychlorinated biphenyl (drug toxicity, special situation for pharmacovi…	1,1 dichloro 2,2 bis(4 chlorophenyl)ethane (drug toxicity, special situation for pharmacovigilance), biological marker (endogenous compound), cotinine, hexachlorobenzene (drug toxicity, special situation for pharmacovigilance), oxychlordane (drug toxicity, special situation for pharmacovigilance), perfluorooctanesulfonic acid (drug toxicity, special situation for pharmacovigilance), perfluoroocta…	adverse outcome, birth weight, prenatal exposure	adult, algorithm, article, blood level, body mass, chemical model, cohort analysis, drug blood level, educational status, ethnicity, exposure continuum mapping, female, fetus growth, first trimester pregnancy, frequency analysis, human, lipid blood level, maternal age, pregnant woman					1,1 dichloro 2,2 bis(4 chlorophenyl)ethane (72-54-8), cotinine (486-56-6), hexachlorobenzene (118-74-1, 55600-34-5), oxychlordane (27304-13-8), perfluorooctanoic acid (335-67-1)		Obstetrics and Gynecology (10), Drug Literature Index (37), Environmental Health and Pollution Control (46), Toxicology (52)		English	English		34087191	L2013007225	10.1016/j.envres.2021.111386	http://dx.doi.org/10.1016/j.envres.2021.111386	https://www.embase.com/search/results?subaction=viewrecord&id=L2013007225&from=export	https://unimi.primo.exlibrisgroup.com/openurl/39UMI_INST/39UMI_INST:VU1?sid=EMBASE&issn=10960953&id=doi:10.1016%2Fj.envres.2021.111386&atitle=Exploring+associations+between+prenatal+exposure+to+multiple+endocrine+disruptors+and+birth+weight+with+exposure+continuum+mapping&stitle=Environ.+Res.&title=Environmental+Research&volume=200&issue=&spage=&epage=&aulast=Pearce&aufirst=John+L.&auinit=J.L.&au…	Copyright 2021 Elsevier B.V., All rights reserved.
Maternal exposure to perfluoroalkyl chemicals and anogenital distance in the offspring: A Faroese cohort study		Christensen J.V.R., Bangash K.K., Weihe P., Grandjean P., Nielsen F., Jensen T.K., Petersen M.S.	(Christensen J.V.R.; Bangash K.K.; Grandjean P.; Nielsen F.; Jensen T.K.) Department of Pharmacology, Clinical Pharmacy and Environmental Medicine, University of Southern Denmark, Odense, Denmark. , (Weihe P.; Petersen M.S., maria@health.fo) Department of Occupational Medicine and Public Health, The Faroes Hospital System, Tórshavn, Faroe Islands. , (Weihe P.; Petersen M.S., maria@health.fo) Cent…	M.S. Petersen, Sigmundargøta 5, Tórshavn, Faroe Islands. Email: maria@health.fo		7/8/2021	12/21/2021	Reproductive Toxicology (2021) 104 (52-57). Date of Publication: 1 Sep 2021	Reproductive Toxicology	2021	104		52	57	1-Sep-21	Article					1873-1708 (electronic),0890-6238		Elsevier Inc.	Exposure to perfluoroalkyl substances (PFASs) has in some studies been associated with reduced anogenital distance (AGD) in newborns as a sensitive indicator of prenatal anti-androgenic exposure. The aim of this study was to investigate the association between maternal PFAS exposure and offspring AGD in a population with wide ranges of PFAS exposures. Participants were recruited in the Faroe Isla…		Anogenital distance,Faroe Islands,Perfluorinated compounds,PFAS,Prenatal exposure	perfluorodecanoic acid (special situation for pharmacovigilance), perfluorohexanesulfonic acid (special situation for pharmacovigilance), perfluorononanoic acid (special situation for pharmacovigilance), perfluorooctanesulfonic acid (special situation for pharmacovigilance), perfluorooctanoic acid (special situation for pharmacovigilance)		anogenital distance, prenatal exposure	adult, article, birth weight, body mass, cohort analysis, education, educational status, female, human, human experiment, infant, liquid chromatography-mass spectrometry, male, maternal serum, maternal smoking, normal human, parity, progeny, prospective study, quality control, questionnaire, reproductive health, sex difference					perfluorodecanoic acid (335-76-2), perfluorohexanesulfonic acid (355-46-4), perfluorononanoic acid (375-95-1), perfluorooctanoic acid (335-67-1)		Obstetrics and Gynecology (10), Clinical and Experimental Biochemistry (29), Drug Literature Index (37), Pediatrics and Pediatric Surgery (7)		English	English		34182087	L2013371443	10.1016/j.reprotox.2021.06.016	http://dx.doi.org/10.1016/j.reprotox.2021.06.016	https://www.embase.com/search/results?subaction=viewrecord&id=L2013371443&from=export	https://unimi.primo.exlibrisgroup.com/openurl/39UMI_INST/39UMI_INST:VU1?sid=EMBASE&issn=18731708&id=doi:10.1016%2Fj.reprotox.2021.06.016&atitle=Maternal+exposure+to+perfluoroalkyl+chemicals+and+anogenital+distance+in+the+offspring%3A+A+Faroese+cohort+study&stitle=Reprod.+Toxicol.&title=Reproductive+Toxicology&volume=104&issue=&spage=52&epage=57&aulast=Christensen&aufirst=Jonathan+Vibe+Retb%C3%B8l…	Copyright 2021 Elsevier B.V., All rights reserved.
Exposure to perfluoroalkyl substances and glucose homeostasis in youth		Goodrich J.A., Alderete T.L., Baumert B.O., Berhane K., Chen Z., Gilliland F.D., Goran M.I., Hu X., Jones D.P., Margetaki K., Rock S., Stratakis N., Valvi D., Walker D.I., Conti D.V., Chatzi L.	(Goodrich J.A., jagoodri@usc.edu; Baumert B.O.; Chen Z.; Gilliland F.D.; Margetaki K.; Rock S.; Stratakis N.; Conti D.V.; Chatzi L.) Department of Population and Public Health Sciences, University of Southern California, Los Angeles, CA, United States. , (Alderete T.L.) Department of Integrative Physiology, University of Colorado Boulder, Boulder, CO, United States. , (Berhane K.) Department of B…	J.A. Goodrich, Department of Population and Public Health Sciences, University of Southern California, Los Angeles, CA, United States. Email: jagoodri@usc.edu		9/14/2021	11/23/2021	Environmental Health Perspectives (2021) 129:9 Article Number: 097002. Date of Publication: 1 Sep 2021	Environmental Health Perspectives	2021	129	9			1-Sep-21	Article					1552-9924 (electronic),0091-6765		Public Health Services, US Dept of Health and Human Services	BACKGROUND: Exposure to per-and polyfluoroalkyl substances (PFAS), a prevalent class of persistent pollutants, may increase the risk of type 2 diabetes. OBJECTIVE: We examined associations between PFAS exposure and glucose metabolism in youth. METHODS: Overweight/obese adolescents from the Study of Latino Adolescents at Risk of Type 2 Diabetes (SOLAR; n = 310) participated in annual visits for an…				acetonitrile, citrate sodium, edetic acid, hemoglobin A1c (endogenous compound), heparin, perfluorohexanesulfonic acid, protein, sodium fluoride, stable isotope	glucose homeostasis	adolescent, adult, adulthood, age, anthropometry, area under the curve, article, body mass, cell function, child, cohort analysis, cross-sectional study, female, gender, glucose blood level, glucose metabolism, glucose tolerance test, Hollingshead Four Factor Index, homeostasis model assessment, human, insulin resistance, insulin sensitivity, limit of detection, liquid chromatography-mass spectro…			Orbitrap Tribrid (Thermo)	Thermo	acetonitrile (75-05-8), citrate sodium (18996-35-5, 994-36-5), edetic acid (150-43-6, 60-00-4), hemoglobin A1c (62572-11-6), heparin (37187-54-5, 8057-48-5, 8065-01-8, 9005-48-5), perfluorohexanesulfonic acid (355-46-4), protein (67254-75-5), sodium fluoride (51668-54-3, 7681-49-4, 79933-27-0)		Clinical and Experimental Biochemistry (29), Drug Literature Index (37), Environmental Health and Pollution Control (46)		English	English		34468161	L2013662017	10.1289/EHP9200	http://dx.doi.org/10.1289/EHP9200	https://www.embase.com/search/results?subaction=viewrecord&id=L2013662017&from=export	https://unimi.primo.exlibrisgroup.com/openurl/39UMI_INST/39UMI_INST:VU1?sid=EMBASE&issn=15529924&id=doi:10.1289%2FEHP9200&atitle=Exposure+to+perfluoroalkyl+substances+and+glucose+homeostasis+in+youth&stitle=Environ.+Health+Perspect.&title=Environmental+Health+Perspectives&volume=129&issue=9&spage=&epage=&aulast=Goodrich&aufirst=Jesse+A.&auinit=J.A.&aufull=Goodrich+J.A.&coden=&isbn=&pages=-&date=2…	Copyright 2021 Elsevier B.V., All rights reserved.
Plasma Concentrations of Per-and Polyfluoroalkyl Substances and Body Composition from Mid-Childhood to Early Adolescence		Janis J.A., Rifas-Shiman S.L., Seshasayee S.M., Sagiv S., Calafat A.M., Gold D.R., Coull B.A., Rosen C.J., Oken E., Fleisch A.F.	(Janis J.A.; Seshasayee S.M.; Fleisch A.F., afleisch@mmc.org) Center for Outcomes Research and Evaluation, Maine Medical Center Research Institute, Portland, ME, United States. , (Rifas-Shiman S.L.; Oken E.) Division of Chronic Disease Research Across the Lifecourse, Department of Population Medicine, Harvard Medical School and Harvard Pilgrim Health Care Institute, Boston, MA, United States. , (…	A.F. Fleisch, Center for Outcomes Research and Evaluation, 509 Forest Avenue, Portland, ME, United States. Email: afleisch@mmc.org		9/10/2021	10/5/2021	Journal of Clinical Endocrinology and Metabolism (2021) 106:9 (E3760-E3770). Date of Publication: 1 Sep 2021	Journal of Clinical Endocrinology and Metabolism	2021	106	9	E3760	E3770	1-Sep-21	Article					1945-7197 (electronic),0021-972X		Endocrine Society	Context: Per-and polyfluoroalkyl substances (PFAS) may alter body composition by lowering anabolic hormones and increasing inflammation, but data are limited, particularly in adolescence when body composition is rapidly changing. Objective: To evaluate associations of PFAS plasma concentrations in childhood with change in body composition through early adolescence. Methods: A total of 537 childre…		adolescence,body composition,chemical mixtures,endocrine disrupting chemicals,PFAS	alkyl group, perfluoroalkyl substance, polyfluoroalkyl substance	decanoic acid, perfluorodecanoate acid, perfluorohexanesulfonic acid, perfluorooctanesulfonic acid, perfluorooctanoic acid, unclassified drug	adolescence, blood analysis, body composition, childhood	adult, anthropometric parameters, article, body mass, child, cohort analysis, dual energy X ray absorptiometry, environmental exposure, fat mass, female, human, intra-abdominal fat, lean body weight, male, mass spectrometry, maternal age, Z score					decanoic acid (334-48-5, 3398-75-2), perfluorohexanesulfonic acid (355-46-4), perfluorooctanoic acid (335-67-1)		Clinical and Experimental Biochemistry (29), Pediatrics and Pediatric Surgery (7)		English	English		33740056	L2014395852	10.1210/clinem/dgab187	http://dx.doi.org/10.1210/clinem/dgab187	https://www.embase.com/search/results?subaction=viewrecord&id=L2014395852&from=export	https://unimi.primo.exlibrisgroup.com/openurl/39UMI_INST/39UMI_INST:VU1?sid=EMBASE&issn=19457197&id=doi:10.1210%2Fclinem%2Fdgab187&atitle=Plasma+Concentrations+of+Per-and+Polyfluoroalkyl+Substances+and+Body+Composition+from+Mid-Childhood+to+Early+Adolescence&stitle=J.+Clin.+Endocrinol.+Metab.&title=Journal+of+Clinical+Endocrinology+and+Metabolism&volume=106&issue=9&spage=E3760&epage=E3770&aulast=…	Copyright 2021 Elsevier B.V., All rights reserved.
S29-03 Exposure to real-life PFAS mixtures present in several human matrices, assessed with ex vivo effect biomarkers		Bonefeld-J⊘rgensen E.C., Mustieles V., Rodríguez A., Wiels⊘e M., Fernandez M.F.	(Bonefeld-J⊘rgensen E.C.; Wiels⊘e M.) Aarhus University, Department of Public Health, Centre for Arctic Health & Molecular Epidemiology, Aarhus, Denmark. , (Bonefeld-J⊘rgensen E.C.) University of Greenland, Greenland Centre for Health Research, Nuuk, Greenland. , (Mustieles V.; Rodríguez A.; Fernandez M.F.) University of Granada, Center for Biomedical Research (CIBM), Granada, Spain. , (Mustieles…				1/5/2022	Toxicology Letters (2021) 350 Supplement (S53-S54). Date of Publication: 1 Sep 2021	Toxicology Letters	2021	350		S53	S54	1-Sep-21	Article					1879-3169 (electronic),0378-4274		Elsevier Ireland Ltd	Perfluorinated alkyl acids (PFAAs) are used in many household products as food contact materials. Hence, humans are continuously and lifelong exposed to those chemical contaminants. PFAAs compounds have half-lives up to 8.8 years, favouring their accumulation in human being, and increasing the risk of adverse health outcomes. PFAAs readily pass through the placenta, being the functional group and…															English	English			L2014726797	10.1016/S0378-4274(21)00378-7	http://dx.doi.org/10.1016/S0378-4274(21)00378-7	https://www.embase.com/search/results?subaction=viewrecord&id=L2014726797&from=export	https://unimi.primo.exlibrisgroup.com/openurl/39UMI_INST/39UMI_INST:VU1?sid=EMBASE&issn=18793169&id=doi:10.1016%2FS0378-4274%2821%2900378-7&atitle=S29-03+Exposure+to+real-life+PFAS+mixtures+present+in+several+human+matrices%2C+assessed+with+ex+vivo+effect+biomarkers&stitle=Toxicol.+Lett.&title=Toxicology+Letters&volume=350&issue=&spage=S53&epage=S54&aulast=Bonefeld-J%E2%8A%98rgensen&aufirst=E.C.&…	Copyright 2021 Elsevier B.V., All rights reserved.
P17-12 Exposure to Persistent Organic Pollutants in Danish pregnant women: hormone levels and fetal growth indices		Bonefeld-J⊘rgensen E.C., Boesen S.A.H., Wiels⊘e M., Halldórsson P.I., Long M.	(Bonefeld-J⊘rgensen E.C.; Boesen S.A.H.; Wiels⊘e M.; Long M.) Aarhus University, Centre for Arctic Health & Molecular Epidemiology, Department of Public Health, Aarhus, Denmark. , (Bonefeld-J⊘rgensen E.C.) University of Greenland, Greenland Centre for Health Research, Nuuk, Greenland. , (Halldórsson P.I.) University of Iceland, School of Health Sciences, Reykjavík, Iceland.				1/5/2022	Toxicology Letters (2021) 350 Supplement (S172-S173). Date of Publication: 1 Sep 2021	Toxicology Letters	2021	350		S172	S173	1-Sep-21	Article					1879-3169 (electronic),0378-4274		Elsevier Ireland Ltd	Objective: Previous studies have suggested that Persistent Organic Pollutants (POPs) decrease foetal growth, although to elucidate the possible mechanisms needs further research behind. This study examines possible associations of i) maternal POPs exposure in early pregnancy and effects on the homeostasis of endogenous hormones and ii) maternal hormone levels and their effect on fetal growth indi…															English	English			L2014726976	10.1016/S0378-4274(21)00649-4	http://dx.doi.org/10.1016/S0378-4274(21)00649-4	https://www.embase.com/search/results?subaction=viewrecord&id=L2014726976&from=export	https://unimi.primo.exlibrisgroup.com/openurl/39UMI_INST/39UMI_INST:VU1?sid=EMBASE&issn=18793169&id=doi:10.1016%2FS0378-4274%2821%2900649-4&atitle=P17-12+Exposure+to+Persistent+Organic+Pollutants+in+Danish+pregnant+women%3A+hormone+levels+and+fetal+growth+indices&stitle=Toxicol.+Lett.&title=Toxicology+Letters&volume=350&issue=&spage=S172&epage=S173&aulast=Bonefeld-J%E2%8A%98rgensen&aufirst=E.C.&a…	Copyright 2021 Elsevier B.V., All rights reserved.
Investigating developmental effects of PFAS using a 3D human induced pluripotent stem cell differentiation model		Vinggaard A.M., Davidsen N., Rosenmai A.K., Lauschke K.	(Vinggaard A.M.; Davidsen N.; Rosenmai A.K.; Lauschke K.) Technical University of Denmark, National Food Institute, Kgs. Lyngby, Denmark.				1/5/2022	Toxicology Letters (2021) 350 Supplement (S53). Date of Publication: 1 Sep 2021	Toxicology Letters	2021	350		S53		1-Sep-21	Article					1879-3169 (electronic),0378-4274		Elsevier Ireland Ltd	We have developed and applied a novel human toxicity assay ‘PluriBeat' based on human induced pluripotent stem cells (hiPSC) that we hypothesized would be valuable for studying developmental toxicity of legacy and new PFAS. In our ‘PluriBeat' assay, hiPSCs go through the early stages of embryonic development in 3D cultures of embryoid bodies that mimic the human blastocyst, until they finally for…															English	English			L2014727004	10.1016/S0378-4274(21)00376-3	http://dx.doi.org/10.1016/S0378-4274(21)00376-3	https://www.embase.com/search/results?subaction=viewrecord&id=L2014727004&from=export	https://unimi.primo.exlibrisgroup.com/openurl/39UMI_INST/39UMI_INST:VU1?sid=EMBASE&issn=18793169&id=doi:10.1016%2FS0378-4274%2821%2900376-3&atitle=Investigating+developmental+effects+of+PFAS+using+a+3D+human+induced+pluripotent+stem+cell+differentiation+model&stitle=Toxicol.+Lett.&title=Toxicology+Letters&volume=350&issue=&spage=S53&epage=&aulast=Vinggaard&aufirst=A.M.&auinit=A.M.&aufull=Vinggaar…	Copyright 2021 Elsevier B.V., All rights reserved.
P25-03 Real-life PFAS placenta mixtures and estrogen activities		Wiels⊘e M., Rodríguez-Carrillo A., Molina-Molina J.-M., Mustieles V., Fernandez M.F., Olea N., Bonefeld-J⊘rgensen E.C.	(Wiels⊘e M.; Bonefeld-J⊘rgensen E.C.) Aarhus University, Centre for Arctic Health & Molecular Epidemiology, Department of Public Health, Aarhus C, Denmark. , (Rodríguez-Carrillo A.; Molina-Molina J.-M.; Mustieles V.; Fernandez M.F.; Olea N.) University of Granada, Center for Biomedical Research (CIBM), Granada, Spain. , (Rodríguez-Carrillo A.; Molina-Molina J.-M.; Mustieles V.; Fernandez M.F.; Ol…				1/5/2022	Toxicology Letters (2021) 350 Supplement (S236). Date of Publication: 1 Sep 2021	Toxicology Letters	2021	350		S236		1-Sep-21	Article					1879-3169 (electronic),0378-4274		Elsevier Ireland Ltd	Introduction: Perfluoroalkylated substances (PFAS) are a diverse group of human-made chemicals used in a wide range of consumer products, including food packaging, cosmetics and impregnation products. Humans are exposed to PFAS mainly through food and drinking water. Both human and in vitro studies of individual PFAS compounds suggest that they interfere with the estrogen system. However, humans …															English	English			L2014729092	10.1016/S0378-4274(21)00786-4	http://dx.doi.org/10.1016/S0378-4274(21)00786-4	https://www.embase.com/search/results?subaction=viewrecord&id=L2014729092&from=export	https://unimi.primo.exlibrisgroup.com/openurl/39UMI_INST/39UMI_INST:VU1?sid=EMBASE&issn=18793169&id=doi:10.1016%2FS0378-4274%2821%2900786-4&atitle=P25-03+Real-life+PFAS+placenta+mixtures+and+estrogen+activities&stitle=Toxicol.+Lett.&title=Toxicology+Letters&volume=350&issue=&spage=S236&epage=&aulast=Wiels%E2%8A%98e&aufirst=M.&auinit=M.&aufull=Wiels%E2%8A%98e+M.&coden=&isbn=&pages=S236-&date=2021&…	Copyright 2021 Elsevier B.V., All rights reserved.
S29-04 Wide-spread PFAS contamination of drinking water in Sweden -exposure and health risk assessment		Glynn A.	(Glynn A.) Swedish University of Agricultural Sciences, Department of Biomedical Sciences and Veterinary Public Health, Uppsala, Sweden.				1/5/2022	Toxicology Letters (2021) 350 Supplement (S54). Date of Publication: 1 Sep 2021	Toxicology Letters	2021	350		S54		1-Sep-21	Article					1879-3169 (electronic),0378-4274		Elsevier Ireland Ltd	In 2011, PFAS contamination of municipal drinking water was discovered in Botkyrka County, Stockholm, caused by leakage of PFAS from a former military installation with extensive use of PFAS-containing fire-fighting foam ([1]). Following this, several similar contamination cases were discovered, most notably in Ronneby where PFAS concentrations >1000 ng/L were detected ([2]). Over 20% of the popu…															English	English			L2014729129	10.1016/S0378-4274(21)00379-9	http://dx.doi.org/10.1016/S0378-4274(21)00379-9	https://www.embase.com/search/results?subaction=viewrecord&id=L2014729129&from=export	https://unimi.primo.exlibrisgroup.com/openurl/39UMI_INST/39UMI_INST:VU1?sid=EMBASE&issn=18793169&id=doi:10.1016%2FS0378-4274%2821%2900379-9&atitle=S29-04+Wide-spread+PFAS+contamination+of+drinking+water+in+Sweden+-exposure+and+health+risk+assessment&stitle=Toxicol.+Lett.&title=Toxicology+Letters&volume=350&issue=&spage=S54&epage=&aulast=Glynn&aufirst=A.&auinit=A.&aufull=Glynn+A.&coden=&isbn=&page…	Copyright 2021 Elsevier B.V., All rights reserved.
The Effect of Exposure to Perfluorooctanoic Acid during Pregnancy on Myelin Density of Corpus Callosum of Newborn Rat		Chenari J., Golshan-Iranpour F., Ghasemi N.	(Chenari J.; Golshan-Iranpour F.; Ghasemi N., n_ghasemi@med.mui.ac.ir) Department of Anatomical Sciences, School of Medicine, Isfahan University of Medical Sciences, Isfahan, Iran.	N. Ghasemi, Department of Anatomical Sciences, School of Medicine, Isfahan University of Medical Sciences, Isfahan, Iran. Email: n_ghasemi@med.mui.ac.ir		3/8/2022	3/15/2022	Journal of Isfahan Medical School (2021) 39:630 (464-469). Date of Publication: 1 Sep 2021	Journal of Isfahan Medical School	2021	39	630	464	469	1-Sep-21	Article					1735-854X (electronic),1027-7595		Isfahan University of Medical Sciences(IUMS)	Background: Disruption of myelination process due to exposure to perfluorooctanoic acid (PFOA) can lead to movement disorders. In the present study, the effects of exposure to PFOA during pregnancy on myelin degradation in brain of newborn rat were investigated. Methods: Fertile Wistar rats were randomly divided into five groups of control, sham, and three groups receiving PFOA at doses of 1, 5, …		Corpus callosum,Myelin proteins,Perfluorooctanoic acid	myelin (endogenous compound), perfluorooctanoic acid (adverse drug reaction)		corpus callosum, motor dysfunction (side effect), myelin density, myelination, pregnancy	animal experiment, animal tissue, article, controlled study, female, immunohistochemistry, nerve function, newborn, nonhuman, rat, sham procedure, software, Wistar rat					perfluorooctanoic acid (335-67-1)		Obstetrics and Gynecology (10), Clinical and Experimental Biochemistry (29), Drug Literature Index (37), Adverse Reactions Titles (38), Neurology and Neurosurgery (8)		Persian	English, Persian			L2017041772	10.22122/jims.v39i630.14147	http://dx.doi.org/10.22122/jims.v39i630.14147	https://www.embase.com/search/results?subaction=viewrecord&id=L2017041772&from=export	https://unimi.primo.exlibrisgroup.com/openurl/39UMI_INST/39UMI_INST:VU1?sid=EMBASE&issn=1735854X&id=doi:10.22122%2Fjims.v39i630.14147&atitle=The+Effect+of+Exposure+to+Perfluorooctanoic+Acid+during+Pregnancy+on+Myelin+Density+of+Corpus+Callosum+of+Newborn+Rat&stitle=J.+Isfahan+Med.+Sch.&title=Journal+of+Isfahan+Medical+School&volume=39&issue=630&spage=464&epage=469&aulast=Chenari&aufirst=Jamal&aui…	Copyright 2022 Elsevier B.V., All rights reserved.
Minimum alveolar concentration of sevoflurane required to prevent Bell’s phenomenon during examination of the eye under anaesthesia		Lamacraft G., de Beer J., van Rooyen C.	(Lamacraft G., lamacraftG@ufs.ac.za; de Beer J.) Department of Anaesthesiology, Faculty of Health Sciences, University of the Free State, South Africa. , (van Rooyen C.) Department of Biostatistics, Faculty of Health Sciences, University of the Free State, South Africa.	G. Lamacraft, Department of Anaesthesiology, Faculty of Health Sciences, University of the Free State, South Africa. Email: lamacraftG@ufs.ac.za		12/12/2022	12/27/2022	Southern African Journal of Anaesthesia and Analgesia (2021) 27:5 (228-234). Date of Publication: 1 Sep 2021	Southern African Journal of Anaesthesia and Analgesia	2021	27	5	228	234	1-Sep-21	Article					2220-1181		Medpharm Publications	Background: Ophthalmological examination under anaesthesia (EUA eyes) in children is usually performed under sevoflurane anaesthesia. Adequate anaesthesia is required to immobilise the eye in a central position. Ocular stimuli at an insufficient depth of anaesthesia can result in Bell’s phenomenon, with eyes turning cephalic, delaying the procedure. The aim of this study was to determine the mini…		examination under anaesthesia,eye,paediatric,sevoflurane,up-and-down procedure	sevoflurane (drug concentration)	eye drops, oxygen	anesthesia, Bell phenomenon, eye examination, minimum lung alveolus concentration	anaesthetic machine, article, artificial ventilation, child, clinical article, ED50, electrocardiography, end tidal carbon dioxide tension, extraocular muscle, eye movement, female, heart disease, human, infant, kidney disease, liver disease, male, muscle disease, nasopharynx airway, neurologic disease, obesity, ophthalmic speculum, pulse oximetry, regression analysis, sevoflurane vaporizer, visu…			anaesthetic machine (Datex Ohmeda, United States)	Datex Ohmeda (United States)	oxygen (7782-44-7), sevoflurane (28523-86-6)		Ophthalmology (12), Anesthesiology (24), Biophysics, Bioengineering and Medical Instrumentation (27), Drug Literature Index (37)		English	English			L2018752990	10.36303/SAJAA.2021.27.5.2580	http://dx.doi.org/10.36303/SAJAA.2021.27.5.2580	https://www.embase.com/search/results?subaction=viewrecord&id=L2018752990&from=export	https://unimi.primo.exlibrisgroup.com/openurl/39UMI_INST/39UMI_INST:VU1?sid=EMBASE&issn=22201181&id=doi:10.36303%2FSAJAA.2021.27.5.2580&atitle=Minimum+alveolar+concentration+of+sevoflurane+required+to+prevent+Bell%E2%80%99s+phenomenon+during+examination+of+the+eye+under+anaesthesia&stitle=South.+Afr.+J.+Anaesth.+Analg.&title=Southern+African+Journal+of+Anaesthesia+and+Analgesia&volume=27&issue=5&…	Copyright 2022 Elsevier B.V., All rights reserved.
Sacral spinal cord-No needles allowed!		Almeida C., Parra A., Marques R.	(Almeida C.; Parra A.; Marques R.) Anesthesiology, Centro Hospitalar Universitário Lisboa Central, Lisbon, Portugal.	C. Almeida, Anesthesiology, Centro Hospitalar Universitário Lisboa Central, Lisbon, Portugal.			9/29/2021	Anesthesia and Analgesia (2021) 133:3 SUPPL 2 (1107). Date of Publication: 1 Sep 2021	Anesthesia and Analgesia	2021	133	3 SUPPL 2	1107		1-Sep-21	Conference Abstract	17th World Congress of Anaesthesiologists	Virtual	2021-09-01 to 2021-09-05		1526-7598		Lippincott Williams and Wilkins	Background: A myelomeningocele (MM) is a severe congenital defect of the neural tube characterized by an incomplete envelopment of the spinal cord by the meninges and the vertebral column. This breach allows the protrusion of a sac containing neural elements, including the spinal cord or its rootlets, through a lumbar opening. MM are sometimes associated with Arnold-Chiari Malformation (ACM), in …				fentanyl, ketorolac, paracetamol, rocuronium, ropivacaine, sevoflurane, sugammadex	needle, sacral spinal cord	adult, analgesia, Arnold Chiari malformation, case report, cesarean section, child, clinical article, clinical examination, conference abstract, contraindication, corpus callosum agenesis, cortical dysplasia, difficult airway management, female, general anesthesia, gold standard, human, learning, Mallampati score, meningomyelocele, newborn, obesity, obstetrics, pregnancy, pregnant woman, rapid se…					fentanyl (437-38-7, 1443-54-5), ketorolac (74103-06-3), paracetamol (103-90-2), rocuronium (119302-91-9), ropivacaine (84057-95-4), sevoflurane (28523-86-6), sugammadex (343306-79-6, 343306-71-8)				English	English			L636064854			https://www.embase.com/search/results?subaction=viewrecord&id=L636064854&from=export	https://unimi.primo.exlibrisgroup.com/openurl/39UMI_INST/39UMI_INST:VU1?sid=EMBASE&issn=15267598&id=doi:&atitle=Sacral+spinal+cord-No+needles+allowed%21&stitle=Anesth.+Analg.&title=Anesthesia+and+Analgesia&volume=133&issue=3+SUPPL+2&spage=1107&epage=&aulast=Almeida&aufirst=Carolina&auinit=C.&aufull=Almeida+C.&coden=&isbn=&pages=1107-&date=2021&auinit1=C&auinitm=	Copyright 2021 Elsevier B.V., All rights reserved.
Use of dexmedetomidine in known difficult airway		Martinez H., Martinez P.	(Martinez H.; Martinez P.) Anesthesiology, Hospital Eugenio Espejo, Quito, Ecuador.	H. Martinez, Anesthesiology, Hospital Eugenio Espejo, Quito, Ecuador.			9/29/2021	Anesthesia and Analgesia (2021) 133:3 SUPPL 2 (212-213). Date of Publication: 1 Sep 2021	Anesthesia and Analgesia	2021	133	3 SUPPL 2	212	213	1-Sep-21	Conference Abstract	17th World Congress of Anaesthesiologists	Virtual	2021-09-01 to 2021-09-05		1526-7598		Lippincott Williams and Wilkins	At the Eugenio Espejo hospital, we have several known difficult airway scenarios (airway trauma (12), temporomandicular ankylosis (15), rheumatorid arthritis (2), tumors (8), musculoskeletal diseases (5) congenital diseases (3)) morbid obesity (9), so it was decided to use dexmedetomidine for conscious sedation and allow safe access to the final airway (intubation).It is known as a difficult airw…			dexmedetomidine	local anesthetic agent, sevoflurane	difficult intubation	anesthesiologist, ankylosis, arthritis, artificial ventilation, balanced anesthesia, brain damage, central nervous system, child, complication, conference abstract, congenital disorder, conscious sedation, drug therapy, face mask, flexible bronchoscope, human, laryngoscopy, morbid obesity, neoplasm, oxygenation, upper respiratory tract					dexmedetomidine (113775-47-6), sevoflurane (28523-86-6)				English	English			L636065269			https://www.embase.com/search/results?subaction=viewrecord&id=L636065269&from=export	https://unimi.primo.exlibrisgroup.com/openurl/39UMI_INST/39UMI_INST:VU1?sid=EMBASE&issn=15267598&id=doi:&atitle=Use+of+dexmedetomidine+in+known+difficult+airway&stitle=Anesth.+Analg.&title=Anesthesia+and+Analgesia&volume=133&issue=3+SUPPL+2&spage=212&epage=213&aulast=Martinez&aufirst=Hector&auinit=H.&aufull=Martinez+H.&coden=&isbn=&pages=212-213&date=2021&auinit1=H&auinitm=	Copyright 2021 Elsevier B.V., All rights reserved.
Can a 'ketamine dart' for the management of preoperative anxiety in children with Autism Spectrum Disorders really be the best choice?		Wood R., Alexander L.	(Wood R.; Alexander L.) Pediatric Anesthesiology, Vanderbilt University Medical Center, Nashville, TN, United States.	R. Wood, Pediatric Anesthesiology, Vanderbilt University Medical Center, Nashville, TN, United States.			9/29/2021	Anesthesia and Analgesia (2021) 133:3 SUPPL 2 (1310). Date of Publication: 1 Sep 2021	Anesthesia and Analgesia	2021	133	3 SUPPL 2	1310		1-Sep-21	Conference Abstract	17th World Congress of Anaesthesiologists	Virtual	2021-09-01 to 2021-09-05		1526-7598		Lippincott Williams and Wilkins	Case Report: 12 yr 70kg make presents for repair of facial laceration under GA. History of severe autism, locking himself in closets, running away from hospital staff during previous procedures. A phone call the night before elucidated what provoked the most significant anxiety; including being around other children, wearing a hospital gown, and being forced to sit on a trolley. When questioned a…			ketamine	sevoflurane	anxiety, autism	child, conference abstract, drug administration route, drug therapy, female, human, intranasal drug administration, male, obesity, sedation, surgery					ketamine (1867-66-9, 6740-88-1, 81771-21-3), sevoflurane (28523-86-6)				English	English			L636066016			https://www.embase.com/search/results?subaction=viewrecord&id=L636066016&from=export	https://unimi.primo.exlibrisgroup.com/openurl/39UMI_INST/39UMI_INST:VU1?sid=EMBASE&issn=15267598&id=doi:&atitle=Can+a+%27ketamine+dart%27+for+the+management+of+preoperative+anxiety+in+children+with+Autism+Spectrum+Disorders+really+be+the+best+choice%3F&stitle=Anesth.+Analg.&title=Anesthesia+and+Analgesia&volume=133&issue=3+SUPPL+2&spage=1310&epage=&aulast=Wood&aufirst=Rachel&auinit=R.&aufull=Wood…	Copyright 2021 Elsevier B.V., All rights reserved.
General anesthesia in Kleine Levin Syndrome. Is it possible? A case report		Romo S., Mantill X.	(Romo S.; Mantill X.) Anesthesiology, Hospital Metropolitano Quito, Quito/Pichincha, Ecuador.	S. Romo, Anesthesiology, Hospital Metropolitano Quito, Quito/Pichincha, Ecuador.			9/29/2021	Anesthesia and Analgesia (2021) 133:3 SUPPL 2 (825). Date of Publication: 1 Sep 2021	Anesthesia and Analgesia	2021	133	3 SUPPL 2	825		1-Sep-21	Conference Abstract	17th World Congress of Anaesthesiologists	Virtual	2021-09-01 to 2021-09-05		1526-7598		Lippincott Williams and Wilkins	A 23-year-old patient diagnosed with Kleine Levin Syndrome in 2019, comes to the emergency room because of abdominal pain, she is later diagnosed with cholecystitis, for which urgent surgery was scheduled. The patient was experiencing a crisis in which she remains asleep for 18 hours a day. Additionally, the patient presented grade II obesity, hypothyroidism and depression. In the operating room …				analgesic agent, rocuronium, sevoflurane, sugammadex	general anesthesia, hypersomnia	abdominal pain, adult, anesthesia induction, arousal, case report, cholecystitis, clinical article, complication, conference abstract, emergency ward, female, follow up, hospital discharge, human, hypothyroidism, infusion pump, obesity, operating room, recovery room, regional anesthesia, young adult					rocuronium (119302-91-9), sevoflurane (28523-86-6), sugammadex (343306-79-6, 343306-71-8)				English	English			L636066794			https://www.embase.com/search/results?subaction=viewrecord&id=L636066794&from=export	https://unimi.primo.exlibrisgroup.com/openurl/39UMI_INST/39UMI_INST:VU1?sid=EMBASE&issn=15267598&id=doi:&atitle=General+anesthesia+in+Kleine+Levin+Syndrome.+Is+it+possible%3F+A+case+report&stitle=Anesth.+Analg.&title=Anesthesia+and+Analgesia&volume=133&issue=3+SUPPL+2&spage=825&epage=&aulast=Romo&aufirst=Santiago&auinit=S.&aufull=Romo+S.&coden=&isbn=&pages=825-&date=2021&auinit1=S&auinitm=	Copyright 2021 Elsevier B.V., All rights reserved.
Prevalence and severity of pelvic floor disorders in pregnant and postpartum women		Frigerio M., Palmieri S., Vergani P., De Bastiani S.S., Ruffolo A.F., Degliuomini R., Casiraghi A., Parma M., Gallo P., Cicuti M., Magoga G.	(Frigerio M.; Palmieri S.; Vergani P.) Asst Monza, Università Milano-Bicocca, Monza, Italy. , (De Bastiani S.S.; Ruffolo A.F.; Degliuomini R.; Casiraghi A.; Parma M.) Ospedale San Raffaele, Università San Raffaele, Milano, Italy. , (Gallo P.) S. Maria delle Grazie Hospital, Pozzuoli, Italy. , (Cicuti M.) ASST Santi Paolo e Carlo, San Paolo Hospital, Milano, Italy. , (Magoga G.) ULSS2 Marca Trevig…	M. Frigerio, Asst Monza, Università Milano-Bicocca, Monza, Italy.			10/11/2021	Neurourology and Urodynamics (2021) 40:SUPPL 3 (S40-S42). Date of Publication: 1 Sep 2021	Neurourology and Urodynamics	2021	40	SUPPL 3	S40	S42	1-Sep-21	Conference Abstract	45th Annual Congress of the Italian Urodynamic Society	Virtual	2021-09-23 to 2021-09-25		1520-6777		John Wiley and Sons Inc.	Introduction and aim of the study: Pregnancy and postpartum are considered periods in which the prevalence of pelvic floor disorders (PFDs) and their demand for care can be extremely high. However, the real prevalence of PFDs in this population is not well defined, due to the paucity of population-focused studies, the scarce number of women included, the presence of confounding factors, and the l…					pelvic floor disorder, pregnancy, prevalence	adult, aged, bladder emptying, body mass, childbirth, cohort analysis, conference abstract, confounding variable, constipation, controlled study, diabetes mellitus, dyspareunia, early diagnosis, embarrassment, emotional well-being, enteropathy, feces incontinence, female, human, Italian (citizen), Italian (language), linear regression analysis, major clinical study, male, multicenter study, neuro…									English	English			L636153308	10.1002/nau.24751	http://dx.doi.org/10.1002/nau.24751	https://www.embase.com/search/results?subaction=viewrecord&id=L636153308&from=export	https://unimi.primo.exlibrisgroup.com/openurl/39UMI_INST/39UMI_INST:VU1?sid=EMBASE&issn=15206777&id=doi:10.1002%2Fnau.24751&atitle=Prevalence+and+severity+of+pelvic+floor+disorders+in+pregnant+and+postpartum+women&stitle=Neurourol.+Urodyn.&title=Neurourology+and+Urodynamics&volume=40&issue=SUPPL+3&spage=S40&epage=S42&aulast=Frigerio&aufirst=Matteo&auinit=M.&aufull=Frigerio+M.&coden=&isbn=&pages=S…	Copyright 2021 Elsevier B.V., All rights reserved.
Urogynecology in obstetrics: impact of pregnancy and delivery on pelvic floor disorders, a prospective longitudinal observational pilot study		Stroeder R., Radosa J., Clemens L., Gerlinger C., Schmidt G., Sklavounos P., Takacs Z., Meyberg-Solomayer G., Solomayer E.-F., Hamza A.	(Stroeder R., russalina.stroeder@uks.eu; Radosa J.; Clemens L.; Gerlinger C.; Schmidt G.; Sklavounos P.; Takacs Z.; Meyberg-Solomayer G.; Solomayer E.-F.; Hamza A.) Department of Gynecology, Obstetrics and Reproductive Medicine, University Medical School of Saarland, Kirrberger Straße, Homburg, Saar, Germany. , (Hamza A.) Department of Obstetrics and Prenatal Medicine, Kantonspital Baden, Im Erge…	R. Stroeder, Department of Gynecology, Obstetrics and Reproductive Medicine, University Medical School of Saarland, Kirrberger Straße, Homburg, Saar, Germany. Email: russalina.stroeder@uks.eu		3/26/2021	3/7/2022	Archives of Gynecology and Obstetrics (2021) 304:2 (401-408). Date of Publication: 1 Aug 2021	Archives of Gynecology and Obstetrics	2021	304	2	401	408	1-Aug-21	Article					1432-0711 (electronic),0932-0067		Springer Science and Business Media Deutschland GmbH	Purpose: To assess changes in the pelvic floor anatomy that cause pelvic floor disorders (PFDs) in primigravidae during and after pregnancy and to evaluate their impact on women’s quality of life (QoL). Methods: POP-Q and translabial ultrasound examination was performed in the third trimester and 3 months after delivery in a cohort of primigravidae with singleton pregnancy delivering in a tertiar…		Pelvic floor disorders,POP-Q,Preventive treatment strategies,Quality of life,Translabial ultrasound			obstetric delivery, pelvic floor disorder (prevention, therapy)	adult, article, bladder neck, cesarean section, clinical article, cohort analysis, connective tissue, female, fetus weight, gynecology, human, longitudinal study, observational study, pelvic floor muscle training, pelvis floor, pilot study, primigravida, prophylaxis, prospective study, puerperium, quality of life, risk factor, sexual intercourse, third trimester pregnancy, translabial ultrasound,…							Obstetrics and Gynecology (10), Public Health, Social Medicine and Epidemiology (17)		English	English		33751201	L2010875479	10.1007/s00404-021-06022-w	http://dx.doi.org/10.1007/s00404-021-06022-w	https://www.embase.com/search/results?subaction=viewrecord&id=L2010875479&from=export	https://unimi.primo.exlibrisgroup.com/openurl/39UMI_INST/39UMI_INST:VU1?sid=EMBASE&issn=14320711&id=doi:10.1007%2Fs00404-021-06022-w&atitle=Urogynecology+in+obstetrics%3A+impact+of+pregnancy+and+delivery+on+pelvic+floor+disorders%2C+a+prospective+longitudinal+observational+pilot+study&stitle=Arch.+Gynecol.+Obstet.&title=Archives+of+Gynecology+and+Obstetrics&volume=304&issue=2&spage=401&epage=408&…	Copyright 2022 Elsevier B.V., All rights reserved.
43rd Annual Meeting of the European Thyroid Association							3/17/2022	European Thyroid Journal (2021) 10:SUPPL 1. Date of Publication: 1 Aug 2021	European Thyroid Journal	2021	10	SUPPL 1			1-Aug-21	Conference Review	43rd Annual Meeting of the European Thyroid Association, ETA 2021	Virtual	2021-09-04 to 2021-09-07		2235-0802		S. Karger AG	The proceedings contain 112 papers. The topics discussed include: illuminating thyroid development and growth using the zebrafish model system; statins for graves' orbitopathy (STAGO): preliminary results of a phase ii randomized clinical trial; characterization of the cellular heterogeneity of human thyroid tissue by single cell transcriptomics; the presence of a whole tumor capsule identifies a…				calcitonin, endogenous compound, hydroxymethylglutaryl coenzyme A reductase inhibitor, liothyronine, thyroglobulin antibody, thyroid peroxidase antibody		adult, cancer model, cancer surgery, conference review, controlled study, drug therapy, endocrine ophthalmopathy, female, first trimester pregnancy, human, meta analysis, microcapsule, mortality, nonhuman, obesity, phase 2 clinical trial (topic), pregnancy, pregnant woman, preliminary data, protein function, randomized controlled trial (topic), single cell RNA seq, smoking, thyroid function, thyr…					calcitonin (12321-44-7, 21215-62-3, 9007-12-9), liothyronine (6138-47-2, 6893-02-3)				English				L637470814			https://www.embase.com/search/results?subaction=viewrecord&id=L637470814&from=export	https://unimi.primo.exlibrisgroup.com/openurl/39UMI_INST/39UMI_INST:VU1?sid=EMBASE&issn=22350802&id=doi:&atitle=43rd+Annual+Meeting+of+the+European+Thyroid+Association&stitle=Eur.+Thyroid+J.&title=European+Thyroid+Journal&volume=10&issue=SUPPL+1&spage=&epage=&aulast=&aufirst=&auinit=&aufull=&coden=&isbn=&pages=-&date=2021&auinit1=&auinitm=	Copyright 2022 Elsevier B.V., All rights reserved.
Open-source 3D printable frameless stereotaxic system for young and adult pigs		Malbert C.-H.	(Malbert C.-H., charles-henri.malbert@inrae.fr) Aniscan Department, Human Nutrition, INRAE, 16 Le clos, Saint-Gilles, France.			5/28/2021	8/24/2021	Journal of Neuroscience Methods (2021) 359 Article Number: 109222. Date of Publication: 15 Jul 2021	Journal of Neuroscience Methods	2021	359				15-Jul-21	Article					1872-678X (electronic),0165-0270		Elsevier B.V.	Background: Here we present an open-source solution, comprising several 3D-printable mechanical pieces and software tools, for frameless stereotaxic targeting in young and adult pigs of varying weights. New method: Localization was achieved using an IR camera and CT imaging. The positions of the tools were followed, after registration of the pig stereotaxic space, with a CT scan and open-source b…		3D print,Frameless stereotaxis,Subthalamic nucleus,Ventriculography,Yucatan minipig		fentadon, fentanyl (intravenous drug administration), ketamine, lidocaine (subcutaneous drug administration), sevoflurane	frameless stereotactic procedure, three dimensional printing	adult, analog digital converter, Analog Discovery 2, anatomic model, animal experiment, animal model, article, brain lateral ventricle, brain ventriculography, catheter connector, controlled study, cranial drill, female, fiducial marker, frameless stereotactic device, imaging software, infrared camera, locking screw, microelectrode, nonhuman, obesity, pacemaker electrode, PET-CT scanner, piglet, …	fentadon (Dechra, France), imalgene (Merial, France)	Aguettant (France), Baxter (France), Dechra (France), Merial (France)	Analog Discovery 2, Discovery ST (General Electric, United States), StarFix	General Electric (United States)	fentanyl (437-38-7, 1443-54-5), ketamine (1867-66-9, 6740-88-1, 81771-21-3), lidocaine (137-58-6, 24847-67-4, 56934-02-2, 73-78-9), sevoflurane (28523-86-6)		Drug Literature Index (37), Neurology and Neurosurgery (8)		English	English		34004201	L2012066235	10.1016/j.jneumeth.2021.109222	http://dx.doi.org/10.1016/j.jneumeth.2021.109222	https://www.embase.com/search/results?subaction=viewrecord&id=L2012066235&from=export	https://unimi.primo.exlibrisgroup.com/openurl/39UMI_INST/39UMI_INST:VU1?sid=EMBASE&issn=1872678X&id=doi:10.1016%2Fj.jneumeth.2021.109222&atitle=Open-source+3D+printable+frameless+stereotaxic+system+for+young+and+adult+pigs&stitle=J.+Neurosci.+Methods&title=Journal+of+Neuroscience+Methods&volume=359&issue=&spage=&epage=&aulast=Malbert&aufirst=Charles-Henri&auinit=C.-H.&aufull=Malbert+C.-H.&coden=J…	Copyright 2021 Elsevier B.V., All rights reserved.
Serum per- and polyfluoroalkyl substance (PFAS) concentrations and predictors of exposure among pregnant African American women in the Atlanta area, Georgia		Chang C.-J., Ryan P.B., Smarr M.M., Kannan K., Panuwet P., Dunlop A.L., Corwin E.J., Barr D.B.	(Chang C.-J.; Ryan P.B.; Smarr M.M.; Panuwet P.; Barr D.B., dbbarr@emory.edu) Gangarosa Department of Environmental Health, Rollins School of Public Health, Emory University, Atlanta, GA, United States. , (Kannan K.) Department of Pediatrics and Department of Environmental Medicine, New York University School of Medicine, New York, NY, United States. , (Dunlop A.L.) Nell Hodgson Woodruff School o…	D.B. Barr, Gangarosa Department of Environmental Health, Rollins School of Public Health, Emory University, Atlanta, GA, United States. Email: dbbarr@emory.edu		12/1/2020	6/30/2021	Environmental Research (2021) 198 Article Number: 110445. Date of Publication: 1 Jul 2021	Environmental Research	2021	198				1-Jul-21	Article					1096-0953 (electronic),0013-9351		Academic Press Inc.	Exposure to per- and polyfluoroalkyl substances (PFAS) has been associated with adverse health outcomes, especially when exposure occurs within sensitive time windows such as the pre- and post-natal periods and early childhood. However, few studies have focused on PFAS exposure distribution and predictors in pregnant women, especially among African American women. We quantified serum concentratio…		Biomonitoring,Exposure predictors,per- and polyfluoroalkyl substance (PFAS),Prenatal exposure,Vulnerable population	alkyl group, per and polyfluoroalkyl substance, polymer	cosmetic, drinking water, n methyl perfluorooctane sulfonamido acetic acid, perfluorodecanoic acid, perfluorohexanesulfonic acid, perfluorononanoic acid, perfluorooctanesulfonic acid, perfluorooctanoic acid, perfluoropentanoic acid, perfluoroundecanoic acid	environmental exposure, pregnant woman	adult, African American, body mass, cannabis use, cohort analysis, college, demography, educational status, female, Georgia (U.S.), high school, home environment, human, major clinical study, parity, priority journal, race, tobacco, tobacco use					perfluorodecanoic acid (335-76-2), perfluorohexanesulfonic acid (355-46-4), perfluorononanoic acid (375-95-1), perfluorooctanoic acid (335-67-1), perfluoroundecanoic acid (2058-94-8)		Obstetrics and Gynecology (10), Public Health, Social Medicine and Epidemiology (17), Environmental Health and Pollution Control (46)		English	English		33186575	L2010065671	10.1016/j.envres.2020.110445	http://dx.doi.org/10.1016/j.envres.2020.110445	https://www.embase.com/search/results?subaction=viewrecord&id=L2010065671&from=export	https://unimi.primo.exlibrisgroup.com/openurl/39UMI_INST/39UMI_INST:VU1?sid=EMBASE&issn=10960953&id=doi:10.1016%2Fj.envres.2020.110445&atitle=Serum+per-+and+polyfluoroalkyl+substance+%28PFAS%29+concentrations+and+predictors+of+exposure+among+pregnant+African+American+women+in+the+Atlanta+area%2C+Georgia&stitle=Environ.+Res.&title=Environmental+Research&volume=198&issue=&spage=&epage=&aulast=Chang…	Copyright 2021 Elsevier B.V., All rights reserved.
Trajectories and determinants of weight gain in two cohorts of young adult women born 16 years apart		Brown W.J., Flores T.R., Keating S.E., Mielke G.I.	(Brown W.J., wbrown@uq.edu.au; Keating S.E.; Mielke G.I.) Centre for Research on Exercise, Physical Activity and Health, School of Human Movement and Nutrition Sciences, The University of Queensland, Brisbane, QLD, Australia. , (Flores T.R.) Postgraduate Program in Epidemiology, Federal University of Pelotas, Pelotas, Brazil.	W.J. Brown, Centre for Research on Exercise, Physical Activity and Health, School of Human Movement and Nutrition Sciences, The University of Queensland, Brisbane, QLD, Australia. Email: wbrown@uq.edu.au		5/11/2021	5/11/2021	International Journal of Obesity (2021) 45:7 (1553-1564). Date of Publication: 1 Jul 2021	International Journal of Obesity	2021	45	7	1553	1564	1-Jul-21	Article					1476-5497 (electronic),0307-0565		Springer Nature	Background: The aims were to compare: (1) baseline weights and weight gain trajectories; (2) sociodemographic, behavioural and health characteristics driving weight gain; and (3) estimated average weight in 20 years’ time, in two cohorts of young women. Methods: Data were from 16066 participants in two population-based cohorts of young adult women, born in 1973–78 (“GenX”) and 1989–95 (“millennia…					body weight gain, obesity (epidemiology), weight trajectory (body weight)	adolescent, adult, article, Australia, body mass, cohort analysis, current smoker, depression, ex-smoker, female, human, major clinical study, physical activity, physiological stress, prevalence, smoking, tertiary education, young adult							Public Health, Social Medicine and Epidemiology (17)		English	English		33941842	L2011391323	10.1038/s41366-021-00819-0	http://dx.doi.org/10.1038/s41366-021-00819-0	https://www.embase.com/search/results?subaction=viewrecord&id=L2011391323&from=export	https://unimi.primo.exlibrisgroup.com/openurl/39UMI_INST/39UMI_INST:VU1?sid=EMBASE&issn=14765497&id=doi:10.1038%2Fs41366-021-00819-0&atitle=Trajectories+and+determinants+of+weight+gain+in+two+cohorts+of+young+adult+women+born+16+years+apart&stitle=Int.+J.+Obes.&title=International+Journal+of+Obesity&volume=45&issue=7&spage=1553&epage=1564&aulast=Brown&aufirst=Wendy+J.&auinit=W.J.&aufull=Brown+W.J…	Copyright 2021 Elsevier B.V., All rights reserved.
Placental transfer and composition of perfluoroalkyl substances (PFASs): A Korean birth panel of parent-infant triads		Kang H., Kim H.-S., Yoon Y.S., Lee J., Kho Y., Lee J., Chang H.J., Cho Y.H., Kim Y.A.	(Kang H., habyeonk@umich.edu) Department of Environmental Health Sciences, School of Public Health, Seoul National University, Seoul, South Korea. , (Kang H., habyeonk@umich.edu) Department of Epidemiology, School of Public Health, University of Michigan, Ann Arbor, MI, United States. , (Kim H.-S., smallkong7@gmail.com) Departments of Obstetrics and Gynecology, Dongguk University Ilsan Hospital, …	Y.H. Cho, Department of Biomedical and Pharmaceutical Sciences, The University of Montana, Missoula, MT, United States. Email: yoonhee.cho@umontana.edu"Y.A. Kim, Departments of Obstetrics and Gynecology, Inje University, Ilsan Paik Hospital, Goyang-si, South Korea. Email: camanbal@paik.ac.kr		7/30/2021	11/19/2021	Toxics (2021) 9:7 Article Number: 168. Date of Publication: 1 Jul 2021	Toxics	2021	9	7			1-Jul-21	Article					2305-6304 (electronic)		MDPI	Exposure to perfluoroalkyl substances (PFASs) is of public concern due to their persistent exposure and adverse health effects. Placental transfer of PFASs is an important excretion pathway of these chemicals in pregnant women and exposure route in fetuses. We measured PFAS concentrations in maternal, paternal, and umbilical cord serum collected from 62 pregnant Korean women and matched biologica…		Cord blood,Perfluoroalkyl acids,Placenta,Pregnancy,Prenatal exposure	organofluorine derivative, perfluoroalkyl substance	carbon, carboxylic acid derivative, perfluorobutane sulfonate, perfluorodecanoic acid, perfluorododecanoic acid, perfluorohexanesulfonic acid, perfluorohexanoic acid, perfluorononanoic acid, perfluorooctanesulfonic acid, perfluorooctanoic acid, perfluoropentanoic acid, perfluorotetradecanoic acid, perfluorotridecanoic acid, perfluoroundecanoic acid, sulfonic acid derivative, unclassified drug	blood level, placental transfer, pregnancy	adult, article, birth weight, blood sampling, body mass, body weight, chemical composition, cord serum, father, female, fetus, gestational age, human, male, maternal serum, newborn, pregnant woman, prenatal exposure, South Korean					carbon (7440-44-0), perfluorodecanoic acid (335-76-2), perfluorododecanoic acid (307-55-1), perfluorohexanesulfonic acid (355-46-4), perfluorohexanoic acid (307-24-4), perfluorononanoic acid (375-95-1), perfluorooctanoic acid (335-67-1), perfluoroundecanoic acid (2058-94-8)		Obstetrics and Gynecology (10), Clinical and Experimental Biochemistry (29)		English	English			L2013006004	10.3390/toxics9070168	http://dx.doi.org/10.3390/toxics9070168	https://www.embase.com/search/results?subaction=viewrecord&id=L2013006004&from=export	https://unimi.primo.exlibrisgroup.com/openurl/39UMI_INST/39UMI_INST:VU1?sid=EMBASE&issn=23056304&id=doi:10.3390%2Ftoxics9070168&atitle=Placental+transfer+and+composition+of+perfluoroalkyl+substances+%28PFASs%29%3A+A+Korean+birth+panel+of+parent-infant+triads&stitle=Toxics&title=Toxics&volume=9&issue=7&spage=&epage=&aulast=Kang&aufirst=Habyeong&auinit=H.&aufull=Kang+H.&coden=&isbn=&pages=-&date=20…	Copyright 2021 Elsevier B.V., All rights reserved.
Erector spinae plane block for management of major abdominal and thoracoscopic surgeries in two low-birth-weight preterm neonates		Gurbuz H., Demirel A., Ozcakir E.	(Gurbuz H., handegrbz@gmail.com; Demirel A.) Department of Anesthesiology and Reanimation, Bursa Yuksek Ihtisas Training and Research Hospital, Bursa, Turkey. , (Ozcakir E.) Department of Pediatric Surgery, Bursa Yuksek Ihtisas Training and Research Hospital, Bursa, Turkey.	H. Gurbuz, Department of Anesthesiology and Reanimation, Bursa Yuksek Ihtisas Training and Research Hospital, Bursa, Turkey. Email: handegrbz@gmail.com		8/18/2021	8/23/2021	Minerva Anestesiologica (2021) 87:7 (840-842). Date of Publication: 1 Jul 2021	Minerva Anestesiologica	2021	87	7	840	842	1-Jul-21	Letter					1827-1596 (electronic),0375-9393		Edizioni Minerva Medica					atropine, bupivacaine, fentanyl, ketamine, rocuronium, sevoflurane	abdominal surgery, anesthesia, erector spinae plane block, low birth weight, prematurity, thorax surgery	aeration, agitation assessment, anesthesia induction, artificial ventilation, bevel needle, breathing, case report, clinical article, critically ill patient, dermatome, duodenum atresia, end to end anastomosis, esophagus stenosis, heart rate, human, intubation, laparotomy, letter, neonatal intensive care unit, newborn, pain assessment, postoperative pain, scoring system, SonoPlex STIM, tachycardi…			SonoPlex STIM (Pajunk, Germany)	Pajunk (Germany)	atropine (51-55-8, 55-48-1), bupivacaine (18010-40-7, 2180-92-9, 55750-21-5, 38396-39-3, 73360-54-0, 27262-45-9), fentanyl (437-38-7, 1443-54-5), ketamine (1867-66-9, 6740-88-1, 81771-21-3), rocuronium (119302-91-9), sevoflurane (28523-86-6)		Anesthesiology (24), Drug Literature Index (37), Pediatrics and Pediatric Surgery (7), Surgery (9)		English			33688699	L2014033150	10.23736/S0375-9393.21.15579-8	http://dx.doi.org/10.23736/S0375-9393.21.15579-8	https://www.embase.com/search/results?subaction=viewrecord&id=L2014033150&from=export	https://unimi.primo.exlibrisgroup.com/openurl/39UMI_INST/39UMI_INST:VU1?sid=EMBASE&issn=18271596&id=doi:10.23736%2FS0375-9393.21.15579-8&atitle=Erector+spinae+plane+block+for+management+of+major+abdominal+and+thoracoscopic+surgeries+in+two+low-birth-weight+preterm+neonates&stitle=Minerva+Anestesiol.&title=Minerva+Anestesiologica&volume=87&issue=7&spage=840&epage=842&aulast=Gurbuz&aufirst=Hande&au…	Copyright 2021 Elsevier B.V., All rights reserved.
Gene Variants Determine Placental Transfer of Perfluoroalkyl Substances (PFAS), Mercury (Hg) and Lead (Pb), and Birth Outcome: Findings From the UmMuKi Bratislava-Vienna Study		Gundacker C., Graf-Rohrmeister K., Gencik M., Hengstschläger M., Holoman K., Rosa P., Kroismayr R., Offenthaler I., Plichta V., Reischer T., Teufl I., Raffesberg W., Scharf S., Köhler-Vallant B., Delissen Z., Weiß S., Uhl M.	(Gundacker C., claudia.gundacker@meduniwien.ac.at; Hengstschläger M.; Plichta V.; Reischer T.; Teufl I.; Delissen Z.) Institute of Medical Genetics, Medical University of Vienna, Vienna, Austria. , (Graf-Rohrmeister K.) Semmelweis Frauenklinik, Vienna, Austria. , (Graf-Rohrmeister K.) Klinik Floridsdorf, Vienna, Austria. , (Gencik M.; Delissen Z.) Medgene, Bratislava, Slovakia. , (Holoman K.; Ros…	C. Gundacker, Institute of Medical Genetics, Medical University of Vienna, Vienna, Austria. Email: claudia.gundacker@meduniwien.ac.at		7/9/2021	8/24/2021	Frontiers in Genetics (2021) 12 Article Number: 664946. Date of Publication: 16 Jun 2021	Frontiers in Genetics	2021	12				16-Jun-21	Article					1664-8021 (electronic)		Frontiers Media S.A.	Prenatal exposure to perfluoroalkyl substances (PFAS), bisphenol A (BPA), lead (Pb), total mercury (THg), and methylmercury (MeHg) can affect fetal development. Factors influencing placental transfer rate of these toxins are poorly investigated. Whether prenatal exposure to pollutants has an effect on birth weight is incompletely understood. We therefore aimed (1) to determine placental transfer …		birth outcome,Bisphenol a (BPA),genotype-phenotype,lead (Pb),Mercury (Hg),perfluoroalkyl substances (PFAS),placental transfer	chemical agent, lead, mercury, polyfluoroalkyl substance	4,4' isopropylidenediphenol, acetonitrile, atp binding cassette subfamily c member 1 (endogenous compound), breast cancer resistance protein (endogenous compound), glutathione, glutathione transferase P1, glutathione transferase T1, hydrochloric acid, mercaptoethanol, methanol, methylmercury, perfluorooctanoic acid, polyethylene, porphobilinogen synthase (endogenous compound), protein (endogenous…	genetic variability, placental transfer	adult, alcohol consumption, article, blood collection tube, chemical analyzer, child, controlled study, detoxification, diagnostic kit, DNA extraction, DNA extraction kit, education, electrospray, female, fetus development, filter, gene deletion, gene expression, gene frequency, genotype, gestational age, head circumference, human, inductively coupled plasma mass spectrometry, Infinity 1290, limi…			Infinity 1290 (Agilent, United States), MDS SCIEX 4000 (Applied Biosystems), StepOne (Life Technologies), vacuette, Z 8200 (Hitachi)	Agilent (United States), Applied Biosystems, Hitachi, Life Technologies, Machery-Nagel, Sequenom	4,4' isopropylidenediphenol (80-05-7), acetonitrile (75-05-8), glutathione (70-18-8), hydrochloric acid (7647-01-0), lead (7439-92-1, 13966-28-4), mercaptoethanol (60-24-2), mercury (14302-87-5, 7439-97-6), methanol (67-56-1), methylmercury (16056-34-1, 593-74-8), perfluorooctanoic acid (335-67-1), polyethylene (9002-88-4), porphobilinogen synthase (9036-37-7), protein (67254-75-5), tetrahydrofur…		Obstetrics and Gynecology (10), Biophysics, Bioengineering and Medical Instrumentation (27), Clinical and Experimental Biochemistry (29), Drug Literature Index (37)		English	English			L635399413	10.3389/fgene.2021.664946	http://dx.doi.org/10.3389/fgene.2021.664946	https://www.embase.com/search/results?subaction=viewrecord&id=L635399413&from=export	https://unimi.primo.exlibrisgroup.com/openurl/39UMI_INST/39UMI_INST:VU1?sid=EMBASE&issn=16648021&id=doi:10.3389%2Ffgene.2021.664946&atitle=Gene+Variants+Determine+Placental+Transfer+of+Perfluoroalkyl+Substances+%28PFAS%29%2C+Mercury+%28Hg%29+and+Lead+%28Pb%29%2C+and+Birth+Outcome%3A+Findings+From+the+UmMuKi+Bratislava-Vienna+Study&stitle=Front.+Genet.&title=Frontiers+in+Genetics&volume=12&issue=&…	Copyright 2021 Elsevier B.V., All rights reserved.
Influence of seasonal variation on post-farrowing dysgalactia syndrome (PFDS) and serum biochemistry profiles in the periparturient sow		Patra M.K., De U.K., Kent Y., Rungsung S., Krishnaswamy N., Deka B.C.	(Patra M.K.) Livestock Production and Management Section, ICAR-Indian Veterinary Research Institute, UP, Bareilly, India. , (Patra M.K.) ICAR Research Complex for North Eastern Hill Region, Nagaland Centre, Nagaland, India. , (De U.K.) Division of Medicine, ICAR-Indian Veterinary Research Institute, UP, Bareilly, India. , (Kent Y.; Rungsung S.; Deka B.C.) ICAR Research Complex for North Eastern H…			6/17/2021	7/14/2021	Tropical animal health and production (2021) 53:3 (346). Date of Publication: 6 Jun 2021	Tropical animal health and production	2021	53	3	346		6-Jun-21	Article					1573-7438 (electronic)		NLM (Medline)	The objective of this study was to investigate the effect of seasonal variation on the frequency of post-farrowing dysgalactia syndrome (PFDS), sow body condition score (BCS), piglet survival, and weaning to estrus interval under intensive management systems. In addition, the effects of PFDS on litter characteristics and serum biochemistry, oxidative stress indices, thyroid, and cortisol profile …		Biomarker,Dysgalactia,Piglet,Season,Survival,Transition			season	animal, epidemiology, female, India, litter size, pig, pregnancy, retrospective study, weaning									English	English		34091765	L635269845	10.1007/s11250-021-02793-1	http://dx.doi.org/10.1007/s11250-021-02793-1	https://www.embase.com/search/results?subaction=viewrecord&id=L635269845&from=export	https://unimi.primo.exlibrisgroup.com/openurl/39UMI_INST/39UMI_INST:VU1?sid=EMBASE&issn=15737438&id=doi:10.1007%2Fs11250-021-02793-1&atitle=Influence+of+seasonal+variation+on+post-farrowing+dysgalactia+syndrome+%28PFDS%29+and+serum+biochemistry+profiles+in+the+periparturient+sow&stitle=Trop+Anim+Health+Prod&title=Tropical+animal+health+and+production&volume=53&issue=3&spage=346&epage=&aulast=Patr…	This record is sourced from MEDLINE/PubMed, a database of the U.S. National Library of Medicine
Chronic exposure to PFO4DA and PFO5DoDA, two perfluoroalkyl ether carboxylic acids (PFECAs), suppresses hepatic stress signals and disturbs glucose and lipid metabolism in male mice		Chen J., Li H., Yao J., Guo H., Zhang H., Guo Y., Sheng N., Wang J., Dai J.	(Chen J.) Key Laboratory of Zoological Systematics and Application, School of Life Science, Institute of Life Science and Green Development, Hebei University, Hebei Province, Baoding, China. , (Chen J.; Li H.; Yao J.; Guo H.; Zhang H.; Sheng N.; Wang J., wangjs@ytu.edu.cn; Dai J.) Key Laboratory of Animal Ecology and Conservation Biology, Institute of Zoology, Chinese Academy of Sciences, Beijing…	J. Wang, Key Laboratory of Animal Ecology and Conservation Biology, Institute of Zoology, Chinese Academy of Sciences, Beijing, China. Email: wangjs@ytu.edu.cn		2/24/2021	6/15/2021	Journal of Hazardous Materials (2021) 411 Article Number: 124963. Date of Publication: 5 Jun 2021	Journal of Hazardous Materials	2021	411				5-Jun-21	Article					1873-3336 (electronic),0304-3894		Elsevier B.V.	Perfluoroalkyl ether carboxylic acids (PFECAs), including PFO4DA and PFO5DoDA, have been found in both surface water and volunteer blood samples from polluted regions. However, little knowledge is available on their potential bioaccumulation and health risk. In the present study, the half-lives of PFO4DA and PFO5DoDA in male mouse serum were 24 h and nearly 43 d, respectively, indicating markedly…		Bioaccumulation,Hepatotoxicity,PFO4DA,PFO5DoDA,Stress sensor	carboxylic acid derivative (drug toxicity), glucose (endogenous compound), lipid (endogenous compound), perfluoro (3,5,7,9 tetraoxadecanoic) acid (drug toxicity), perfluoro 3,5,7,9,11 pentaoxadodecanoic acid (drug toxicity)	6 phosphofructo 2 kinase (endogenous compound), cholesterol (endogenous compound), fibroblast growth factor 21 (endogenous compound), fructose 2,6 bisphosphatase (endogenous compound), lactic acid (endogenous compound), messenger RNA (endogenous compound), pyruvic acid (endogenous compound), RNA (endogenous compound), triacylglycerol (endogenous compound), unclassified drug	glucose metabolism, lipid metabolism, long term exposure	animal experiment, animal model, animal tissue, article, bioaccumulation, body weight, body weight gain, cholesterol blood level, comparative study, compartment model, controlled study, down regulation, glucose level, glycolysis, hepatomegaly, hyperglycemia, illumina sequencing, intravenous drug administration, lactate blood level, liver cell damage, male, mouse, mutation, nonhuman, RNA sequencin…					6 phosphofructo 2 kinase (78689-77-7), cholesterol (57-88-5), fructose 2,6 bisphosphatase (81611-75-8), glucose (50-99-7, 84778-64-3), lactic acid (113-21-3, 50-21-5), lipid (66455-18-3), pyruvic acid (127-17-3, 19071-34-2, 57-60-3), RNA (63231-63-0)		Clinical and Experimental Biochemistry (29), Gastroenterology (48), Toxicology (52)		English	English		33440278	L2010611400	10.1016/j.jhazmat.2020.124963	http://dx.doi.org/10.1016/j.jhazmat.2020.124963	https://www.embase.com/search/results?subaction=viewrecord&id=L2010611400&from=export	https://unimi.primo.exlibrisgroup.com/openurl/39UMI_INST/39UMI_INST:VU1?sid=EMBASE&issn=18733336&id=doi:10.1016%2Fj.jhazmat.2020.124963&atitle=Chronic+exposure+to+PFO4DA+and+PFO5DoDA%2C+two+perfluoroalkyl+ether+carboxylic+acids+%28PFECAs%29%2C+suppresses+hepatic+stress+signals+and+disturbs+glucose+and+lipid+metabolism+in+male+mice&stitle=J.+Hazard.+Mater.&title=Journal+of+Hazardous+Materials&volu…	Copyright 2021 Elsevier B.V., All rights reserved.
Propofol versus dexmedetomidine during drug-induced sleep endoscopy (DISE) for pediatric obstructive sleep apnea		Kirkham E.M., Hoi K., Melendez J.B., Henderson L.M., Leis A.M., Puglia M.P., Chervin R.D.	(Kirkham E.M., ekirkham@umich.edu) Department of Otolaryngology: Head & Neck Surgery, Mott Children’s Hospital, University of Michigan Medical Center, 1540 E. Hospital Dr. CW 5-702, SPC 4241, Ann Arbor, MI, United States. , (Hoi K.; Melendez J.B.; Henderson L.M.) University of Michigan Medical School, University of Michigan, Ann Arbor, MI, United States. , (Leis A.M.; Puglia M.P.) Department of A…	E.M. Kirkham, Department of Otolaryngology: Head & Neck Surgery, Mott Children’s Hospital, University of Michigan Medical Center, 1540 E. Hospital Dr. CW 5-702, SPC 4241, Ann Arbor, MI, United States. Email: ekirkham@umich.edu			9/9/2020	Sleep and Breathing (2021) 25:2 (757-765). Date of Publication: 1 Jun 2021	Sleep and Breathing	2021	25	2	757	765	1-Jun-21	Article					1522-1709 (electronic),1520-9512		Springer Science and Business Media Deutschland GmbH	Purpose: To test for differences in DISE findings in children sedated with propofol versus dexmedetomidine. We hypothesized that the frequency of ≥ 50% obstruction would be higher for the propofol than dexmedetomidine group at the dynamic levels of the airway (velum, lateral walls, tongue base, and supraglottis) but not at the more static adenoid level. Methods: A single-center retrospective revi…		Dexmedetomidine,DISE,Pediatric,Propofol,Sleep apnea,Sleep endoscopy	dexmedetomidine (adverse drug reaction, drug combination, drug comparison, intravenous drug administration, special situation for pharmacovigilance), propofol (adverse drug reaction, drug combination, drug comparison, intravenous drug administration, special situation for pharmacovigilance)	anesthetic agent (special situation for pharmacovigilance, topical drug administration), ketamine (adverse drug reaction, drug combination, special situation for pharmacovigilance), sevoflurane (inhalational drug administration, special situation for pharmacovigilance)	endoscopy, pediatrics, sleep disordered breathing	adenoid, adolescent, article, Caucasian, child, continuous infusion, controlled study, disease severity, female, fiberoscope, human, infant, intravenous catheter, larynx, major clinical study, male, obesity, pharynx, polysomnography, prospective study, randomized controlled trial, retrospective study, sedation, soft palate, tongue, tonsillectomy, upper respiratory tract obstruction (side effect)				Storz	dexmedetomidine (113775-47-6), ketamine (1867-66-9, 6740-88-1, 81771-21-3), propofol (2078-54-8), sevoflurane (28523-86-6)		Chest Diseases, Thoracic Surgery and Tuberculosis (15), Anesthesiology (24), Drug Literature Index (37), Adverse Reactions Titles (38), Pediatrics and Pediatric Surgery (7)		English	English		32876805	L2006055542	10.1007/s11325-020-02179-x	http://dx.doi.org/10.1007/s11325-020-02179-x	https://www.embase.com/search/results?subaction=viewrecord&id=L2006055542&from=export	https://unimi.primo.exlibrisgroup.com/openurl/39UMI_INST/39UMI_INST:VU1?sid=EMBASE&issn=15221709&id=doi:10.1007%2Fs11325-020-02179-x&atitle=Propofol+versus+dexmedetomidine+during+drug-induced+sleep+endoscopy+%28DISE%29+for+pediatric+obstructive+sleep+apnea&stitle=Sleep+Breathing&title=Sleep+and+Breathing&volume=25&issue=2&spage=757&epage=765&aulast=Kirkham&aufirst=Erin+M.&auinit=E.M.&aufull=Kirkh…	Copyright 2021 Elsevier B.V., All rights reserved.
Perfluorotridecanoic acid inhibits fetal Leydig cell differentiation after in utero exposure in rats via increasing oxidative stress and autophagy		Li C., Zou C., Yan H., Li Z., Li Y., Pan P., Ma F., Yu Y., Wang Y., Wen Z., Ge R.-S.	(Li C.; Yan H.; Li Z.; Li Y.; Ma F.; Yu Y.; Wang Y.) Department of Anesthesiology, The Second Affiliated Hospital and Yuying Children's Hospital of Wenzhou Medical University, Zhejiang, China. , (Zou C.; Pan P.; Wen Z.; Ge R.-S., r_ge@yahoo.com) Department of Obstetrics and Gynecology, The Second Affiliated Hospital and Yuying Children's Hospital of Wenzhou Medical University, Wenzhou, Zhejiang, …	R.-S. Ge, Department of Obstetrics and Gynecology, The Second Affiliated Hospital and Yuying Children's Hospital of Wenzhou Medical University, Wenzhou, Zhejiang, China. Email: r_ge@yahoo.com		3/16/2021	3/16/2021	Environmental Toxicology (2021) 36:6 (1206-1216). Date of Publication: 1 Jun 2021	Environmental Toxicology	2021	36	6	1206	1216	1-Jun-21	Article					1522-7278 (electronic),1520-4081		John Wiley and Sons Inc	Perfluorotridecanoic acid (PFTrDA) is a long-chain perfluoroalkyl substance, and its effect on the differentiation of fetal Leydig cells remains unclear. The objective of this study is to explore the effect of in utero PFTrDA exposure on the differentiation of fetal Leydig cells and investigate its underlying mechanisms. Pregnant Sprague–Dawley female rats were daily administered by gavage of PFT…		fetal Leydig cells,insulin-like 3,perfluorotridecanoic acid,steroidogenesis enzyme,testosterone	perfluoro compound (drug toxicity), perfluorotridecanoic acid (drug toxicity)	beclin 1 (endogenous compound), catalase (endogenous compound), cholesterol monooxygenase (side chain cleaving) (endogenous compound), complementary DNA (endogenous compound), copper zinc superoxide dismutase (endogenous compound), cycline (endogenous compound), cytochrome P450 (endogenous compound), cytochrome P450 17a1 (endogenous compound), dhh protein (endogenous compound), glutathione peroxi…	autophagy (cellular), cell differentiation, fetus cell, Leydig cell, oxidative stress, prenatal exposure	adult, animal cell, animal experiment, animal tissue, anogenital distance, article, birth, body weight, cell aggregation, cell count, controlled study, down regulation, female, fluorescence microscope, fluorescence microscopy, male, nonhuman, priority journal, protein analyzer, protein determination, protein expression, protein phosphorylation, rat, regulatory mechanism, spectrophotometer, steroi…					catalase (9001-05-2), cholesterol monooxygenase (side chain cleaving) (37292-81-2), copper zinc superoxide dismutase (149394-67-2), cytochrome P450 (9035-51-2), protein bcl 2 (219306-68-0), relaxin like factor (166515-61-3, 186844-93-9), testosterone (58-22-0)		Obstetrics and Gynecology (10), Clinical and Experimental Biochemistry (29), Drug Literature Index (37), Toxicology (52)		English	English		33683001	L2010717669	10.1002/tox.23119	http://dx.doi.org/10.1002/tox.23119	https://www.embase.com/search/results?subaction=viewrecord&id=L2010717669&from=export	https://unimi.primo.exlibrisgroup.com/openurl/39UMI_INST/39UMI_INST:VU1?sid=EMBASE&issn=15227278&id=doi:10.1002%2Ftox.23119&atitle=Perfluorotridecanoic+acid+inhibits+fetal+Leydig+cell+differentiation+after+in+utero+exposure+in+rats+via+increasing+oxidative+stress+and+autophagy&stitle=Environ.+Toxicol.&title=Environmental+Toxicology&volume=36&issue=6&spage=1206&epage=1216&aulast=Li&aufirst=Changch…	Copyright 2021 Elsevier B.V., All rights reserved.
Sustained bloodstream release of persistent organic pollutants induced by extensive weight loss after bariatric surgery: Implications for women of childbearing age		Fénichel P., Coquillard P., Brucker-Davis F., Marchand P., Cano-Sancho G., Boda M., Antignac J.-P., Iannelli A., Gugenheim J., Le Bizec B., Chevalier N.	(Fénichel P., Fenichel.p@chu-nice.fr; Brucker-Davis F., jmichaeldavis@wanadoo.fr; Boda M., Boda.m@chu-nice.fr; Chevalier N., Chevalier.n@chu-nice.fr) Université Côte d'Azur, University Hospital of Nice, Department of Endocrinology, Diabetology and Reproduction, Nice, France. , (Fénichel P., Fenichel.p@chu-nice.fr; Chevalier N., Chevalier.n@chu-nice.fr) Université Côte d'Azur, INSERM U1065, C3M, N…	P. Fénichel, Department of Endocrinology, Diabetology and Reproduction Hôpital de l'Archet, 151 Route Saint Antoine de Ginestière, CS 23079, NICE Cedex 3, France. Email: Fenichel.p@chu-nice.fr		3/2/2021	8/5/2021	Environment International (2021) 151 Article Number: 106400. Date of Publication: 1 Jun 2021	Environment International	2021	151				1-Jun-21	Article					1873-6750 (electronic),0160-4120		Elsevier Ltd	Background: Lipophilic persistent organic pollutants (POPs) are stored in adipose tissues and released in case of weight loss. Objectives: To analyze the kinetics and characteristics of this release during drastic weight loss after bariatric surgery and compare the results in case of women of childbearing age (WCBA) with critical blood concentration thresholds. Methods: 100 morbidly obese patient…		Bariatric surgery,Critical exposure values,Endocrine disruptors,Morbid obesity,Persistent organic pollutants,Women of childbearing age		perfluorooctanesulfonic acid, perfluorooctanoic acid, polybrominated biphenyl, polybrominated diphenyl ether, polychlorinated biphenyl derivative	bariatric surgery, body weight loss, persistent organic pollutant, women's health	abdominal obesity, adult, aged, analysis of variance, article, blood pressure regulation, body mass, clinical examination, controlled study, female, HOMA index, homeostasis model assessment, human, insulin resistance, laparoscopic sleeve gastrectomy, limit of detection, limit of quantitation, lipophilicity, major clinical study, male, waist circumference					perfluorooctanoic acid (335-67-1)		Environmental Health and Pollution Control (46), Gastroenterology (48)	ClinicalTrials.gov (NCT01969968)	English	English		33611106	L2011057003	10.1016/j.envint.2021.106400	http://dx.doi.org/10.1016/j.envint.2021.106400	https://www.embase.com/search/results?subaction=viewrecord&id=L2011057003&from=export	https://unimi.primo.exlibrisgroup.com/openurl/39UMI_INST/39UMI_INST:VU1?sid=EMBASE&issn=18736750&id=doi:10.1016%2Fj.envint.2021.106400&atitle=Sustained+bloodstream+release+of+persistent+organic+pollutants+induced+by+extensive+weight+loss+after+bariatric+surgery%3A+Implications+for+women+of+childbearing+age&stitle=Environ.+Int.&title=Environment+International&volume=151&issue=&spage=&epage=&aulast…	Copyright 2021 Elsevier B.V., All rights reserved.
Exposure to obesogenic endocrine disrupting chemicals and obesity among youth of Latino or Hispanic origin in the United States and Latin America: A lifecourse perspective		Perng W., Cantoral A., Soria-Contreras D.C., Betanzos-Robledo L., Kordas K., Liu Y., Mora A.M., Corvalan C., Pereira A., Cardoso M.A., Chavarro J.E., Breton C.V., Meeker J.D., Harley K.G., Eskenazi B., Peterson K.E., Tellez-Rojo M.M.	(Perng W.) Department of Epidemiology, Colorado School of Public Health, University of Colorado Denver Anschutz Medical Campus, Aurora, CO, United States. , (Perng W.) Lifecourse Epidemiology of Adiposity and Diabetes (LEAD) Center, University of Colorado Denver Anschutz Medical Campus, Aurora, CO, United States. , (Cantoral A., alejandra.cantoral@insp.mx; Betanzos-Robledo L.) National Council of…	A. Cantoral, National Council of Science and Technology, National Institute of Public Health, Mexico City, Mexico. Email: alejandra.cantoral@insp.mx		5/10/2021	5/10/2021	Obesity Reviews (2021) 22:S3 Article Number: e13245. Date of Publication: 1 Jun 2021	Obesity Reviews	2021	22	S3			1-Jun-21	Article					1467-789X (electronic),1467-7881		John Wiley and Sons Inc	Following a 2019 workshop led by the Center for Global Health Studies at the Fogarty International Center on the topic of childhood obesity prevention and research synergies transpiring from cross-border collaborations, we convened a group of experts in the United States and Latin America to conduct a narrative review of the epidemiological literature on the role of obesogenic endocrine disruptin…		child health,lifecourse epidemiology,obesity,obesogenic endocrine disrupting chemicals	endocrine disruptor (drug toxicity)	2,2',4,4' tetrabromodiphenyl ether (drug toxicity), 4,4' isopropylidenediphenol (drug toxicity), alkanediol derivative (drug toxicity), chlorphenotane (drug toxicity), dichlorodiphenyldichloroethylene (drug toxicity), glucose (endogenous compound), hexachlorobenzene (drug toxicity), hexachlorocyclohexane (drug toxicity), organophosphate pesticide (drug toxicity), perfluoro compound (drug toxicity…	adolescent obesity (epidemiology, etiology), Hispanic	adolescence, adolescent, article, behavioral research, body composition, childhood, environmental exposure, glucose blood level, glucose level, human, infancy, information retrieval, maternal age, Medline, obesity, obesogenic environment, perinatal period, pregnancy diabetes mellitus, prenatal exposure, South and Central America, United States, urine level					2,2',4,4' tetrabromodiphenyl ether (5436-43-1), 4,4' isopropylidenediphenol (80-05-7), chlorphenotane (50-29-3), glucose (50-99-7, 84778-64-3), hexachlorobenzene (118-74-1, 55600-34-5), hexachlorocyclohexane (608-73-1), perfluorononanoic acid (375-95-1), perfluorooctanoic acid (335-67-1), phthalic acid (88-99-3), phthalic acid diethyl ester (84-66-2), phthalic acid dimethyl ester (131-11-3), trib…		Public Health, Social Medicine and Epidemiology (17), Clinical and Experimental Biochemistry (29), Environmental Health and Pollution Control (46), General Pathology and Pathological Anatomy (5), Toxicology (52), Pediatrics and Pediatric Surgery (7)		English	English		33951277	L2011412942	10.1111/obr.13245	http://dx.doi.org/10.1111/obr.13245	https://www.embase.com/search/results?subaction=viewrecord&id=L2011412942&from=export	https://unimi.primo.exlibrisgroup.com/openurl/39UMI_INST/39UMI_INST:VU1?sid=EMBASE&issn=1467789X&id=doi:10.1111%2Fobr.13245&atitle=Exposure+to+obesogenic+endocrine+disrupting+chemicals+and+obesity+among+youth+of+Latino+or+Hispanic+origin+in+the+United+States+and+Latin+America%3A+A+lifecourse+perspective&stitle=Obes.+Rev.&title=Obesity+Reviews&volume=22&issue=S3&spage=&epage=&aulast=Perng&aufirst=…	Copyright 2021 Elsevier B.V., All rights reserved.
Associations between prenatal maternal exposure to per-and polyfluoroalkyl substances (PFAs) and polybrominated diphenyl ethers (PBDEs) with birth outcomes among pregnant women in San Francisco		Eick S., Thepaksorn E., Izano M., Cushing L., Park J.-S., Padula A., DeMicco E., Woodruff T.	(Eick S., stephanie.eick@ucsf.edu; Thepaksorn E.; Izano M.; Cushing L.; Park J.-S.; Padula A.; DeMicco E.; Woodruff T.) Program on Reproductive Health and the Environment, University of California, San Francisco, .	S. Eick, Program on Reproductive Health and the Environment, University of California, San Francisco, . Email: stephanie.eick@ucsf.edu			7/20/2021	Paediatric and Perinatal Epidemiology (2021) 35:SUPPL 1 (30-31). Date of Publication: 1 Jun 2021	Paediatric and Perinatal Epidemiology	2021	35	SUPPL 1	30	31	1-Jun-21	Conference Abstract	33rd Annual Meeting of the Society for Pediatric and Perinatal Epidemiologic Research	Virtual	2020-12-15 to 2020-12-15		1365-3016		Blackwell Publishing Ltd	Per-and polyfluoroalkyl substances (PFAS) and polybrominated diphenyl ethers (PBDEs) are used in consumer products for their oil and water repellent and flame retardant properties, respectively. However, there is growing concern about their potential harm to the developing fetus. Therefore, we examined the association between prenatal measures of PFAS and PBDEs in maternal serum during the 2nd tr…				perfluorohexanesulfonic acid, perfluorooctanoic acid, unclassified drug	bromination, California, maternal exposure, pregnancy outcome, pregnant woman	adult, cohort analysis, conference abstract, controlled study, female, gestational age, human, human tissue, low birth weight, major clinical study, maternal serum, prematurity, prenatal exposure, second trimester pregnancy					perfluorohexanesulfonic acid (355-46-4), perfluorooctanoic acid (335-67-1)				English	English			L635486727	10.1111/ppe.3-12779	http://dx.doi.org/10.1111/ppe.3-12779	https://www.embase.com/search/results?subaction=viewrecord&id=L635486727&from=export	https://unimi.primo.exlibrisgroup.com/openurl/39UMI_INST/39UMI_INST:VU1?sid=EMBASE&issn=13653016&id=doi:10.1111%2Fppe.3-12779&atitle=Associations+between+prenatal+maternal+exposure+to+per-and+polyfluoroalkyl+substances+%28PFAs%29+and+polybrominated+diphenyl+ethers+%28PBDEs%29+with+birth+outcomes+among+pregnant+women+in+San+Francisco&stitle=Paediatr.+Perinat.+Epidemiol.&title=Paediatric+and+Perina…	Copyright 2021 Elsevier B.V., All rights reserved.
Prenatal exposure to mixtures of persistent endocrine disrupting chemicals and birth size in British girls		Marks K., Howards P., Smarr M., Flanders W.D., Northstone K., Daniel J., Calafat A., Sjödin A.	(Marks K., kristin.marks@emory.edu; Howards P.; Smarr M.; Flanders W.D.; Northstone K.; Daniel J.; Calafat A.; Sjödin A.) Emory University and CDC, .	K. Marks, Emory University and CDC, . Email: kristin.marks@emory.edu			7/20/2021	Paediatric and Perinatal Epidemiology (2021) 35:SUPPL 1 (31). Date of Publication: 1 Jun 2021	Paediatric and Perinatal Epidemiology	2021	35	SUPPL 1	31		1-Jun-21	Conference Abstract	33rd Annual Meeting of the Society for Pediatric and Perinatal Epidemiologic Research	Virtual	2020-12-15 to 2020-12-15		1365-3016		Blackwell Publishing Ltd	Exposure to endocrine disrupting chemicals (EDCs) is ubiquitous. EDC exposure, particularly during critical windows such as the prenatal period, may interfere with the body's endocrine system, which can affect growth outcomes such as size at birth. Most previous studies have examined one EDC at a time in relation to birth size; however, humans are exposed to many EDCs. By studying mixtures of EDC…			endocrine disruptor	organochlorine pesticide, perfluorooctanesulfonic acid, polychlorinated biphenyl, toxic substance, unclassified drug	British citizen, prenatal exposure	birth weight, body mass, child, concentration (parameter), conference abstract, controlled study, education, female, head circumference, heel, human, human tissue, longitudinal study, major clinical study, maternal age, maternal serum, parity, pregnancy, progeny, smoking									English	English			L635486735	10.1111/ppe.3-12779	http://dx.doi.org/10.1111/ppe.3-12779	https://www.embase.com/search/results?subaction=viewrecord&id=L635486735&from=export	https://unimi.primo.exlibrisgroup.com/openurl/39UMI_INST/39UMI_INST:VU1?sid=EMBASE&issn=13653016&id=doi:10.1111%2Fppe.3-12779&atitle=Prenatal+exposure+to+mixtures+of+persistent+endocrine+disrupting+chemicals+and+birth+size+in+British+girls&stitle=Paediatr.+Perinat.+Epidemiol.&title=Paediatric+and+Perinatal+Epidemiology&volume=35&issue=SUPPL+1&spage=31&epage=&aulast=Marks&aufirst=Kristin&auinit=K.…	Copyright 2021 Elsevier B.V., All rights reserved.
The associations of perfluorooctane sulfonate (PFOS) and perfluorooctanoic acid (PFOA) with DNA methylation in newborn dried blood spots		Robinson S., Zeng X., Guan W., Sundaram R., Mendola P., Kannan K., Putnick D., Bell E.	(Robinson S., sonia.robinson@nih.gov; Zeng X.; Guan W.; Sundaram R.; Mendola P.; Kannan K.; Putnick D.; Bell E.) NICHD, .	S. Robinson, NICHD, . Email: sonia.robinson@nih.gov			7/20/2021	Paediatric and Perinatal Epidemiology (2021) 35:SUPPL 1 (74). Date of Publication: 1 Jun 2021	Paediatric and Perinatal Epidemiology	2021	35	SUPPL 1	74		1-Jun-21	Conference Abstract	33rd Annual Meeting of the Society for Pediatric and Perinatal Epidemiologic Research	Virtual	2020-12-15 to 2020-12-15		1365-3016		Blackwell Publishing Ltd	Perfluorooctane sulfonate (PFOS) and perfluorooctanoic acid (PFOA) are persistent organic pollutants that can cross the placental barrier and have been related to adverse neonatal outcomes such as low birth weight. Epigenetic alterations represent one potential pathway through which PFOS/PFOA may impact fetal development. Prior studies examining the relation of PFOS/PFOA to DNA methylation are sm…			perfluorooctanesulfonic acid, perfluorooctanoic acid	endogenous compound, muscarinic M2 receptor	DNA methylation	body mass, cell count, child, conference abstract, controlled study, education, epigenetics, ethnicity, false discovery rate, female, human, human experiment, infant, linear regression analysis, major clinical study, marriage, newborn, people by smoking status, pregnancy, race, umbilical cord blood					perfluorooctanoic acid (335-67-1)				English	English			L635486777	10.1111/ppe.6-12779	http://dx.doi.org/10.1111/ppe.6-12779	https://www.embase.com/search/results?subaction=viewrecord&id=L635486777&from=export	https://unimi.primo.exlibrisgroup.com/openurl/39UMI_INST/39UMI_INST:VU1?sid=EMBASE&issn=13653016&id=doi:10.1111%2Fppe.6-12779&atitle=The+associations+of+perfluorooctane+sulfonate+%28PFOS%29+and+perfluorooctanoic+acid+%28PFOA%29+with+DNA+methylation+in+newborn+dried+blood+spots&stitle=Paediatr.+Perinat.+Epidemiol.&title=Paediatric+and+Perinatal+Epidemiology&volume=35&issue=SUPPL+1&spage=74&epage=&…	Copyright 2021 Elsevier B.V., All rights reserved.
Prenatal exposures to mixtures of endocrine disrupting chemicals and children's weight trajectory up to age 5.5 in the SELMA study		Svensson K., Tanner E., Gennings C., Lindh C., Kiviranta H., Wikström S., Bornehag C.-G.	(Svensson K.; Bornehag C.-G., carl-gustaf.bornehag@kau.se) Department of Health Sciences, Karlstad University, Universitetsgatan 2, Karlstad, Sweden. , (Tanner E.; Gennings C.; Bornehag C.-G., carl-gustaf.bornehag@kau.se) Department of Environmental Medicine and Public Health, Icahn School of Medicine at Mount Sinai, NY, NY, United States. , (Lindh C.) Division of Occupational and Environmental M…			6/7/2021	12/21/2021	Scientific reports (2021) 11:1 (11036). Date of Publication: 26 May 2021	Scientific reports	2021	11	1	11036		26-May-21	Article					2045-2322 (electronic)		NLM (Medline)	Exposure to endocrine disrupting chemicals (EDCs) may impact early growth, although information is limited on exposure to combination of multiple EDCs. We aimed to evaluate the effect of prenatal exposure to EDC mixtures on birthweight z-scores and childhood weight trajectories. Twenty-six proven and suspected EDCs, were analyzed in prenatal urine and blood samples from 1118 mothers participating…			endocrine disruptor		prenatal exposure	birth weight, child, female, human, infant, male, maternal exposure, pollutant, pregnancy, preschool child									English	English		34040006	L635166215	10.1038/s41598-021-89846-5	http://dx.doi.org/10.1038/s41598-021-89846-5	https://www.embase.com/search/results?subaction=viewrecord&id=L635166215&from=export	https://unimi.primo.exlibrisgroup.com/openurl/39UMI_INST/39UMI_INST:VU1?sid=EMBASE&issn=20452322&id=doi:10.1038%2Fs41598-021-89846-5&atitle=Prenatal+exposures+to+mixtures+of+endocrine+disrupting+chemicals+and+children%27s+weight+trajectory+up+to+age+5.5+in+the+SELMA+study&stitle=Sci+Rep&title=Scientific+reports&volume=11&issue=1&spage=11036&epage=&aulast=Svensson&aufirst=Katherine&auinit=K.&auful…	This record is sourced from MEDLINE/PubMed, a database of the U.S. National Library of Medicine
Peripheral Cardiopulmonary Bypass in Two Patients With Symptomatic Tracheal Masses: Perioperative Challenges		Misra S., Behera B.K., Preetam C., Mohanty S., Mahapatra R.P., Tapuria P., Elayat A., Nayak A., Kotkar K., McNeil J.S., Blank R.S.	(Misra S., misrasatyajeet@gmail.com; Behera B.K.; Tapuria P.; Elayat A.) Department of Anesthesiology and Critical Care, All India Institute of Medical Sciences (AIIMS), Bhubaneswar, Odisha, India. , (Preetam C.; Nayak A.) Department of ENT, All India Institute of Medical Sciences (AIIMS), Bhubaneswar, Odisha, India. , (Mohanty S.; Mahapatra R.P.) Department of Cardiac Surgery, All India Institut…	S. Misra, Anesthesiology and Critical Care, All India Institute of Medical Sciences (AIIMS), Bhubaneswar, Bhubaneswar, Odisha, India. Email: misrasatyajeet@gmail.com		12/24/2020	6/23/2021	Journal of Cardiothoracic and Vascular Anesthesia (2021) 35:5 (1524-1533). Date of Publication: 1 May 2021	Journal of Cardiothoracic and Vascular Anesthesia	2021	35	5	1524	1533	1-May-21	Article					1532-8422 (electronic),1053-0770		W.B. Saunders	Tracheal tumors or masses causing critical airway obstruction require resection for symptom relief. However, the location and extent of these tumors or masses often preclude conventional general anesthesia and tracheal intubation. Peripheral cardiopulmonary bypass often is required before anesthetizing these patients. Herein, two cases of patients with tracheal masses, in whom awake peripheral ca…		Harlequin syndrome,north-south syndrome,peripheral cardiopulmonary bypass,tracheal tumor,venoarterial bypass,venovenous bypass		antibiotic agent (special situation for pharmacovigilance), bupivacaine (special situation for pharmacovigilance), fentanyl (special situation for pharmacovigilance), propofol (intravenous drug administration, special situation for pharmacovigilance), sevoflurane (inhalational drug administration, special situation for pharmacovigilance), vecuronium (intravenous drug administration, special situa…	cardiopulmonary bypass, trachea tumor (diagnosis)	adenoid cystic carcinoma, adolescent, adult, airway obstruction, anesthesia level, arterial gas, arterial line, arteriovenous shunt, article, atelectasis, biopsy, bronchoscope, bronchoscopy, case report, clinical article, computer assisted tomography, contrast, coughing, cuffed tracheostomy tube, dyspnea, endotracheal tube, female, follow up, hemoptysis, histopathology, human, human tissue, hyper…					bupivacaine (18010-40-7, 2180-92-9, 55750-21-5, 38396-39-3, 73360-54-0, 27262-45-9), fentanyl (437-38-7, 1443-54-5), propofol (2078-54-8), sevoflurane (28523-86-6), vecuronium (50700-72-6)		Radiology (14), Chest Diseases, Thoracic Surgery and Tuberculosis (15), Drug Literature Index (37), Pediatrics and Pediatric Surgery (7)		English	English		33339662	L2010379945	10.1053/j.jvca.2020.11.041	http://dx.doi.org/10.1053/j.jvca.2020.11.041	https://www.embase.com/search/results?subaction=viewrecord&id=L2010379945&from=export	https://unimi.primo.exlibrisgroup.com/openurl/39UMI_INST/39UMI_INST:VU1?sid=EMBASE&issn=15328422&id=doi:10.1053%2Fj.jvca.2020.11.041&atitle=Peripheral+Cardiopulmonary+Bypass+in+Two+Patients+With+Symptomatic+Tracheal+Masses%3A+Perioperative+Challenges&stitle=J.+Cardiothorac.+Vasc.+Anesth.&title=Journal+of+Cardiothoracic+and+Vascular+Anesthesia&volume=35&issue=5&spage=1524&epage=1533&aulast=Misra&a…	Copyright 2021 Elsevier B.V., All rights reserved.
Prenatal exposure to mixtures of persistent endocrine disrupting chemicals and early menarche in a population-based cohort of British girls		Marks K.J., Howards P.P., Smarr M.M., Flanders W.D., Northstone K., Daniel J.H., Calafat A.M., Sjödin A., Marcus M., Hartman T.J.	(Marks K.J., kristin.marks@emory.edu; Howards P.P.; Flanders W.D.; Marcus M.; Hartman T.J.) Department of Epidemiology, Rollins School of Public Health, Emory University, Atlanta, GA, United States. , (Marks K.J., kristin.marks@emory.edu; Flanders W.D.; Daniel J.H.; Calafat A.M.; Sjödin A.; Hartman T.J.) National Center for Environmental Health, Centers for Disease Control and Prevention, Atlanta…	K.J. Marks, 1518 Clifton Rd NE, Atlanta, GA, United States. Email: kristin.marks@emory.edu		2/25/2021	7/16/2021	Environmental Pollution (2021) 276 Article Number: 116705. Date of Publication: 1 May 2021	Environmental Pollution	2021	276				1-May-21	Article					1873-6424 (electronic),0269-7491		Elsevier Ltd	We examined the association of prenatal exposure to persistent endocrine disrupting chemicals as a mixture and early menarche (<11.5 years) and observed largely null associations.	Exposure to endocrine disrupting chemicals (EDCs) is ubiquitous. EDC exposure, especially during critical periods of development like the prenatal window, may interfere with the body's endocrine system, which can affect growth and developmental outcomes such as puberty. Most studies have examined one EDC at a time in relation to disease; however, humans are exposed to many EDCs. By studying mixtu…	ALSPAC,Menarche,Organochlorine pesticides,Poly- and perfluoroalkyl substances,Polychlorinated biphenyls,Puberty	endocrine disruptor (special situation for pharmacovigilance), organochlorine pesticide (special situation for pharmacovigilance), poly and perfluoroalkyl substance (special situation for pharmacovigilance), polychlorinated biphenyl (special situation for pharmacovigilance)	polychlorinated biphenyl 101 (special situation for pharmacovigilance), polychlorinated biphenyl 105 (special situation for pharmacovigilance), polychlorinated biphenyl 110 (special situation for pharmacovigilance), polychlorinated biphenyl 118 (special situation for pharmacovigilance), polychlorinated biphenyl 128 (special situation for pharmacovigilance), polychlorinated biphenyl 138 (special s…	menarche, prenatal exposure	adolescent, adult, age, article, body mass, British citizen, case control study, child, cohort analysis, concentration (parameter), controlled study, daughter, education, female, gestational age, human, longitudinal study, maternal age, maternal serum, parity, population research, pregnancy, progeny, puberty, smoking							Obstetrics and Gynecology (10), Environmental Health and Pollution Control (46)		English	English		33592441	L2011018180	10.1016/j.envpol.2021.116705	http://dx.doi.org/10.1016/j.envpol.2021.116705	https://www.embase.com/search/results?subaction=viewrecord&id=L2011018180&from=export	https://unimi.primo.exlibrisgroup.com/openurl/39UMI_INST/39UMI_INST:VU1?sid=EMBASE&issn=18736424&id=doi:10.1016%2Fj.envpol.2021.116705&atitle=Prenatal+exposure+to+mixtures+of+persistent+endocrine+disrupting+chemicals+and+early+menarche+in+a+population-based+cohort+of+British+girls&stitle=Environ.+Pollut.&title=Environmental+Pollution&volume=276&issue=&spage=&epage=&aulast=Marks&aufirst=Kristin+J.…	Copyright 2021 Elsevier B.V., All rights reserved.
Prenatal exposure to per- and polyfluoroalkyl substances and cognitive development in infancy and toddlerhood		Oh J., Schmidt R.J., Tancredi D., Calafat A.M., Roa D.L., Hertz-Picciotto I., Shin H.-M.	(Oh J.; Shin H.-M., hyeongmoo.shin@uta.edu) Department of Earth and Environmental Sciences, University of Texas, Arlington, TX, United States. , (Schmidt R.J.; Hertz-Picciotto I.) Department of Public Health Sciences, University of California, Davis, CA, United States. , (Schmidt R.J.; Roa D.L.; Hertz-Picciotto I.) UC Davis MIND (Medical Investigations of Neurodevelopmental Disorders) Institute, …	H.-M. Shin, University of Texas, 500 Yates Street, Box 19049, Arlington, TX, United States. Email: hyeongmoo.shin@uta.edu		3/15/2021	3/19/2021	Environmental Research (2021) 196 Article Number: 110939. Date of Publication: 1 May 2021	Environmental Research	2021	196				1-May-21	Article					1096-0953 (electronic),0013-9351		Academic Press Inc.	Background/Objective: Per- and polyfluoroalkyl substances (PFAS) have neurobehavioral toxicity in experimental studies. Evidence on associations between prenatal PFAS exposure and child's cognitive development is inconsistent partly due to differences in assessment time points and tools. We examined associations of prenatal maternal serum PFAS concentrations with child's cognitive development ass…		Cognitive function,Per- and polyfluoroalkyl substances,Prenatal exposure,Serum	organofluorine derivative, perfluoroalkanoic acid	perfluorohexanesulfonic acid, perfluorononanoic acid, perfluorooctanesulfonic acid, perfluorooctanoic acid, perfluoroundecanoic acid	child development, cognitive development, maternal exposure, prenatal exposure	article, autism, Autism Diagnostic Observation Schedule, blood sampling, breast feeding, child, cognition, cognitive defect, cohort analysis, controlled study, developmental delay, female, first-degree relative, gestational age, human, infant, isotope dilution assay, language ability, learning, limit of detection, longitudinal study, major clinical study, male, maternal age, maternal obesity, mat…					perfluorohexanesulfonic acid (355-46-4), perfluorononanoic acid (375-95-1), perfluorooctanoic acid (335-67-1), perfluoroundecanoic acid (2058-94-8)		Developmental Biology and Teratology (21), Environmental Health and Pollution Control (46), Toxicology (52), Pediatrics and Pediatric Surgery (7), Neurology and Neurosurgery (8)		English	English		33647299	L2011261517	10.1016/j.envres.2021.110939	http://dx.doi.org/10.1016/j.envres.2021.110939	https://www.embase.com/search/results?subaction=viewrecord&id=L2011261517&from=export	https://unimi.primo.exlibrisgroup.com/openurl/39UMI_INST/39UMI_INST:VU1?sid=EMBASE&issn=10960953&id=doi:10.1016%2Fj.envres.2021.110939&atitle=Prenatal+exposure+to+per-+and+polyfluoroalkyl+substances+and+cognitive+development+in+infancy+and+toddlerhood&stitle=Environ.+Res.&title=Environmental+Research&volume=196&issue=&spage=&epage=&aulast=Oh&aufirst=Jiwon&auinit=J.&aufull=Oh+J.&coden=ENVRA&isbn=&…	Copyright 2021 Elsevier B.V., All rights reserved.
Modern, exogenous exposures associated with altered mammary gland development: A systematic review		Kam R.L., Bernhardt S.M., Ingman W.V., Amir L.H.	(Kam R.L., renee.kam@latrobe.edu.au; Amir L.H.) Judith Lumley Centre, School of Nursing and Midwifery, La Trobe University, Bundoora, Victoria, Australia. , (Bernhardt S.M.; Ingman W.V.) Discipline of Surgery, Adelaide Medical School, University of Adelaide, The Queen Elizabeth Hospital, Adelaide, Australia. , (Bernhardt S.M.; Ingman W.V.) Robinson Research Institute, Adelaide Medical School, Uni…	R.L. Kam, Judith Lumley Centre, School of Nursing and Midwifery, La Trobe University, Bundoora, Victoria, Australia. Email: renee.kam@latrobe.edu.au		3/15/2021	5/20/2021	Early Human Development (2021) 156 Article Number: 105342. Date of Publication: 1 May 2021	Early Human Development	2021	156				1-May-21	Review					1872-6232 (electronic),0378-3782		Elsevier Ireland Ltd	Background: Many women report low milk supply as the reason for premature breastfeeding cessation. Altered mammary gland development may impact a woman's lactation ability. Objective: This review identifies modern exogenous exposures which alter mammary gland development during embryonic life, puberty and pregnancy. Methods: A systematic review was undertaken whereby Medline, CINAHL and Embase ar…		Breast,Development,Endocrine disrupting chemicals,Lactation,Mammary gland,Obesity		4,4' isopropylidenediphenol, endocrine disruptor, ethinylestradiol, perfluorooctanoic acid	mammary gland function, pregnancy, puberty	animal experiment, body weight, breast hypoplasia, breast tissue, case control study, case report, cell differentiation, clinical article, cohort analysis, comparative study, controlled study, cow, cross-sectional study, embryo, gland tissue, goat, Haplorhini, histology, human, Leporidae, mammary gland, mouse, nonhuman, obesogenic diet, observational study, review, sheep, systematic review					4,4' isopropylidenediphenol (80-05-7), ethinylestradiol (57-63-6), perfluorooctanoic acid (335-67-1)		Physiology (2), Clinical and Experimental Biochemistry (29)		English	English		33711581	L2011278375	10.1016/j.earlhumdev.2021.105342	http://dx.doi.org/10.1016/j.earlhumdev.2021.105342	https://www.embase.com/search/results?subaction=viewrecord&id=L2011278375&from=export	https://unimi.primo.exlibrisgroup.com/openurl/39UMI_INST/39UMI_INST:VU1?sid=EMBASE&issn=18726232&id=doi:10.1016%2Fj.earlhumdev.2021.105342&atitle=Modern%2C+exogenous+exposures+associated+with+altered+mammary+gland+development%3A+A+systematic+review&stitle=Early+Hum.+Dev.&title=Early+Human+Development&volume=156&issue=&spage=&epage=&aulast=Kam&aufirst=Renee+L.&auinit=R.L.&aufull=Kam+R.L.&coden=EHD…	Copyright 2021 Elsevier B.V., All rights reserved.
Developmental exposures to perfluorooctanesulfonic acid (PFOS) impact embryonic nutrition, pancreatic morphology, and adiposity in the zebrafish, Danio rerio		Sant K.E., Annunziato K., Conlin S., Teicher G., Chen P., Venezia O., Downes G.B., Park Y., Timme-Laragy A.R.	(Sant K.E., ksant@sdsu.edu) Division of Environmental Health, San Diego State University School of Public Health, San Diego, CA, United States. , (Sant K.E., ksant@sdsu.edu; Annunziato K.; Conlin S.; Venezia O.; Timme-Laragy A.R.) Department of Environmental Health Sciences, University of Massachusetts School of Public Health and Health Sciences, Amherst, MA, United States. , (Teicher G.; Downes …	K.E. Sant, San Diego State University, School of Public Health, 5500 Campanile Dr., 119 Hardy Tower, San Diego, CA, United States. Email: ksant@sdsu.edu		3/1/2021	8/2/2021	Environmental Pollution (2021) 275 Article Number: 116644. Date of Publication: 15 Apr 2021	Environmental Pollution	2021	275				15-Apr-21	Article					1873-6424 (electronic),0269-7491		Elsevier Ltd	Perfluorooctanesulfonic acid (PFOS) is a persistent environmental contaminant previously found in consumer surfactants and industrial fire-fighting foams. PFOS has been widely implicated in metabolic dysfunction across the lifespan, including diabetes and obesity. However, the contributions of the embryonic environment to metabolic disease remain uncharacterized. This study seeks to identify pert…		Adiposity,Beta cells,DOHAD,Embryo,Nutrition,Pancreas,PFAS	perfluorooctanesulfonic acid	lauric acid, myristic acid, peroxisome proliferator activated receptor (endogenous compound), saturated fatty acid	dietary intake, embryo development, environmental exposure, obesity, pancreas function	animal behavior, article, cell growth, concentration (parameter), controlled study, embryo, fatty acid analysis, female, fertilization, gene expression level, gene expression profiling, incidence, juvenile animal, larva, lipid analysis, macronutrient intake, male, nonhuman, nuclear reprogramming, nutritional assessment, organogenesis, pancreas islet, zebra fish					lauric acid (115-05-9, 143-07-7), myristic acid (1715-79-3, 544-63-8)		Developmental Biology and Teratology (21), Endocrinology (3), Environmental Health and Pollution Control (46)		English	English		33581636	L2010962410	10.1016/j.envpol.2021.116644	http://dx.doi.org/10.1016/j.envpol.2021.116644	https://www.embase.com/search/results?subaction=viewrecord&id=L2010962410&from=export	https://unimi.primo.exlibrisgroup.com/openurl/39UMI_INST/39UMI_INST:VU1?sid=EMBASE&issn=18736424&id=doi:10.1016%2Fj.envpol.2021.116644&atitle=Developmental+exposures+to+perfluorooctanesulfonic+acid+%28PFOS%29+impact+embryonic+nutrition%2C+pancreatic+morphology%2C+and+adiposity+in+the+zebrafish%2C+Danio+rerio&stitle=Environ.+Pollut.&title=Environmental+Pollution&volume=275&issue=&spage=&epage=&aul…	Copyright 2021 Elsevier B.V., All rights reserved.
Prenatal exposure of female mice to perﬂuorononanoic acid delays pubertal activation of the reproductive endocrine axis through enhanced hepatic FGF21 production		Zhang Y., Xu Y., Ding H., Yu W., Chen L.	(Zhang Y.; Xu Y.; Ding H.; Chen L., lingchen@njmu.edu.cn) Department of Physiology, Nanjing Medical University, Nanjing, China. , (Ding H.) Second Affiliated Hospital of Nanjing Medical University, Nanjing, China. , (Yu W., wenfengyu@hotmail.com) Key Laboratory of Endemic and Ethnic Diseases of Education Ministry, Guizhou Medical University, Guian New District, Guizhou, China.	L. Chen, Department of Physiology, Nanjing Medical University, Longmian Road 101, Nanjing, China. Email: lingchen@njmu.edu.cn"W. Yu, Key Laboratory of Endemic and Ethnic Diseases of Education Ministry, Guizhou Medical University, Guian New District, Guizhou, China. Email: wenfengyu@hotmail.com		11/3/2020	5/18/2021	Chemosphere (2021) 269 Article Number: 128776. Date of Publication: 1 Apr 2021	Chemosphere	2021	269				1-Apr-21	Article					1879-1298 (electronic),0045-6535		Elsevier Ltd	The developmental toxicity of perﬂuorononanoic acid (PFNA), a ubiquitous environmental contaminant, has been associated with the activation of PPARα. This study investigated influence of prenatal exposure to PFNA in pubertal activation of reproductive endocrine axis in female mice and explored underlying molecular mechanisms. Herein, we show that when PFNA (3 mg kg(−1) body weight) was orally adm…		Fibroblast growth factor 21 (FGF21),Kisspeptin reproductive endocrine axis,Onset of puberty,Perﬂuorononanoic acid (PFNA),Peroxisome proliferator-activated receptor α (PPARα)	fibroblast growth factor 21 (endogenous compound), perfluorononanoic acid (drug toxicity)	gonadorelin (endogenous compound), kisspeptin (endogenous compound), peroxisome proliferator activated receptor alpha (endogenous compound), vasopressin (endogenous compound)	delayed puberty, liver weight, prenatal exposure	animal experiment, animal model, animal tissue, antral follicle, body weight, controlled study, corpus luteum, dam (animal), developmental toxicity, estrus, female, hypothalamus periventricular nucleus, male, mouse, nerve cell, nonhuman, progeny, protein expression, protein synthesis, suprachiasmatic nucleus					gonadorelin (33515-09-2, 9034-40-6), perfluorononanoic acid (375-95-1), peroxisome proliferator activated receptor alpha (147258-70-6), vasopressin (11000-17-2)		Clinical and Experimental Biochemistry (29), Toxicology (52)		English	English		33131727	L2008438864	10.1016/j.chemosphere.2020.128776	http://dx.doi.org/10.1016/j.chemosphere.2020.128776	https://www.embase.com/search/results?subaction=viewrecord&id=L2008438864&from=export	https://unimi.primo.exlibrisgroup.com/openurl/39UMI_INST/39UMI_INST:VU1?sid=EMBASE&issn=18791298&id=doi:10.1016%2Fj.chemosphere.2020.128776&atitle=Prenatal+exposure+of+female+mice+to+per%EF%AC%82uorononanoic+acid+delays+pubertal+activation+of+the+reproductive+endocrine+axis+through+enhanced+hepatic+FGF21+production&stitle=Chemosphere&title=Chemosphere&volume=269&issue=&spage=&epage=&aulast=Zhang&…	Copyright 2021 Elsevier B.V., All rights reserved.
PFAS exposure and overweight/obesity among children in a nationally representative sample		Geiger S.D., Yao P., Vaughn M.G., Qian Z.	(Geiger S.D., smurphy7@illinois.edu) Department of Kinesiology and Community Health, College of Applied Health Sciences, University of Illinois at Urbana-Champaign, Urbana, IL, United States. , (Geiger S.D., smurphy7@illinois.edu) Beckman Institute for Advanced Science and Technology, University of Illinois at Urbana-Champaign, Urbana, IL, United States. , (Yao P., pyao@niu.edu) School of Health …	S.D. Geiger, Department of Kinesiology and Community Health, University of Illinois at Urbana-Champaign, 1206 S Fourth St, Champaign, IL, United States. Email: smurphy7@illinois.edu		11/30/2020	5/21/2021	Chemosphere (2021) 268 Article Number: 128852. Date of Publication: 1 Apr 2021	Chemosphere	2021	268				1-Apr-21	Article					1879-1298 (electronic),0045-6535		Elsevier Ltd	Purpose: Perfluoroalkyl substances (PFASs) are a class of manmade chemicals commonly used in consumer product manufacturing. Perfluorooctanoic acid (PFOA) and perfluorooctane sulfonate (PFOS) are two of the most highly studied PFASs. Both are present in the blood of the most Americans. PFASs are associated with intermediate cardiovascular disease (CVD) outcomes, but their relationship with obesit…			perfluorooctanesulfonic acid (endogenous compound), perfluorooctanoic acid (endogenous compound)		abdominal obesity (etiology), childhood obesity (etiology)	adolescent, adult, age, blood level, body mass, child, controlled study, female, human, major clinical study, male, public health service, race, sex, waist circumference					perfluorooctanoic acid (335-67-1)		Public Health, Social Medicine and Epidemiology (17), Clinical and Experimental Biochemistry (29), Environmental Health and Pollution Control (46), General Pathology and Pathological Anatomy (5), Pediatrics and Pediatric Surgery (7)		English	English		33223205	L2010065843	10.1016/j.chemosphere.2020.128852	http://dx.doi.org/10.1016/j.chemosphere.2020.128852	https://www.embase.com/search/results?subaction=viewrecord&id=L2010065843&from=export	https://unimi.primo.exlibrisgroup.com/openurl/39UMI_INST/39UMI_INST:VU1?sid=EMBASE&issn=18791298&id=doi:10.1016%2Fj.chemosphere.2020.128852&atitle=PFAS+exposure+and+overweight%2Fobesity+among+children+in+a+nationally+representative+sample&stitle=Chemosphere&title=Chemosphere&volume=268&issue=&spage=&epage=&aulast=Geiger&aufirst=Sarah+Dee&auinit=S.D.&aufull=Geiger+S.D.&coden=CMSHA&isbn=&pages=-&da…	Copyright 2021 Elsevier B.V., All rights reserved.
Prenatal exposure to a wide range of environmental chemicals and child behaviour between 3 and 7 years of age – An exposome-based approach in 5 European cohorts		Jedynak P., Maitre L., Guxens M., Gützkow K.B., Julvez J., López-Vicente M., Sunyer J., Casas M., Chatzi L., Gražulevičienė R., Kampouri M., McEachan R., Mon-Williams M., Tamayo I., Thomsen C., Urquiza J., Vafeiadi M., Wright J., Basagaña X., Vrijheid M., Philippat C.	(Jedynak P., paulina.jedynak@univ-grenoble-alpes.fr; Philippat C.) University Grenoble Alpes, Inserm, CNRS, Team of Environmental Epidemiology applied to Reproduction and Respiratory Health, Institute for Advanced Biosciences (IAB), Grenoble, France. , (Maitre L.; Guxens M.; Julvez J.; López-Vicente M.; Sunyer J.; Casas M.; Tamayo I.; Urquiza J.; Basagaña X.; Vrijheid M.) ISGlobal, Barcelona, Spa…	P. Jedynak, University Grenoble Alpes, Inserm, CNRS, Team of Environmental Epidemiology applied to Reproduction and Respiratory Health, Institute for Advanced Biosciences (IAB), Grenoble, France. Email: paulina.jedynak@univ-grenoble-alpes.fr		1/12/2021	5/10/2021	Science of the Total Environment (2021) 763 Article Number: 144115. Date of Publication: 1 Apr 2021	Science of the Total Environment	2021	763				1-Apr-21	Article					1879-1026 (electronic),0048-9697		Elsevier B.V.	Background: Studies looking at associations between environmental chemicals and child behaviour usually consider only one exposure or family of exposures. Objective: This study explores associations between prenatal exposure to a wide range of environmental chemicals and child behaviour. Methods: We studied 708 mother-child pairs from five European cohorts recruited in 2003–2009. We assessed 47 e…		Birth cohort,Child behaviour,Internal exposome,Prenatal exposure,Strengths and Difficulties Questionnaire	environmental chemical (special situation for pharmacovigilance)	4,4' isopropylidenediphenol (special situation for pharmacovigilance), biological marker, copper, diethyl thiophosphate, mono n butylphthalate (special situation for pharmacovigilance), organochlorine derivative, perfluorooctanesulfonic acid, perfluoroundecanoic acid, phosphorothioic acid derivative, phthalic acid derivative (special situation for pharmacovigilance), unclassified drug	child behavior, prenatal exposure, problem behavior (etiology)	adult, article, body weight gain, child, cohort analysis, concentration (parameter), controlled study, Europe, exposome, family study, female, high risk population, human, incidence, low risk population, major clinical study, male, maternal blood, mother child relation, perinatal period, pregnant woman, priority journal, risk assessment, school child, scoring system, strengths and difficulties qu…					4,4' isopropylidenediphenol (80-05-7), copper (15158-11-9, 7440-50-8), perfluoroundecanoic acid (2058-94-8)		Obstetrics and Gynecology (10), Public Health, Social Medicine and Epidemiology (17), Psychiatry (32), Environmental Health and Pollution Control (46)		English	English		33422710	L2010577114	10.1016/j.scitotenv.2020.144115	http://dx.doi.org/10.1016/j.scitotenv.2020.144115	https://www.embase.com/search/results?subaction=viewrecord&id=L2010577114&from=export	https://unimi.primo.exlibrisgroup.com/openurl/39UMI_INST/39UMI_INST:VU1?sid=EMBASE&issn=18791026&id=doi:10.1016%2Fj.scitotenv.2020.144115&atitle=Prenatal+exposure+to+a+wide+range+of+environmental+chemicals+and+child+behaviour+between+3+and+7+years+of+age+%E2%80%93+An+exposome-based+approach+in+5+European+cohorts&stitle=Sci.+Total+Environ.&title=Science+of+the+Total+Environment&volume=763&issue=&s…	Copyright 2021 Elsevier B.V., All rights reserved.
[truncated: 641 more rows]
