# Supplementary material for: Prenatal and childhood exposure to per-/polyfluoroalkyl substances (PFASs) and its associations with childhood overweight and/or obesity: a systematic review with meta-analyses
Source: Environ Health. 2023 Aug 14;22:56. doi: 10.1186/s12940-023-01006-6 (PMC10424367; doi:10.1186/s12940-023-01006-6)
Supplement: Supplementary file 6 — Additional file 6: Supplementary Table S04. Data extracted from articles used for performing the meta-analyses [file 12940_2023_1006_MOESM6_ESM.txt]

META	sampling_time	compound	outcome	study	n_subj	age_measurament	age_outcome	age_in_years	age_in_months	age_in_days	sex	estim	ci95_lower	ci95_upper	cohort_name	outcome_variables_type	PFAS_variable_type	estimate_reported	range_ngmL	Mean_or_Median_PFAS_ngmL	type_PFAS_indices	Mean_or_Median_outcome	type_outcome_indices	overweight_prevalence	type_overw_info	furhter_bmi	Mean_or_Median_furhter_bmi
PFOS_prenatal_WC_both_sexes	prenatal	PFOS	WC	Papadopoulou et al., 2021	1101	14-39 w gest	6-12 y	8	96	2921.9376	both_sexes	-0.0695049	-0.180799	0.0417892	HELIX	WC z-scores	log2	continous	NA	6.15	Median	NA	NA	NA	NA	NA	NA
PFHxS_prenatal_WC_both_sexes	prenatal	PFHxS	WC	Papadopoulou et al., 2021	1101	14-39 w gest	6-12 y	8	96	2921.9376	both_sexes	0.0233864	-0.0338056	0.0805784	HELIX	WC z-scores	log2	continous	NA	0.53	Median	NA	NA	NA	NA	NA	NA
PFOA_prenatal_WC_both_sexes	prenatal	PFOA	WC	Papadopoulou et al., 2021	1101	14-39 w gest	6-12 y	8	96	2921.9376	both_sexes	0.0163675	-0.0914681	0.1242032	HELIX	WC z-scores	log2	continous	NA	2.22	Median	NA	NA	NA	NA	NA	NA
PFNA_prenatal_WC_both_sexes	prenatal	PFNA	WC	Papadopoulou et al., 2021	1101	14-39 w gest	6-12 y	8	96	2921.9376	both_sexes	0.0726412	-0.0146033	0.1598858	HELIX	WC z-scores	log2	continous	NA	0.69	Median	NA	NA	NA	NA	NA	NA
PFOA_children_BMI_both_sexes	children	PFOA	BMI	Canova et al., 2021	6669	14-19 y	14-19 y	16.2	194.4	5916.92364	both_sexes	-0.03	-0.06	0.01	Veneto Region Health Surveillance Program	BMI z-scores	ln	continous	NA	51.6	Mean	NA	NA	NA	NA	NA	NA
PFOA_children_BMI_boys	children	PFOA	BMI	Canova et al., 2021	3411	14-19 y	14-19 y	16.2	194.4	5916.92364	boys	0	-0.04	0.04	Veneto Region Health Surveillance Program	BMI z-scores	ln	continous	NA	59.7	Mean	NA	NA	NA	NA	NA	NA
PFOA_children_BMI_girls	children	PFOA	BMI	Canova et al., 2021	3258	14-19 y	14-19 y	16.2	194.4	5916.92364	girls	-0.07	-0.11	-0.02	Veneto Region Health Surveillance Program	BMI z-scores	ln	continous	NA	43.2	Mean	NA	NA	NA	NA	NA	NA
PFOS_children_BMI_both_sexes	children	PFOS	BMI	Canova et al., 2021	6669	14-19 y	14-19 y	16.2	194.4	5916.92364	both_sexes	-0.11	-0.16	-0.06	Veneto Region Health Surveillance Program	BMI z-scores	ln	continous	NA	4.1	Mean	NA	NA	NA	NA	NA	NA
PFOS_children_BMI_boys	children	PFOS	BMI	Canova et al., 2021	3411	14-19 y	14-19 y	16.2	194.4	5916.92364	boys	-0.1	-0.17	-0.04	Veneto Region Health Surveillance Program	BMI z-scores	ln	continous	NA	4.5	Mean	NA	NA	NA	NA	NA	NA
PFOS_children_BMI_girls	children	PFOS	BMI	Canova et al., 2021	3258	14-19 y	14-19 y	16.2	194.4	5916.92364	girls	-0.16	-0.23	-0.09	Veneto Region Health Surveillance Program	BMI z-scores	ln	continous	NA	3.7	Mean	NA	NA	NA	NA	NA	NA
PFHxS_children_BMI_both_sexes	children	PFHxS	BMI	Canova et al., 2021	6669	14-19 y	14-19 y	16.2	194.4	5916.92364	both_sexes	0.03	-0.01	0.07	Veneto Region Health Surveillance Program	BMI z-scores	ln	continous	NA	3.6	Mean	NA	NA	NA	NA	NA	NA
PFHxS_children_BMI_boys	children	PFHxS	BMI	Canova et al., 2021	3411	14-19 y	14-19 y	16.2	194.4	5916.92364	boys	0.06	0.01	0.11	Veneto Region Health Surveillance Program	BMI z-scores	ln	continous	NA	4.2	Mean	NA	NA	NA	NA	NA	NA
PFHxS_children_BMI_girls	children	PFHxS	BMI	Canova et al., 2021	3258	14-19 y	14-19 y	16.2	194.4	5916.92364	girls	-0.03	-0.09	0.03	Veneto Region Health Surveillance Program	BMI z-scores	ln	continous	NA	3	Mean	NA	NA	NA	NA	NA	NA
PFOA_prenatal_BMI_boys	prenatal	PFOA	BMI	Romano et al., 2022	204	24-28 w gest	12 m	1	12	365.2422	boys	0.35	-0.28	0.98	NHBCS	BMI (kg/m2)	log2	T3vsT1	0.9	1.44	Median	16.75	Median	NA	NA	NA	NA
PFOA_prenatal_BMI_girls	prenatal	PFOA	BMI	Romano et al., 2022	214	24-28 w gest	12 m	1	12	365.2422	girls	0.27	-0.21	0.76	NHBCS	BMI (kg/m2)	log2	T3vsT1	0.9	1.44	Median	16.75	Median	NA	NA	NA	NA
PFOS_prenatal_BMI_boys	prenatal	PFOS	BMI	Romano et al., 2022	204	24-28 w gest	12 m	1	12	365.2422	boys	0.2	-0.36	0.77	NHBCS	BMI (kg/m2)	log2	T3vsT1	2.535	4	Median	16.75	Median	NA	NA	NA	NA
PFOS_prenatal_BMI_girls	prenatal	PFOS	BMI	Romano et al., 2022	214	24-28 w gest	12 m	1	12	365.2422	girls	0.1	-0.34	0.54	NHBCS	BMI (kg/m2)	log2	T3vsT1	2.535	4	Median	16.75	Median	NA	NA	NA	NA
PFHxS_prenatal_BMI_boys	prenatal	PFHxS	BMI	Romano et al., 2022	204	24-28 w gest	12 m	1	12	365.2422	boys	0.37	-0.14	0.89	NHBCS	BMI (kg/m2)	log2	T3vsT1	0.45	0.7	Median	16.75	Median	NA	NA	NA	NA
PFHxS_prenatal_BMI_girls	prenatal	PFHxS	BMI	Romano et al., 2022	214	24-28 w gest	12 m	1	12	365.2422	girls	0.16	-0.26	0.59	NHBCS	BMI (kg/m2)	log2	T3vsT1	0.45	0.7	Median	16.75	Median	NA	NA	NA	NA
PFNA_prenatal_BMI_boys	prenatal	PFNA	BMI	Romano et al., 2022	204	24-28 w gest	12 m	1	12	365.2422	boys	0.38	-0.13	0.89	NHBCS	BMI (kg/m2)	log2	T2vsT1	0.15	0.6	Median	16.75	Median	NA	NA	NA	NA
PFNA_prenatal_BMI_girls	prenatal	PFNA	BMI	Romano et al., 2022	214	24-28 w gest	12 m	1	12	365.2422	girls	0.25	-0.17	0.67	NHBCS	BMI (kg/m2)	log2	T3vsT1	0.3	0.6	Median	16.75	Median	NA	NA	NA	NA
PFDA_prenatal_BMI_boys	prenatal	PFDA	BMI	Romano et al., 2022	204	24-28 w gest	12 m	1	12	365.2422	boys	0.11	-0.4	0.61	NHBCS	BMI (kg/m2)	log2	T2vsT1	0.1	0.2	Median	16.75	Median	NA	NA	NA	NA
PFDA_prenatal_BMI_girls	prenatal	PFDA	BMI	Romano et al., 2022	214	24-28 w gest	12 m	1	12	365.2422	girls	0.05	-0.37	0.48	NHBCS	BMI (kg/m2)	log2	T2vsT1	0.1	0.2	Median	16.75	Median	NA	NA	NA	NA
PFUA_prenatal_BMI_boys	prenatal	PFUA	BMI	Romano et al., 2022	204	24-28 w gest	12 m	1	12	365.2422	boys	-0.04	-0.53	0.45	NHBCS	BMI (kg/m2)	log2	T2vsT1	0.1	0.1	Median	16.75	Median	NA	NA	NA	NA
PFUA_prenatal_BMI_girls	prenatal	PFUA	BMI	Romano et al., 2022	214	24-28 w gest	12 m	1	12	365.2422	girls	-0.09	-0.49	0.3	NHBCS	BMI (kg/m2)	log2	T2vsT1	0.1	0.1	Median	16.75	Median	NA	NA	NA	NA
PFOA_prenatal_BMI_both_sexes	prenatal	PFOA	BMI	Zhang, Lei, et al., 2022	206	within 3 d before del	7 y	7	84	2556.6954	both_sexes	-0.25	-1.58	1.07	LWBC	BMI (kg/m2)	log10	continous	NA	45.14	Median	16.65	Mean	NA	NA	NA	NA
PFOA_prenatal_BMI_boys	prenatal	PFOA	BMI	Zhang, Lei, et al., 2022	108	within 3 d before del	7 y	7	84	2556.6954	boys	-0.94	-2.89	1.01	LWBC	BMI (kg/m2)	log10	continous	NA	48.61	Median	17.22	Mean	NA	NA	NA	NA
PFOA_prenatal_BMI_girls	prenatal	PFOA	BMI	Zhang, Lei, et al., 2022	98	within 3 d before del	7 y	7	84	2556.6954	girls	0.68	-1	2.35	LWBC	BMI (kg/m2)	log10	continous	NA	40.11	Median	16.03	Mean	NA	NA	NA	NA
PFOS_prenatal_BMI_both_sexes	prenatal	PFOS	BMI	Zhang, Lei, et al., 2022	206	within 3 d before del	7 y	7	84	2556.6954	both_sexes	0.9	-1.08	2.88	LWBC	BMI (kg/m2)	log10	continous	NA	4.79	Median	16.65	Mean	NA	NA	NA	NA
PFOS_prenatal_BMI_boys	prenatal	PFOS	BMI	Zhang, Lei, et al., 2022	108	within 3 d before del	7 y	7	84	2556.6954	boys	0.99	-1.78	3.76	LWBC	BMI (kg/m2)	log10	continous	NA	5.01	Median	17.22	Mean	NA	NA	NA	NA
PFOS_prenatal_BMI_girls	prenatal	PFOS	BMI	Zhang, Lei, et al., 2022	98	within 3 d before del	7 y	7	84	2556.6954	girls	-0.14	-2.86	2.59	LWBC	BMI (kg/m2)	log10	continous	NA	4.55	Median	16.03	Mean	NA	NA	NA	NA
PFNA_prenatal_BMI_both_sexes	prenatal	PFNA	BMI	Zhang, Lei, et al., 2022	206	within 3 d before del	7 y	7	84	2556.6954	both_sexes	0.07	-1.95	2.1	LWBC	BMI (kg/m2)	log10	continous	NA	0.84	Median	16.65	Mean	NA	NA	NA	NA
PFNA_prenatal_BMI_boys	prenatal	PFNA	BMI	Zhang, Lei, et al., 2022	108	within 3 d before del	7 y	7	84	2556.6954	boys	-0.46	-3.37	2.44	LWBC	BMI (kg/m2)	log10	continous	NA	0.88	Median	17.22	Mean	NA	NA	NA	NA
PFNA_prenatal_BMI_girls	prenatal	PFNA	BMI	Zhang, Lei, et al., 2022	98	within 3 d before del	7 y	7	84	2556.6954	girls	0.92	-1.73	3.57	LWBC	BMI (kg/m2)	log10	continous	NA	0.82	Median	16.03	Mean	NA	NA	NA	NA
PFHxS_prenatal_BMI_both_sexes	prenatal	PFHxS	BMI	Zhang, Lei, et al., 2022	206	within 3 d before del	7 y	7	84	2556.6954	both_sexes	0.8	-2.11	3.71	LWBC	BMI (kg/m2)	log10	continous	NA	0.33	Median	16.65	Mean	NA	NA	NA	NA
PFHxS_prenatal_BMI_boys	prenatal	PFHxS	BMI	Zhang, Lei, et al., 2022	108	within 3 d before del	7 y	7	84	2556.6954	boys	0.38	-3.84	4.59	LWBC	BMI (kg/m2)	log10	continous	NA	0.34	Median	17.22	Mean	NA	NA	NA	NA
PFHxS_prenatal_BMI_girls	prenatal	PFHxS	BMI	Zhang, Lei, et al., 2022	98	within 3 d before del	7 y	7	84	2556.6954	girls	1.23	-2.54	4.99	LWBC	BMI (kg/m2)	log10	continous	NA	0.33	Median	16.03	Mean	NA	NA	NA	NA
PFDA_prenatal_BMI_both_sexes	prenatal	PFDA	BMI	Zhang, Lei, et al., 2022	206	within 3 d before del	7 y	7	84	2556.6954	both_sexes	0.19	-1.81	2.19	LWBC	BMI (kg/m2)	log10	continous	NA	0.56	Median	16.65	Mean	NA	NA	NA	NA
PFDA_prenatal_BMI_boys	prenatal	PFDA	BMI	Zhang, Lei, et al., 2022	108	within 3 d before del	7 y	7	84	2556.6954	boys	-0.41	-3.31	2.49	LWBC	BMI (kg/m2)	log10	continous	NA	0.57	Median	17.22	Mean	NA	NA	NA	NA
PFDA_prenatal_BMI_girls	prenatal	PFDA	BMI	Zhang, Lei, et al., 2022	98	within 3 d before del	7 y	7	84	2556.6954	girls	0.72	-1.85	3.29	LWBC	BMI (kg/m2)	log10	continous	NA	0.54	Median	16.03	Mean	NA	NA	NA	NA
PFUA_prenatal_BMI_both_sexes	prenatal	PFUA	BMI	Zhang, Lei, et al., 2022	206	within 3 d before del	7 y	7	84	2556.6954	both_sexes	0.23	-2.02	2.47	LWBC	BMI (kg/m2)	log10	continous	NA	0.5	Median	16.65	Mean	NA	NA	NA	NA
PFUA_prenatal_BMI_boys	prenatal	PFUA	BMI	Zhang, Lei, et al., 2022	108	within 3 d before del	7 y	7	84	2556.6954	boys	0.62	-2.59	3.82	LWBC	BMI (kg/m2)	log10	continous	NA	0.5	Median	17.22	Mean	NA	NA	NA	NA
PFUA_prenatal_BMI_girls	prenatal	PFUA	BMI	Zhang, Lei, et al., 2022	98	within 3 d before del	7 y	7	84	2556.6954	girls	-1.23	-4.24	1.77	LWBC	BMI (kg/m2)	log10	continous	NA	0.48	Median	16.03	Mean	NA	NA	NA	NA
PFDoA_prenatal_BMI_both_sexes	prenatal	PFDoA	BMI	Zhang, Lei, et al., 2022	206	within 3 d before del	7 y	7	84	2556.6954	both_sexes	-1.13	-5.78	3.53	LWBC	BMI (kg/m2)	log10	continous	NA	0.17	Median	16.65	Mean	NA	NA	NA	NA
PFDoA_prenatal_BMI_boys	prenatal	PFDoA	BMI	Zhang, Lei, et al., 2022	108	within 3 d before del	7 y	7	84	2556.6954	boys	-0.7	-7.64	6.25	LWBC	BMI (kg/m2)	log10	continous	NA	0.17	Median	17.22	Mean	NA	NA	NA	NA
PFDoA_prenatal_BMI_girls	prenatal	PFDoA	BMI	Zhang, Lei, et al., 2022	98	within 3 d before del	7 y	7	84	2556.6954	girls	-1.58	-7.47	4.31	LWBC	BMI (kg/m2)	log10	continous	NA	0.18	Median	16.03	Mean	NA	NA	NA	NA
PFOA_prenatal_WC_both_sexes	prenatal	PFOA	WC	Zhang, Lei, et al., 2022	206	within 3 d before del	7 y	7	84	2556.6954	both_sexes	-1.63	-5.14	1.87	LWBC	WC (cm)	log10	continous	NA	45.14	Median	57.66	Mean	NA	NA	NA	NA
PFOA_prenatal_WC_boys	prenatal	PFOA	WC	Zhang, Lei, et al., 2022	108	within 3 d before del	7 y	7	84	2556.6954	boys	-3.64	-8.92	1.64	LWBC	WC (cm)	log10	continous	NA	48.61	Median	59.34	Mean	NA	NA	NA	NA
PFOA_prenatal_WC_girls	prenatal	PFOA	WC	Zhang, Lei, et al., 2022	98	within 3 d before del	7 y	7	84	2556.6954	girls	0.79	-3.66	5.24	LWBC	WC (cm)	log10	continous	NA	40.11	Median	55.83	Mean	NA	NA	NA	NA
PFOS_prenatal_WC_both_sexes	prenatal	PFOS	WC	Zhang, Lei, et al., 2022	206	within 3 d before del	7 y	7	84	2556.6954	both_sexes	1.59	-3.68	6.86	LWBC	WC (cm)	log10	continous	NA	4.79	Median	57.66	Mean	NA	NA	NA	NA
PFOS_prenatal_WC_boys	prenatal	PFOS	WC	Zhang, Lei, et al., 2022	108	within 3 d before del	7 y	7	84	2556.6954	boys	2.32	-5.16	9.8	LWBC	WC (cm)	log10	continous	NA	5.01	Median	59.34	Mean	NA	NA	NA	NA
PFOS_prenatal_WC_girls	prenatal	PFOS	WC	Zhang, Lei, et al., 2022	98	within 3 d before del	7 y	7	84	2556.6954	girls	-2.01	-9.23	5.2	LWBC	WC (cm)	log10	continous	NA	4.55	Median	55.83	Mean	NA	NA	NA	NA
PFNA_prenatal_WC_both_sexes	prenatal	PFNA	WC	Zhang, Lei, et al., 2022	206	within 3 d before del	7 y	7	84	2556.6954	both_sexes	-0.69	-6.06	4.68	LWBC	WC (cm)	log10	continous	NA	0.84	Median	57.66	Mean	NA	NA	NA	NA
PFNA_prenatal_WC_boys	prenatal	PFNA	WC	Zhang, Lei, et al., 2022	108	within 3 d before del	7 y	7	84	2556.6954	boys	-1.37	-9.25	6.5	LWBC	WC (cm)	log10	continous	NA	0.88	Median	59.34	Mean	NA	NA	NA	NA
PFNA_prenatal_WC_girls	prenatal	PFNA	WC	Zhang, Lei, et al., 2022	98	within 3 d before del	7 y	7	84	2556.6954	girls	0.13	-6.92	7.18	LWBC	WC (cm)	log10	continous	NA	0.82	Median	55.83	Mean	NA	NA	NA	NA
PFHxS_prenatal_WC_both_sexes	prenatal	PFHxS	WC	Zhang, Lei, et al., 2022	206	within 3 d before del	7 y	7	84	2556.6954	both_sexes	3.57	-4.15	11.29	LWBC	WC (cm)	log10	continous	NA	0.33	Median	57.66	Mean	NA	NA	NA	NA
PFHxS_prenatal_WC_boys	prenatal	PFHxS	WC	Zhang, Lei, et al., 2022	108	within 3 d before del	7 y	7	84	2556.6954	boys	3.43	-7.9	14.76	LWBC	WC (cm)	log10	continous	NA	0.34	Median	59.34	Mean	NA	NA	NA	NA
PFHxS_prenatal_WC_girls	prenatal	PFHxS	WC	Zhang, Lei, et al., 2022	98	within 3 d before del	7 y	7	84	2556.6954	girls	2.65	-7.34	12.64	LWBC	WC (cm)	log10	continous	NA	0.33	Median	55.83	Mean	NA	NA	NA	NA
PFDA_prenatal_WC_both_sexes	prenatal	PFDA	WC	Zhang, Lei, et al., 2022	206	within 3 d before del	7 y	7	84	2556.6954	both_sexes	-0.82	-6.13	4.48	LWBC	WC (cm)	log10	continous	NA	0.56	Median	57.66	Mean	NA	NA	NA	NA
PFDA_prenatal_WC_boys	prenatal	PFDA	WC	Zhang, Lei, et al., 2022	108	within 3 d before del	7 y	7	84	2556.6954	boys	-1.96	-9.81	5.9	LWBC	WC (cm)	log10	continous	NA	0.57	Median	59.34	Mean	NA	NA	NA	NA
PFDA_prenatal_WC_girls	prenatal	PFDA	WC	Zhang, Lei, et al., 2022	98	within 3 d before del	7 y	7	84	2556.6954	girls	-0.18	-7.01	6.64	LWBC	WC (cm)	log10	continous	NA	0.54	Median	55.83	Mean	NA	NA	NA	NA
PFBS_prenatal_BMI_both_sexes	prenatal	PFBS	BMI	Zhang, Lei, et al., 2022	206	within 3 d before del	7 y	7	84	2556.6954	both_sexes	0.26	-0.94	1.46	LWBC	BMI (kg/m2)	log10	continous	NA	0.19	Median	16.65	Mean	NA	NA	NA	NA
PFBS_prenatal_BMI_boys	prenatal	PFBS	BMI	Zhang, Lei, et al., 2022	108	within 3 d before del	7 y	7	84	2556.6954	boys	0.48	-1.12	2.08	LWBC	BMI (kg/m2)	log10	continous	NA	0.19	Median	17.22	Mean	NA	NA	NA	NA
PFBS_prenatal_BMI_girls	prenatal	PFBS	BMI	Zhang, Lei, et al., 2022	98	within 3 d before del	7 y	7	84	2556.6954	girls	0.4	-1.52	2.32	LWBC	BMI (kg/m2)	log10	continous	NA	0.19	Median	16.03	Mean	NA	NA	NA	NA
PFUA_prenatal_WC_both_sexes	prenatal	PFUA	WC	Zhang, Lei, et al., 2022	206	within 3 d before del	7 y	7	84	2556.6954	both_sexes	1.8	-4.15	7.76	LWBC	WC (cm)	log10	continous	NA	0.5	Median	57.66	Mean	NA	NA	NA	NA
PFUA_prenatal_WC_boys	prenatal	PFUA	WC	Zhang, Lei, et al., 2022	108	within 3 d before del	7 y	7	84	2556.6954	boys	3.6	-5.06	12.26	LWBC	WC (cm)	log10	continous	NA	0.5	Median	59.34	Mean	NA	NA	NA	NA
PFUA_prenatal_WC_girls	prenatal	PFUA	WC	Zhang, Lei, et al., 2022	98	within 3 d before del	7 y	7	84	2556.6954	girls	-2.94	-10.92	5.03	LWBC	WC (cm)	log10	continous	NA	0.48	Median	55.83	Mean	NA	NA	NA	NA
PFHxS_prenatal_BMI_both_sexes	prenatal	PFHxS	BMI	Bloom et al., 2022	661	8-13 w gest	4-8 y	6	72	2191.4532	both_sexes	-0.06	-0.17	0.05	ECHO-FGS	BMI z-scores	ln	change per interquartile range	1	1.4	Mean	NA	NA	NA	NA	NA	NA
PFHxS_prenatal_BMI_boys	prenatal	PFHxS	BMI	Bloom et al., 2022	341	8-13 w gest	4-8 y	6	72	2191.4532	boys	-0.04	-0.2	0.11	ECHO-FGS	BMI z-scores	ln	change per interquartile range	1	1.4	Mean	NA	NA	NA	NA	NA	NA
PFHxS_prenatal_BMI_girls	prenatal	PFHxS	BMI	Bloom et al., 2022	320	8-13 w gest	4-8 y	6	72	2191.4532	girls	-0.08	-0.22	0.07	ECHO-FGS	BMI z-scores	ln	change per interquartile range	1	1.4	Mean	NA	NA	NA	NA	NA	NA
PFOS_prenatal_BMI_both_sexes	prenatal	PFOS	BMI	Bloom et al., 2022	661	8-13 w gest	4-8 y	6	72	2191.4532	both_sexes	-0.06	-0.17	0.05	ECHO-FGS	BMI z-scores	ln	change per interquartile range	4.7	6.7	Mean	NA	NA	NA	NA	NA	NA
PFOS_prenatal_BMI_boys	prenatal	PFOS	BMI	Bloom et al., 2022	341	8-13 w gest	4-8 y	6	72	2191.4532	boys	0.04	-0.12	0.2	ECHO-FGS	BMI z-scores	ln	change per interquartile range	4.7	6.7	Mean	NA	NA	NA	NA	NA	NA
PFOS_prenatal_BMI_girls	prenatal	PFOS	BMI	Bloom et al., 2022	320	8-13 w gest	4-8 y	6	72	2191.4532	girls	-0.17	-0.32	-0.01	ECHO-FGS	BMI z-scores	ln	change per interquartile range	4.7	6.7	Mean	NA	NA	NA	NA	NA	NA
PFOA_prenatal_BMI_both_sexes	prenatal	PFOA	BMI	Bloom et al., 2022	661	8-13 w gest	4-8 y	6	72	2191.4532	both_sexes	-0.05	-0.16	0.05	ECHO-FGS	BMI z-scores	ln	change per interquartile range	1.7	2.5	Mean	NA	NA	NA	NA	NA	NA
PFOA_prenatal_BMI_boys	prenatal	PFOA	BMI	Bloom et al., 2022	341	8-13 w gest	4-8 y	6	72	2191.4532	boys	-0.07	-0.23	0.09	ECHO-FGS	BMI z-scores	ln	change per interquartile range	1.7	2.5	Mean	NA	NA	NA	NA	NA	NA
PFOA_prenatal_BMI_girls	prenatal	PFOA	BMI	Bloom et al., 2022	320	8-13 w gest	4-8 y	6	72	2191.4532	girls	-0.04	-0.18	0.1	ECHO-FGS	BMI z-scores	ln	change per interquartile range	1.7	2.5	Mean	NA	NA	NA	NA	NA	NA
PFNA_prenatal_BMI_both_sexes	prenatal	PFNA	BMI	Bloom et al., 2022	661	8-13 w gest	4-8 y	6	72	2191.4532	both_sexes	-0.02	-0.12	0.07	ECHO-FGS	BMI z-scores	ln	change per interquartile range	0.6	1	Mean	NA	NA	NA	NA	NA	NA
PFNA_prenatal_BMI_boys	prenatal	PFNA	BMI	Bloom et al., 2022	341	8-13 w gest	4-8 y	6	72	2191.4532	boys	0.03	-0.11	0.17	ECHO-FGS	BMI z-scores	ln	change per interquartile range	0.6	1	Mean	NA	NA	NA	NA	NA	NA
PFNA_prenatal_BMI_girls	prenatal	PFNA	BMI	Bloom et al., 2022	320	8-13 w gest	4-8 y	6	72	2191.4532	girls	-0.07	-0.19	0.05	ECHO-FGS	BMI z-scores	ln	change per interquartile range	0.6	1	Mean	NA	NA	NA	NA	NA	NA
PFDA_prenatal_BMI_both_sexes	prenatal	PFDA	BMI	Bloom et al., 2022	661	8-13 w gest	4-8 y	6	72	2191.4532	both_sexes	-0.03	-0.1	0.04	ECHO-FGS	BMI z-scores	ln	change per interquartile range	0.2	0.4	Mean	NA	NA	NA	NA	NA	NA
PFDA_prenatal_BMI_boys	prenatal	PFDA	BMI	Bloom et al., 2022	341	8-13 w gest	4-8 y	6	72	2191.4532	boys	-0.003	-0.12	0.11	ECHO-FGS	BMI z-scores	ln	change per interquartile range	0.2	0.4	Mean	NA	NA	NA	NA	NA	NA
PFDA_prenatal_BMI_girls	prenatal	PFDA	BMI	Bloom et al., 2022	320	8-13 w gest	4-8 y	6	72	2191.4532	girls	-0.05	-0.14	0.05	ECHO-FGS	BMI z-scores	ln	change per interquartile range	0.2	0.4	Mean	NA	NA	NA	NA	NA	NA
PFHxS_prenatal_WC_both_sexes	prenatal	PFHxS	WC	Bloom et al., 2022	659	8-13 w gest	4-8 y	6	72	2191.4532	both_sexes	-0.06	-0.15	0.04	ECHO-FGS	WC z-scores	ln	change per interquartile range	1	1.4	Mean	NA	NA	NA	NA	NA	NA
PFHxS_prenatal_WC_boys	prenatal	PFHxS	WC	Bloom et al., 2022	340	8-13 w gest	4-8 y	6	72	2191.4532	boys	-0.06	-0.2	0.09	ECHO-FGS	WC z-scores	ln	change per interquartile range	1	1.4	Mean	NA	NA	NA	NA	NA	NA
PFHxS_prenatal_WC_girls	prenatal	PFHxS	WC	Bloom et al., 2022	319	8-13 w gest	4-8 y	6	72	2191.4532	girls	-0.04	-0.17	0.09	ECHO-FGS	WC z-scores	ln	change per interquartile range	1	1.4	Mean	NA	NA	NA	NA	NA	NA
PFOS_prenatal_WC_both_sexes	prenatal	PFOS	WC	Bloom et al., 2022	659	8-13 w gest	4-8 y	6	72	2191.4532	both_sexes	-0.05	-0.15	0.05	ECHO-FGS	WC z-scores	ln	change per interquartile range	4.7	6.7	Mean	NA	NA	NA	NA	NA	NA
PFOS_prenatal_WC_boys	prenatal	PFOS	WC	Bloom et al., 2022	340	8-13 w gest	4-8 y	6	72	2191.4532	boys	-0.001	-0.15	0.15	ECHO-FGS	WC z-scores	ln	change per interquartile range	4.7	6.7	Mean	NA	NA	NA	NA	NA	NA
PFOS_prenatal_WC_girls	prenatal	PFOS	WC	Bloom et al., 2022	319	8-13 w gest	4-8 y	6	72	2191.4532	girls	-0.11	-0.25	0.04	ECHO-FGS	WC z-scores	ln	change per interquartile range	4.7	6.7	Mean	NA	NA	NA	NA	NA	NA
PFOA_prenatal_WC_both_sexes	prenatal	PFOA	WC	Bloom et al., 2022	659	8-13 w gest	4-8 y	6	72	2191.4532	both_sexes	0.03	-0.06	0.13	ECHO-FGS	WC z-scores	ln	change per interquartile range	1.7	2.5	Mean	NA	NA	NA	NA	NA	NA
PFOA_prenatal_WC_boys	prenatal	PFOA	WC	Bloom et al., 2022	340	8-13 w gest	4-8 y	6	72	2191.4532	boys	0.01	-0.13	0.16	ECHO-FGS	WC z-scores	ln	change per interquartile range	1.7	2.5	Mean	NA	NA	NA	NA	NA	NA
PFOA_prenatal_WC_girls	prenatal	PFOA	WC	Bloom et al., 2022	319	8-13 w gest	4-8 y	6	72	2191.4532	girls	0.05	-0.07	0.18	ECHO-FGS	WC z-scores	ln	change per interquartile range	1.7	2.5	Mean	NA	NA	NA	NA	NA	NA
PFNA_prenatal_WC_both_sexes	prenatal	PFNA	WC	Bloom et al., 2022	659	8-13 w gest	4-8 y	6	72	2191.4532	both_sexes	0.06	-0.02	0.14	ECHO-FGS	WC z-scores	ln	change per interquartile range	0.6	1	Mean	NA	NA	NA	NA	NA	NA
PFNA_prenatal_WC_boys	prenatal	PFNA	WC	Bloom et al., 2022	340	8-13 w gest	4-8 y	6	72	2191.4532	boys	0.07	-0.06	0.2	ECHO-FGS	WC z-scores	ln	change per interquartile range	0.6	1	Mean	NA	NA	NA	NA	NA	NA
PFNA_prenatal_WC_girls	prenatal	PFNA	WC	Bloom et al., 2022	319	8-13 w gest	4-8 y	6	72	2191.4532	girls	0.04	-0.07	0.16	ECHO-FGS	WC z-scores	ln	change per interquartile range	0.6	1	Mean	NA	NA	NA	NA	NA	NA
PFDA_prenatal_WC_both_sexes	prenatal	PFDA	WC	Bloom et al., 2022	659	8-13 w gest	4-8 y	6	72	2191.4532	both_sexes	0.01	-0.05	0.08	ECHO-FGS	WC z-scores	ln	change per interquartile range	0.2	0.4	Mean	NA	NA	NA	NA	NA	NA
PFDA_prenatal_WC_boys	prenatal	PFDA	WC	Bloom et al., 2022	340	8-13 w gest	4-8 y	6	72	2191.4532	boys	0.01	-0.09	0.12	ECHO-FGS	WC z-scores	ln	change per interquartile range	0.2	0.4	Mean	NA	NA	NA	NA	NA	NA
PFDA_prenatal_WC_girls	prenatal	PFDA	WC	Bloom et al., 2022	319	8-13 w gest	4-8 y	6	72	2191.4532	girls	0.01	-0.07	0.1	ECHO-FGS	WC z-scores	ln	change per interquartile range	0.2	0.4	Mean	NA	NA	NA	NA	NA	NA
PFUA_prenatal_BMI_both_sexes	prenatal	PFUA	BMI	Bloom et al., 2022	661	8-13 w gest	4-8 y	6	72	2191.4532	both_sexes	0.01	-0.06	0.08	ECHO-FGS	BMI z-scores	ln	change per interquartile range	0.2	0.2	Mean	NA	NA	NA	NA	NA	NA
PFUA_prenatal_BMI_boys	prenatal	PFUA	BMI	Bloom et al., 2022	341	8-13 w gest	4-8 y	6	72	2191.4532	boys	0.06	-0.06	0.18	ECHO-FGS	BMI z-scores	ln	change per interquartile range	0.2	0.2	Mean	NA	NA	NA	NA	NA	NA
PFUA_prenatal_BMI_girls	prenatal	PFUA	BMI	Bloom et al., 2022	320	8-13 w gest	4-8 y	6	72	2191.4532	girls	-0.01	-0.1	0.08	ECHO-FGS	BMI z-scores	ln	change per interquartile range	0.2	0.2	Mean	NA	NA	NA	NA	NA	NA
PFUA_prenatal_WC_both_sexes	prenatal	PFUA	WC	Bloom et al., 2022	659	8-13 w gest	4-8 y	6	72	2191.4532	both_sexes	0.08	0.01	0.14	ECHO-FGS	WC z-scores	ln	change per interquartile range	0.2	0.2	Mean	NA	NA	NA	NA	NA	NA
PFUA_prenatal_WC_boys	prenatal	PFUA	WC	Bloom et al., 2022	340	8-13 w gest	4-8 y	6	72	2191.4532	boys	0.11	-0.05	0.22	ECHO-FGS	WC z-scores	ln	change per interquartile range	0.2	0.2	Mean	NA	NA	NA	NA	NA	NA
PFUA_prenatal_WC_girls	prenatal	PFUA	WC	Bloom et al., 2022	319	8-13 w gest	4-8 y	6	72	2191.4532	girls	0.06	-0.02	0.17	ECHO-FGS	WC z-scores	ln	change per interquartile range	0.2	0.2	Mean	NA	NA	NA	NA	NA	NA
PFOA_prenatal_BMI_both_sexes	prenatal	PFOA	BMI	Lauritzen et al., 2018	412	17-20 w gest	5 y	5	60	1826.211	both_sexes	0.18	-0.03	0.39	NICHD-SGA	BMI z-scores	ln	continous	NA	1.64	Median_pooled	NA	NA	NA	NA	NA	NA
PFOS_prenatal_BMI_both_sexes	prenatal	PFOS	BMI	Lauritzen et al., 2018	412	17-20 w gest	5 y	5	60	1826.211	both_sexes	0.18	0.01	0.35	NICHD-SGA	BMI z-scores	ln	continous	NA	9.62	Median_pooled	NA	NA	NA	NA	NA	NA
PFOA_prenatal_BMI_both_sexes	prenatal	PFOA	BMI	Gyllenhammar et al., 2018	183	3 w after del	5 y	5	60	1826.211	both_sexes	0.16	-0.05	0.36	POPUP study	BMI SDS	unit	change per interquartile range	1.4	NA	NA	NA	NA	NA	NA	NA	NA
PFOS_prenatal_BMI_both_sexes	prenatal	PFOS	BMI	Gyllenhammar et al., 2018	182	3 w after del	5 y	5	60	1826.211	both_sexes	0.26	0.07	0.45	POPUP study	BMI SDS	unit	change per interquartile range	11.6	NA	NA	NA	NA	NA	NA	NA	NA
PFNA_prenatal_BMI_both_sexes	prenatal	PFNA	BMI	Gyllenhammar et al., 2018	183	3 w after del	5 y	5	60	1826.211	both_sexes	0.11	-0.03	0.25	POPUP study	BMI SDS	unit	change per interquartile range	0.26	NA	NA	NA	NA	NA	NA	NA	NA
PFHxS_prenatal_BMI_both_sexes	prenatal	PFHxS	BMI	Gyllenhammar et al., 2018	182	3 w after del	5 y	5	60	1826.211	both_sexes	0.04	-0.06	0.14	POPUP study	BMI SDS	unit	change per interquartile range	2.6	NA	NA	NA	NA	NA	NA	NA	NA
PFOA_prenatal_BMI_both_sexes	prenatal	PFOA	BMI	Zhang, Pan, et al., 2022	2395	15 w gest	3, 42, 182.6, and 365 d	0.411525	4.9383	148.15	both_sexes	-0.07	-0.17	0.04	Shanghai Birth Cohort	BMI z-scores	ln	continous	NA	11.62	Median	NA	NA	NA	NA	NA	NA
PFOA_prenatal_BMI_boys	prenatal	PFOA	BMI	Zhang, Pan, et al., 2022	1228	15 w gest	3, 42, 182.6, and 365 d	0.411525	4.9383	148.15	boys	-0.07	-0.18	0.04	Shanghai Birth Cohort	BMI z-scores	ln	continous	NA	11.62	Median	NA	NA	NA	NA	NA	NA
PFOA_prenatal_BMI_girls	prenatal	PFOA	BMI	Zhang, Pan, et al., 2022	1167	15 w gest	3, 42, 182.6, and 365 d	0.411525	4.9383	148.15	girls	0.09	-0.01	0.19	Shanghai Birth Cohort	BMI z-scores	ln	continous	NA	11.62	Median	NA	NA	NA	NA	NA	NA
PFOS_prenatal_BMI_both_sexes	prenatal	PFOS	BMI	Zhang, Pan, et al., 2022	2395	15 w gest	3, 42, 182.6, and 365 d	0.411525	4.9383	148.15	both_sexes	-0.04	-0.12	0.03	Shanghai Birth Cohort	BMI z-scores	ln	continous	NA	9.38	Median	NA	NA	NA	NA	NA	NA
PFOS_prenatal_BMI_boys	prenatal	PFOS	BMI	Zhang, Pan, et al., 2022	1228	15 w gest	3, 42, 182.6, and 365 d	0.411525	4.9383	148.15	boys	-0.04	-0.11	0.04	Shanghai Birth Cohort	BMI z-scores	ln	continous	NA	9.38	Median	NA	NA	NA	NA	NA	NA
PFOS_prenatal_BMI_girls	prenatal	PFOS	BMI	Zhang, Pan, et al., 2022	1167	15 w gest	3, 42, 182.6, and 365 d	0.411525	4.9383	148.15	girls	0.01	-0.07	0.09	Shanghai Birth Cohort	BMI z-scores	ln	continous	NA	9.38	Median	NA	NA	NA	NA	NA	NA
PFNA_prenatal_BMI_both_sexes	prenatal	PFNA	BMI	Zhang, Pan, et al., 2022	2395	15 w gest	3, 42, 182.6, and 365 d	0.411525	4.9383	148.15	both_sexes	-0.05	-0.14	0.03	Shanghai Birth Cohort	BMI z-scores	ln	continous	NA	1.68	Median	NA	NA	NA	NA	NA	NA
PFNA_prenatal_BMI_boys	prenatal	PFNA	BMI	Zhang, Pan, et al., 2022	1228	15 w gest	3, 42, 182.6, and 365 d	0.411525	4.9383	148.15	boys	-0.05	-0.14	0.04	Shanghai Birth Cohort	BMI z-scores	ln	continous	NA	1.68	Median	NA	NA	NA	NA	NA	NA
PFNA_prenatal_BMI_girls	prenatal	PFNA	BMI	Zhang, Pan, et al., 2022	1167	15 w gest	3, 42, 182.6, and 365 d	0.411525	4.9383	148.15	girls	0.04	-0.04	0.13	Shanghai Birth Cohort	BMI z-scores	ln	continous	NA	1.68	Median	NA	NA	NA	NA	NA	NA
PFDA_prenatal_BMI_both_sexes	prenatal	PFDA	BMI	Zhang, Pan, et al., 2022	2395	15 w gest	3, 42, 182.6, and 365 d	0.411525	4.9383	148.15	both_sexes	-0.02	-0.09	0.05	Shanghai Birth Cohort	BMI z-scores	ln	continous	NA	1.72	Median	NA	NA	NA	NA	NA	NA
PFDA_prenatal_BMI_boys	prenatal	PFDA	BMI	Zhang, Pan, et al., 2022	1228	15 w gest	3, 42, 182.6, and 365 d	0.411525	4.9383	148.15	boys	-0.02	-0.09	0.06	Shanghai Birth Cohort	BMI z-scores	ln	continous	NA	1.72	Median	NA	NA	NA	NA	NA	NA
PFDA_prenatal_BMI_girls	prenatal	PFDA	BMI	Zhang, Pan, et al., 2022	1167	15 w gest	3, 42, 182.6, and 365 d	0.411525	4.9383	148.15	girls	0.02	-0.05	0.09	Shanghai Birth Cohort	BMI z-scores	ln	continous	NA	1.72	Median	NA	NA	NA	NA	NA	NA
PFUA_prenatal_BMI_both_sexes	prenatal	PFUA	BMI	Zhang, Pan, et al., 2022	2395	15 w gest	3, 42, 182.6, and 365 d	0.411525	4.9383	148.15	both_sexes	-0.01	-0.08	0.06	Shanghai Birth Cohort	BMI z-scores	ln	continous	NA	1.4	Median	NA	NA	NA	NA	NA	NA
PFUA_prenatal_BMI_boys	prenatal	PFUA	BMI	Zhang, Pan, et al., 2022	1228	15 w gest	3, 42, 182.6, and 365 d	0.411525	4.9383	148.15	boys	-0.01	-0.08	0.06	Shanghai Birth Cohort	BMI z-scores	ln	continous	NA	1.4	Median	NA	NA	NA	NA	NA	NA
PFUA_prenatal_BMI_girls	prenatal	PFUA	BMI	Zhang, Pan, et al., 2022	1167	15 w gest	3, 42, 182.6, and 365 d	0.411525	4.9383	148.15	girls	0.04	-0.03	0.12	Shanghai Birth Cohort	BMI z-scores	ln	continous	NA	1.4	Median	NA	NA	NA	NA	NA	NA
PFHxS_prenatal_BMI_both_sexes	prenatal	PFHxS	BMI	Zhang, Pan, et al., 2022	2395	15 w gest	3, 42, 182.6, and 365 d	0.411525	4.9383	148.15	both_sexes	-0.01	-0.12	0.09	Shanghai Birth Cohort	BMI z-scores	ln	continous	NA	0.53	Median	NA	NA	NA	NA	NA	NA
PFHxS_prenatal_BMI_boys	prenatal	PFHxS	BMI	Zhang, Pan, et al., 2022	1228	15 w gest	3, 42, 182.6, and 365 d	0.411525	4.9383	148.15	boys	-0.01	-0.12	0.09	Shanghai Birth Cohort	BMI z-scores	ln	continous	NA	0.53	Median	NA	NA	NA	NA	NA	NA
PFHxS_prenatal_BMI_girls	prenatal	PFHxS	BMI	Zhang, Pan, et al., 2022	1167	15 w gest	3, 42, 182.6, and 365 d	0.411525	4.9383	148.15	girls	0.1	-0.01	0.2	Shanghai Birth Cohort	BMI z-scores	ln	continous	NA	0.53	Median	NA	NA	NA	NA	NA	NA
PFDoA_prenatal_BMI_both_sexes	prenatal	PFDoA	BMI	Zhang, Pan, et al., 2022	2395	15 w gest	3, 42, 182.6, and 365 d	0.411525	4.9383	148.15	both_sexes	0.03	0	0.06	Shanghai Birth Cohort	BMI z-scores	ln	continous	NA	0.17	Median	NA	NA	NA	NA	NA	NA
PFDoA_prenatal_BMI_boys	prenatal	PFDoA	BMI	Zhang, Pan, et al., 2022	1228	15 w gest	3, 42, 182.6, and 365 d	0.411525	4.9383	148.15	boys	0.03	0	0.06	Shanghai Birth Cohort	BMI z-scores	ln	continous	NA	0.17	Median	NA	NA	NA	NA	NA	NA
PFDoA_prenatal_BMI_girls	prenatal	PFDoA	BMI	Zhang, Pan, et al., 2022	1167	15 w gest	3, 42, 182.6, and 365 d	0.411525	4.9383	148.15	girls	0.02	0	0.05	Shanghai Birth Cohort	BMI z-scores	ln	continous	NA	0.17	Median	NA	NA	NA	NA	NA	NA
PFBS_prenatal_BMI_both_sexes	prenatal	PFBS	BMI	Zhang, Pan, et al., 2022	2395	15 w gest	3, 42, 182.6, and 365 d	0.411525	4.9383	148.15	both_sexes	-0.02	-0.04	0	Shanghai Birth Cohort	BMI z-scores	ln	continous	NA	0.03	Median	NA	NA	NA	NA	NA	NA
PFBS_prenatal_BMI_boys	prenatal	PFBS	BMI	Zhang, Pan, et al., 2022	1228	15 w gest	3, 42, 182.6, and 365 d	0.411525	4.9383	148.15	boys	-0.02	-0.04	0	Shanghai Birth Cohort	BMI z-scores	ln	continous	NA	0.03	Median	NA	NA	NA	NA	NA	NA
PFBS_prenatal_BMI_girls	prenatal	PFBS	BMI	Zhang, Pan, et al., 2022	1167	15 w gest	3, 42, 182.6, and 365 d	0.411525	4.9383	148.15	girls	-0.02	-0.04	0	Shanghai Birth Cohort	BMI z-scores	ln	continous	NA	0.03	Median	NA	NA	NA	NA	NA	NA
PFOA_children_BMI_both_sexes	children	PFOA	BMI	Scinicariello et al., 2020	600	3-11 y	3-11 y	7	84	2556.6954	both_sexes	-0.19	-0.5	0.12	NHANES	BMI z-scores	ln	continous	NA	1.92	Geomtric_mean	NA	NA	NA	NA	NA	NA
PFOS_children_BMI_both_sexes	children	PFOS	BMI	Scinicariello et al., 2020	600	3-11 y	3-11 y	7	84	2556.6954	both_sexes	-0.09	-0.3	0.13	NHANES	BMI z-scores	ln	continous	NA	3.9	Geomtric_mean	NA	NA	NA	NA	NA	NA
PFNA_children_BMI_both_sexes	children	PFNA	BMI	Scinicariello et al., 2020	600	3-11 y	3-11 y	7	84	2556.6954	both_sexes	0.03	-0.18	0.24	NHANES	BMI z-scores	ln	continous	NA	0.8	Geomtric_mean	NA	NA	NA	NA	NA	NA
PFHxS_children_BMI_both_sexes	children	PFHxS	BMI	Scinicariello et al., 2020	600	3-11 y	3-11 y	7	84	2556.6954	both_sexes	-0.08	-0.21	0.05	NHANES	BMI z-scores	ln	continous	NA	0.85	Geomtric_mean	NA	NA	NA	NA	NA	NA
PFOA_prenatal_BMI_girls	prenatal	PFOA	BMI	Hartman et al., 2017	312	15 w gest	9 y	9	108	3287.1798	girls	-0.16	-0.32	0	ALSPAC	BMI (kg/m2)	unit	continous	NA	NA	NA	18.1	Median	NA	NA	NA	NA
PFOS_prenatal_BMI_girls	prenatal	PFOS	BMI	Hartman et al., 2017	312	15 w gest	9 y	9	108	3287.1798	girls	-0.04	-0.07	0	ALSPAC	BMI (kg/m2)	unit	continous	NA	NA	NA	18.1	Median	NA	NA	NA	NA
PFNA_prenatal_BMI_girls	prenatal	PFNA	BMI	Hartman et al., 2017	312	15 w gest	9 y	9	108	3287.1798	girls	0.22	-0.83	1.27	ALSPAC	BMI (kg/m2)	unit	continous	NA	NA	NA	18.1	Median	NA	NA	NA	NA
PFHxS_prenatal_BMI_girls	prenatal	PFHxS	BMI	Hartman et al., 2017	311	15 w gest	9 y	9	108	3287.1798	girls	-0.02	-0.08	0.03	ALSPAC	BMI (kg/m2)	unit	continous	NA	NA	NA	18.1	Median	NA	NA	NA	NA
PFOA_prenatal_WC_girls	prenatal	PFOA	WC	Hartman et al., 2017	319	15 w gest	9 y	9	108	3287.1798	girls	-0.54	-0.97	-0.11	ALSPAC	WC (cm)	unit	continous	NA	NA	NA	62.7	Median	NA	NA	NA	NA
PFOS_prenatal_WC_girls	prenatal	PFOS	WC	Hartman et al., 2017	319	15 w gest	9 y	9	108	3287.1798	girls	-0.12	-0.2	-0.04	ALSPAC	WC (cm)	unit	continous	NA	NA	NA	62.7	Median	NA	NA	NA	NA
PFNA_prenatal_WC_girls	prenatal	PFNA	WC	Hartman et al., 2017	319	15 w gest	9 y	9	108	3287.1798	girls	-0.11	-2.91	2.7	ALSPAC	WC (cm)	unit	continous	NA	NA	NA	62.7	Median	NA	NA	NA	NA
PFHxS_prenatal_WC_girls	prenatal	PFHxS	WC	Hartman et al., 2017	318	15 w gest	9 y	9	108	3287.1798	girls	-0.08	-0.22	0.06	ALSPAC	WC (cm)	unit	continous	NA	NA	NA	62.7	Median	NA	NA	NA	NA
PFOS_prenatal_BMI_both_sexes	prenatal	PFOS	BMI	Sevelsted et al., 2022	536	24 w gest - 1 w after del	10 y	10	120	3652.422	both_sexes	-0.03	-0.08	0.01	COPSAC2010	BMI z-scores	unit	continous	NA	NA	NA	NA	NA	NA	NA	NA	NA
PFOS_children_BMI_both_sexes	children	PFOS	BMI	Sevelsted et al., 2022	440	6 - 18 m	10 y	10	120	3652.422	both_sexes	-0.02	-0.07	0.02	COPSAC2010	BMI z-scores	unit	continous	NA	NA	NA	NA	NA	NA	NA	NA	NA
PFOA_prenatal_BMI_both_sexes	prenatal	PFOA	BMI	Sevelsted et al., 2022	536	24 w gest - 1 w after del	10 y	10	120	3652.422	both_sexes	0.18	0	0.36	COPSAC2010	BMI z-scores	unit	continous	NA	NA	NA	NA	NA	NA	NA	NA	NA
PFOA_children_BMI_both_sexes	children	PFOA	BMI	Sevelsted et al., 2022	440	6 - 18 m	10 y	10	120	3652.422	both_sexes	0.01	-0.06	0.08	COPSAC2010	BMI z-scores	unit	continous	NA	NA	NA	NA	NA	NA	NA	NA	NA
PFOA_prenatal_BMI_both_sexes	prenatal	PFOA	BMI	Liu et al., 2020	212	del	12 y	12	144	4382.9064	both_sexes	-0.07	-0.35	0.22	HOME study	BMI z-scores	log2	change per interquartile range	2.3	3.2	Median	NA	NA	NA	NA	NA	NA
PFOA_prenatal_BMI_boys	prenatal	PFOA	BMI	Liu et al., 2020	96	del	12 y	12	144	4382.9064	boys	-0.25	-0.72	0.21	HOME study	BMI z-scores	log2	change per interquartile range	2.6	3	Median	NA	NA	NA	NA	NA	NA
PFOA_prenatal_BMI_girls	prenatal	PFOA	BMI	Liu et al., 2020	116	del	12 y	12	144	4382.9064	girls	0.07	-0.24	0.38	HOME study	BMI z-scores	log2	change per interquartile range	2	3.4	Median	NA	NA	NA	NA	NA	NA
PFOS_prenatal_BMI_both_sexes	prenatal	PFOS	BMI	Liu et al., 2020	212	del	12 y	12	144	4382.9064	both_sexes	-0.01	-0.26	0.24	HOME study	BMI z-scores	log2	change per interquartile range	3.2	4.2	Median	NA	NA	NA	NA	NA	NA
PFOS_prenatal_BMI_boys	prenatal	PFOS	BMI	Liu et al., 2020	96	del	12 y	12	144	4382.9064	boys	-0.01	-0.37	0.35	HOME study	BMI z-scores	log2	change per interquartile range	3.3	4.1	Median	NA	NA	NA	NA	NA	NA
PFOS_prenatal_BMI_girls	prenatal	PFOS	BMI	Liu et al., 2020	116	del	12 y	12	144	4382.9064	girls	0.02	-0.3	0.33	HOME study	BMI z-scores	log2	change per interquartile range	3.1	4.4	Median	NA	NA	NA	NA	NA	NA
PFNA_prenatal_BMI_both_sexes	prenatal	PFNA	BMI	Liu et al., 2020	212	del	12 y	12	144	4382.9064	both_sexes	0.07	-0.2	0.33	HOME study	BMI z-scores	log2	change per interquartile range	0.3	0.4	Median	NA	NA	NA	NA	NA	NA
PFNA_prenatal_BMI_boys	prenatal	PFNA	BMI	Liu et al., 2020	96	del	12 y	12	144	4382.9064	boys	0.4	-0.02	0.82	HOME study	BMI z-scores	log2	change per interquartile range	0.3	0.5	Median	NA	NA	NA	NA	NA	NA
PFNA_prenatal_BMI_girls	prenatal	PFNA	BMI	Liu et al., 2020	116	del	12 y	12	144	4382.9064	girls	0.19	-0.14	0.51	HOME study	BMI z-scores	log2	change per interquartile range	0.3	0.4	Median	NA	NA	NA	NA	NA	NA
PFHxS_prenatal_BMI_both_sexes	prenatal	PFHxS	BMI	Liu et al., 2020	212	del	12 y	12	144	4382.9064	both_sexes	0.19	-0.04	0.43	HOME study	BMI z-scores	log2	change per interquartile range	0.7	0.6	Median	NA	NA	NA	NA	NA	NA
PFHxS_prenatal_BMI_boys	prenatal	PFHxS	BMI	Liu et al., 2020	96	del	12 y	12	144	4382.9064	boys	-0.17	-0.54	0.2	HOME study	BMI z-scores	log2	change per interquartile range	0.6	0.6	Median	NA	NA	NA	NA	NA	NA
PFHxS_prenatal_BMI_girls	prenatal	PFHxS	BMI	Liu et al., 2020	116	del	12 y	12	144	4382.9064	girls	0.18	-0.12	0.48	HOME study	BMI z-scores	log2	change per interquartile range	0.7	0.7	Median	NA	NA	NA	NA	NA	NA
PFOA_prenatal_WC_both_sexes	prenatal	PFOA	WC	Liu et al., 2020	212	del	12 y	12	144	4382.9064	both_sexes	1.76	-0.94	4.45	HOME study	WC (cm)	log2	change per interquartile range	2.3	3.2	Median	72.2	Mean	NA	NA	NA	NA
PFOA_prenatal_WC_boys	prenatal	PFOA	WC	Liu et al., 2020	96	del	12 y	12	144	4382.9064	boys	0.13	-3.75	4.01	HOME study	WC (cm)	log2	change per interquartile range	2.6	3	Median	69.5	Mean	NA	NA	NA	NA
PFOA_prenatal_WC_girls	prenatal	PFOA	WC	Liu et al., 2020	116	del	12 y	12	144	4382.9064	girls	2.6	-1.02	6.22	HOME study	WC (cm)	log2	change per interquartile range	2	3.4	Median	74.4	Mean	NA	NA	NA	NA
PFOS_prenatal_WC_both_sexes	prenatal	PFOS	WC	Liu et al., 2020	212	del	12 y	12	144	4382.9064	both_sexes	1.34	-1.8	4.47	HOME study	WC (cm)	log2	change per interquartile range	3.2	4.2	Median	72.2	Mean	NA	NA	NA	NA
PFOS_prenatal_WC_boys	prenatal	PFOS	WC	Liu et al., 2020	96	del	12 y	12	144	4382.9064	boys	1.83	-2.34	5.99	HOME study	WC (cm)	log2	change per interquartile range	3.3	4.1	Median	69.5	Mean	NA	NA	NA	NA
PFOS_prenatal_WC_girls	prenatal	PFOS	WC	Liu et al., 2020	116	del	12 y	12	144	4382.9064	girls	1.73	-2.01	5.48	HOME study	WC (cm)	log2	change per interquartile range	3.1	4.4	Median	74.4	Mean	NA	NA	NA	NA
PFNA_prenatal_WC_both_sexes	prenatal	PFNA	WC	Liu et al., 2020	212	del	12 y	12	144	4382.9064	both_sexes	0.73	-2.16	3.63	HOME study	WC (cm)	log2	change per interquartile range	0.3	0.4	Median	72.2	Mean	NA	NA	NA	NA
PFNA_prenatal_WC_boys	prenatal	PFNA	WC	Liu et al., 2020	96	del	12 y	12	144	4382.9064	boys	1.91	-1.84	5.67	HOME study	WC (cm)	log2	change per interquartile range	0.3	0.5	Median	69.5	Mean	NA	NA	NA	NA
PFNA_prenatal_WC_girls	prenatal	PFNA	WC	Liu et al., 2020	116	del	12 y	12	144	4382.9064	girls	-0.17	-4.71	4.36	HOME study	WC (cm)	log2	change per interquartile range	0.3	0.4	Median	74.4	Mean	NA	NA	NA	NA
PFHxS_prenatal_WC_both_sexes	prenatal	PFHxS	WC	Liu et al., 2020	212	del	12 y	12	144	4382.9064	both_sexes	2.58	-0.4	5.55	HOME study	WC (cm)	log2	change per interquartile range	0.7	0.6	Median	72.2	Mean	NA	NA	NA	NA
PFHxS_prenatal_WC_boys	prenatal	PFHxS	WC	Liu et al., 2020	96	del	12 y	12	144	4382.9064	boys	2.5	-1.2	6.21	HOME study	WC (cm)	log2	change per interquartile range	0.6	0.6	Median	69.5	Mean	NA	NA	NA	NA
PFHxS_prenatal_WC_girls	prenatal	PFHxS	WC	Liu et al., 2020	116	del	12 y	12	144	4382.9064	girls	2.53	-1.27	6.32	HOME study	WC (cm)	log2	change per interquartile range	0.7	0.7	Median	74.4	Mean	NA	NA	NA	NA
PFOA_children_BMI_both_sexes	children	PFOA	BMI	Liu et al., 2020	182	12 y	12 y	12	144	4382.9064	both_sexes	-0.26	-0.63	0.11	HOME study	BMI z-scores	log2	change per interquartile range	0.7	1.3	Median	NA	NA	NA	NA	NA	NA
PFOA_children_BMI_boys	children	PFOA	BMI	Liu et al., 2020	85	12 y	12 y	12	144	4382.9064	boys	-0.2	-0.75	0.35	HOME study	BMI z-scores	log2	change per interquartile range	0.7	1.4	Median	NA	NA	NA	NA	NA	NA
PFOA_children_BMI_girls	children	PFOA	BMI	Liu et al., 2020	97	12 y	12 y	12	144	4382.9064	girls	-0.23	-0.68	0.21	HOME study	BMI z-scores	log2	change per interquartile range	0.6	1.3	Median	NA	NA	NA	NA	NA	NA
PFOS_children_BMI_both_sexes	children	PFOS	BMI	Liu et al., 2020	182	12 y	12 y	12	144	4382.9064	both_sexes	-0.17	-0.51	0.17	HOME study	BMI z-scores	log2	change per interquartile range	1.4	2.4	Median	NA	NA	NA	NA	NA	NA
PFOS_children_BMI_boys	children	PFOS	BMI	Liu et al., 2020	85	12 y	12 y	12	144	4382.9064	boys	-0.25	-0.86	0.36	HOME study	BMI z-scores	log2	change per interquartile range	1.2	2.5	Median	NA	NA	NA	NA	NA	NA
PFOS_children_BMI_girls	children	PFOS	BMI	Liu et al., 2020	97	12 y	12 y	12	144	4382.9064	girls	-0.02	-0.39	0.36	HOME study	BMI z-scores	log2	change per interquartile range	1.5	2.3	Median	NA	NA	NA	NA	NA	NA
PFNA_children_BMI_both_sexes	children	PFNA	BMI	Liu et al., 2020	182	12 y	12 y	12	144	4382.9064	both_sexes	0.03	-0.18	0.25	HOME study	BMI z-scores	log2	change per interquartile range	0.2	0.3	Median	NA	NA	NA	NA	NA	NA
PFHxS_children_BMI_both_sexes	children	PFHxS	BMI	Liu et al., 2020	182	12 y	12 y	12	144	4382.9064	both_sexes	0.09	-0.14	0.31	HOME study	BMI z-scores	log2	change per interquartile range	0.5	0.7	Median	NA	NA	NA	NA	NA	NA
PFHxS_children_BMI_boys	children	PFHxS	BMI	Liu et al., 2020	85	12 y	12 y	12	144	4382.9064	boys	-0.03	-0.45	0.39	HOME study	BMI z-scores	log2	change per interquartile range	0.4	0.7	Median	NA	NA	NA	NA	NA	NA
PFHxS_children_BMI_girls	children	PFHxS	BMI	Liu et al., 2020	97	12 y	12 y	12	144	4382.9064	girls	0.14	-0.11	0.4	HOME study	BMI z-scores	log2	change per interquartile range	0.5	0.7	Median	NA	NA	NA	NA	NA	NA
PFOA_children_BMI_both_sexes	children	PFOA	BMI	Timmermann et al., 2014	414	8-10 y	8-10 y	9	108	3287.1798	both_sexes	0.9	-2.3	4	EYHS	BMI (kg/m2)	log10	% change in the outcome	NA	9.3	Median	16.7	Median	NA	NA	NA	NA
PFOS_children_BMI_both_sexes	children	PFOS	BMI	Timmermann et al., 2014	414	8-10 y	8-10 y	9	108	3287.1798	both_sexes	0.2	-0.6	0.9	EYHS	BMI (kg/m2)	log10	% change in the outcome	NA	41.5	Median	16.7	Median	NA	NA	NA	NA
PFOA_prenatal_BMI_boys	prenatal	PFOA	BMI	Andersen et al., 2013	400	1st tr gest, 2nd tr gest, del	7 y	7	84	2556.6954	boys	-0.03	-0.071	0.012	Danish National Birth Cohort	BMI z-scores	unit	continous	NA	NA	NA	NA	NA	NA	NA	NA	NA
PFOS_prenatal_BMI_boys	prenatal	PFOS	BMI	Andersen et al., 2013	400	1st tr gest, 2nd tr gest, del	7 y	7	84	2556.6954	boys	-0.005	-0.012	0.002	Danish National Birth Cohort	BMI z-scores	unit	continous	NA	NA	NA	NA	NA	NA	NA	NA	NA
PFOA_prenatal_WC_boys	prenatal	PFOA	WC	Andersen et al., 2013	396	1st tr gest, 2nd tr gest, del	7 y	7	84	2556.6954	boys	-0.021	-0.065	0.023	Danish National Birth Cohort	WC z-scores	unit	continous	NA	NA	NA	NA	NA	NA	NA	NA	NA
PFOS_prenatal_WC_boys	prenatal	PFOS	WC	Andersen et al., 2013	396	1st tr gest, 2nd tr gest, del	7 y	7	84	2556.6954	boys	-0.001	-0.009	0.006	Danish National Birth Cohort	WC z-scores	unit	continous	NA	NA	NA	NA	NA	NA	NA	NA	NA
PFOA_prenatal_BMI_girls	prenatal	PFOA	BMI	Andersen et al., 2013	387	1st tr gest, 2nd tr gest, del	7 y	7	84	2556.6954	girls	-0.011	-0.053	0.032	Danish National Birth Cohort	BMI z-scores	unit	continous	NA	NA	NA	NA	NA	NA	NA	NA	NA
PFOS_prenatal_BMI_girls	prenatal	PFOS	BMI	Andersen et al., 2013	387	1st tr gest, 2nd tr gest, del	7 y	7	84	2556.6954	girls	-0.003	-0.01	0.005	Danish National Birth Cohort	BMI z-scores	unit	continous	NA	NA	NA	NA	NA	NA	NA	NA	NA
PFOA_prenatal_WC_girls	prenatal	PFOA	WC	Andersen et al., 2013	393	1st tr gest, 2nd tr gest, del	7 y	7	84	2556.6954	girls	0.003	-0.04	0.046	Danish National Birth Cohort	WC z-scores	unit	continous	NA	NA	NA	NA	NA	NA	NA	NA	NA
PFOS_prenatal_WC_girls	prenatal	PFOS	WC	Andersen et al., 2013	393	1st tr gest, 2nd tr gest, del	7 y	7	84	2556.6954	girls	-0.001	-0.009	0.007	Danish National Birth Cohort	WC z-scores	unit	continous	NA	NA	NA	NA	NA	NA	NA	NA	NA
PFOS_prenatal_BMI_both_sexes	prenatal	PFOS	BMI	Mora et al., 2017	871	9.6 w gest	7.7 y	7.7	92.4	2812.36494	both_sexes	0.08	0.01	0.14	Project Viva	BMI z-scores	unit	change per interquartile range	15.4	NA	NA	NA	NA	NA	NA	NA	NA
PFOS_prenatal_BMI_boys	prenatal	PFOS	BMI	Mora et al., 2017	450	9.6 w gest	7.7 y	7.7	92.4	2812.36494	boys	0.04	-0.06	0.14	Project Viva	BMI z-scores	unit	change per interquartile range	15.4	NA	NA	NA	NA	NA	NA	NA	NA
PFOS_prenatal_BMI_girls	prenatal	PFOS	BMI	Mora et al., 2017	421	9.6 w gest	7.7 y	7.7	92.4	2812.36494	girls	0.1	0	0.19	Project Viva	BMI z-scores	unit	change per interquartile range	15.4	NA	NA	NA	NA	NA	NA	NA	NA
PFOA_prenatal_BMI_both_sexes	prenatal	PFOA	BMI	Mora et al., 2017	871	9.6 w gest	7.7 y	7.7	92.4	2812.36494	both_sexes	0.05	-0.03	0.13	Project Viva	BMI z-scores	unit	change per interquartile range	3.7	NA	NA	NA	NA	NA	NA	NA	NA
PFOA_prenatal_BMI_boys	prenatal	PFOA	BMI	Mora et al., 2017	450	9.6 w gest	7.7 y	7.7	92.4	2812.36494	boys	-0.04	-0.17	0.08	Project Viva	BMI z-scores	unit	change per interquartile range	3.7	NA	NA	NA	NA	NA	NA	NA	NA
PFOA_prenatal_BMI_girls	prenatal	PFOA	BMI	Mora et al., 2017	421	9.6 w gest	7.7 y	7.7	92.4	2812.36494	girls	0.1	0	0.2	Project Viva	BMI z-scores	unit	change per interquartile range	3.7	NA	NA	NA	NA	NA	NA	NA	NA
PFHxS_prenatal_BMI_both_sexes	prenatal	PFHxS	BMI	Mora et al., 2017	871	9.6 w gest	7.7 y	7.7	92.4	2812.36494	both_sexes	0.01	-0.03	0.05	Project Viva	BMI z-scores	unit	change per interquartile range	2.1	NA	NA	NA	NA	NA	NA	NA	NA
PFHxS_prenatal_BMI_boys	prenatal	PFHxS	BMI	Mora et al., 2017	450	9.6 w gest	7.7 y	7.7	92.4	2812.36494	boys	-0.01	-0.07	0.06	Project Viva	BMI z-scores	unit	change per interquartile range	2.1	NA	NA	NA	NA	NA	NA	NA	NA
PFHxS_prenatal_BMI_girls	prenatal	PFHxS	BMI	Mora et al., 2017	421	9.6 w gest	7.7 y	7.7	92.4	2812.36494	girls	0.02	-0.04	0.07	Project Viva	BMI z-scores	unit	change per interquartile range	2.1	NA	NA	NA	NA	NA	NA	NA	NA
PFNA_prenatal_BMI_both_sexes	prenatal	PFNA	BMI	Mora et al., 2017	871	9.6 w gest	7.7 y	7.7	92.4	2812.36494	both_sexes	0.05	-0.01	0.12	Project Viva	BMI z-scores	unit	change per interquartile range	0.4	NA	NA	NA	NA	NA	NA	NA	NA
PFNA_prenatal_BMI_boys	prenatal	PFNA	BMI	Mora et al., 2017	450	9.6 w gest	7.7 y	7.7	92.4	2812.36494	boys	0.02	-0.08	0.12	Project Viva	BMI z-scores	unit	change per interquartile range	0.4	NA	NA	NA	NA	NA	NA	NA	NA
PFNA_prenatal_BMI_girls	prenatal	PFNA	BMI	Mora et al., 2017	421	9.6 w gest	7.7 y	7.7	92.4	2812.36494	girls	0.08	-0.01	0.17	Project Viva	BMI z-scores	unit	change per interquartile range	0.4	NA	NA	NA	NA	NA	NA	NA	NA
PFOS_prenatal_WC_both_sexes	prenatal	PFOS	WC	Mora et al., 2017	873	9.6 w gest	7.7 y	7.7	92.4	2812.36494	both_sexes	0.41	-0.12	0.95	Project Viva	WC (cm)	unit	change per interquartile range	15.4	NA	NA	58.3	Median	NA	NA	NA	NA
PFOS_prenatal_WC_boys	prenatal	PFOS	WC	Mora et al., 2017	453	9.6 w gest	7.7 y	7.7	92.4	2812.36494	boys	-0.01	-0.79	0.77	Project Viva	WC (cm)	unit	change per interquartile range	15.4	NA	NA	58.3	Median	NA	NA	NA	NA
PFOS_prenatal_WC_girls	prenatal	PFOS	WC	Mora et al., 2017	420	9.6 w gest	7.7 y	7.7	92.4	2812.36494	girls	0.69	-0.06	1.43	Project Viva	WC (cm)	unit	change per interquartile range	15.4	NA	NA	58.3	Median	NA	NA	NA	NA
PFOA_prenatal_WC_both_sexes	prenatal	PFOA	WC	Mora et al., 2017	873	9.6 w gest	7.7 y	7.7	92.4	2812.36494	both_sexes	0.27	-0.33	0.88	Project Viva	WC (cm)	unit	change per interquartile range	3.7	NA	NA	58.3	Median	NA	NA	NA	NA
PFOA_prenatal_WC_boys	prenatal	PFOA	WC	Mora et al., 2017	453	9.6 w gest	7.7 y	7.7	92.4	2812.36494	boys	-0.32	-1.33	0.68	Project Viva	WC (cm)	unit	change per interquartile range	3.7	NA	NA	58.3	Median	NA	NA	NA	NA
PFOA_prenatal_WC_girls	prenatal	PFOA	WC	Mora et al., 2017	420	9.6 w gest	7.7 y	7.7	92.4	2812.36494	girls	0.57	-0.18	1.32	Project Viva	WC (cm)	unit	change per interquartile range	3.7	NA	NA	58.3	Median	NA	NA	NA	NA
PFHxS_prenatal_WC_both_sexes	prenatal	PFHxS	WC	Mora et al., 2017	873	9.6 w gest	7.7 y	7.7	92.4	2812.36494	both_sexes	0.12	-0.2	0.45	Project Viva	WC (cm)	unit	change per interquartile range	2.1	NA	NA	58.3	Median	NA	NA	NA	NA
PFHxS_prenatal_WC_boys	prenatal	PFHxS	WC	Mora et al., 2017	453	9.6 w gest	7.7 y	7.7	92.4	2812.36494	boys	-0.15	-0.66	0.36	Project Viva	WC (cm)	unit	change per interquartile range	2.1	NA	NA	58.3	Median	NA	NA	NA	NA
PFHxS_prenatal_WC_girls	prenatal	PFHxS	WC	Mora et al., 2017	420	9.6 w gest	7.7 y	7.7	92.4	2812.36494	girls	0.26	-0.16	0.69	Project Viva	WC (cm)	unit	change per interquartile range	2.1	NA	NA	58.3	Median	NA	NA	NA	NA
PFNA_prenatal_WC_both_sexes	prenatal	PFNA	WC	Mora et al., 2017	873	9.6 w gest	7.7 y	7.7	92.4	2812.36494	both_sexes	0.38	-0.13	0.89	Project Viva	WC (cm)	unit	change per interquartile range	0.4	NA	NA	58.3	Median	NA	NA	NA	NA
PFNA_prenatal_WC_boys	prenatal	PFNA	WC	Mora et al., 2017	453	9.6 w gest	7.7 y	7.7	92.4	2812.36494	boys	0.13	-0.65	0.9	Project Viva	WC (cm)	unit	change per interquartile range	0.4	NA	NA	58.3	Median	NA	NA	NA	NA
PFNA_prenatal_WC_girls	prenatal	PFNA	WC	Mora et al., 2017	420	9.6 w gest	7.7 y	7.7	92.4	2812.36494	girls	0.59	-0.09	1.27	Project Viva	WC (cm)	unit	change per interquartile range	0.4	NA	NA	58.3	Median	NA	NA	NA	NA
PFHxS_prenatal_BMI_both_sexes	prenatal	PFHxS	BMI	Jensen et al., 2020	593	before 16 w gest	3 m, 18 m	0.875	10.5	319.586925	both_sexes	0.04	-0.16	0.24	OCC	BMI SDS	unit	continous	NA	NA	NA	NA	NA	NA	NA	NA	NA
PFHxS_prenatal_BMI_girls	prenatal	PFHxS	BMI	Jensen et al., 2020	275	before 16 w gest	3 m, 18 m	0.875	10.5	319.586925	girls	0.03	-0.19	0.24	OCC	BMI SDS	unit	continous	NA	NA	NA	NA	NA	NA	NA	NA	NA
PFHxS_prenatal_BMI_boys	prenatal	PFHxS	BMI	Jensen et al., 2020	318	before 16 w gest	3 m, 18 m	0.875	10.5	319.586925	boys	0.13	-0.34	0.6	OCC	BMI SDS	unit	continous	NA	NA	NA	NA	NA	NA	NA	NA	NA
PFOS_prenatal_BMI_both_sexes	prenatal	PFOS	BMI	Jensen et al., 2020	593	before 16 w gest	3 m, 18 m	0.875	10.5	319.586925	both_sexes	-0.01	-0.03	0.01	OCC	BMI SDS	unit	continous	NA	NA	NA	NA	NA	NA	NA	NA	NA
PFOS_prenatal_BMI_girls	prenatal	PFOS	BMI	Jensen et al., 2020	275	before 16 w gest	3 m, 18 m	0.875	10.5	319.586925	girls	-0.01	-0.04	0.02	OCC	BMI SDS	unit	continous	NA	NA	NA	NA	NA	NA	NA	NA	NA
PFOS_prenatal_BMI_boys	prenatal	PFOS	BMI	Jensen et al., 2020	318	before 16 w gest	3 m, 18 m	0.875	10.5	319.586925	boys	-0.004	-0.03	0.02	OCC	BMI SDS	unit	continous	NA	NA	NA	NA	NA	NA	NA	NA	NA
PFOA_prenatal_BMI_both_sexes	prenatal	PFOA	BMI	Jensen et al., 2020	593	before 16 w gest	3 m, 18 m	0.875	10.5	319.586925	both_sexes	0.04	-0.01	0.1	OCC	BMI SDS	unit	continous	NA	NA	NA	NA	NA	NA	NA	NA	NA
PFOA_prenatal_BMI_girls	prenatal	PFOA	BMI	Jensen et al., 2020	275	before 16 w gest	3 m, 18 m	0.875	10.5	319.586925	girls	0.06	-0.02	0.14	OCC	BMI SDS	unit	continous	NA	NA	NA	NA	NA	NA	NA	NA	NA
PFOA_prenatal_BMI_boys	prenatal	PFOA	BMI	Jensen et al., 2020	318	before 16 w gest	3 m, 18 m	0.875	10.5	319.586925	boys	0.03	-0.04	0.11	OCC	BMI SDS	unit	continous	NA	NA	NA	NA	NA	NA	NA	NA	NA
PFNA_prenatal_BMI_both_sexes	prenatal	PFNA	BMI	Jensen et al., 2020	593	before 16 w gest	3 m, 18 m	0.875	10.5	319.586925	both_sexes	0.18	0.02	0.34	OCC	BMI SDS	unit	continous	NA	NA	NA	NA	NA	NA	NA	NA	NA
PFNA_prenatal_BMI_girls	prenatal	PFNA	BMI	Jensen et al., 2020	275	before 16 w gest	3 m, 18 m	0.875	10.5	319.586925	girls	0.26	0.03	0.49	OCC	BMI SDS	unit	continous	NA	NA	NA	NA	NA	NA	NA	NA	NA
PFNA_prenatal_BMI_boys	prenatal	PFNA	BMI	Jensen et al., 2020	318	before 16 w gest	3 m, 18 m	0.875	10.5	319.586925	boys	0.1	-0.12	0.33	OCC	BMI SDS	unit	continous	NA	NA	NA	NA	NA	NA	NA	NA	NA
PFDA_prenatal_BMI_both_sexes	prenatal	PFDA	BMI	Jensen et al., 2020	593	before 16 w gest	3 m, 18 m	0.875	10.5	319.586925	both_sexes	0.42	0.01	0.84	OCC	BMI SDS	unit	continous	NA	NA	NA	NA	NA	NA	NA	NA	NA
PFDA_prenatal_BMI_girls	prenatal	PFDA	BMI	Jensen et al., 2020	275	before 16 w gest	3 m, 18 m	0.875	10.5	319.586925	girls	0.58	-0.03	1.19	OCC	BMI SDS	unit	continous	NA	NA	NA	NA	NA	NA	NA	NA	NA
PFDA_prenatal_BMI_boys	prenatal	PFDA	BMI	Jensen et al., 2020	318	before 16 w gest	3 m, 18 m	0.875	10.5	319.586925	boys	0.24	-0.31	0.8	OCC	BMI SDS	unit	continous	NA	NA	NA	NA	NA	NA	NA	NA	NA
PFHxS_prenatal_WC_both_sexes	prenatal	PFHxS	WC	Jensen et al., 2020	589	before 16 w gest	3m, 18 m	0.875	10.5	319.586925	both_sexes	0.01	-0.18	0.19	OCC	WC SDS	unit	continous	NA	NA	NA	NA	NA	NA	NA	NA	NA
PFHxS_prenatal_WC_girls	prenatal	PFHxS	WC	Jensen et al., 2020	274	before 16 w gest	3m, 18 m	0.875	10.5	319.586925	girls	0.02	-0.19	0.22	OCC	WC SDS	unit	continous	NA	NA	NA	NA	NA	NA	NA	NA	NA
PFHxS_prenatal_WC_boys	prenatal	PFHxS	WC	Jensen et al., 2020	315	before 16 w gest	3m, 18 m	0.875	10.5	319.586925	boys	-0.05	-0.49	0.39	OCC	WC SDS	unit	continous	NA	NA	NA	NA	NA	NA	NA	NA	NA
PFOS_prenatal_WC_both_sexes	prenatal	PFOS	WC	Jensen et al., 2020	589	before 16 w gest	3 m, 18 m	0.875	10.5	319.586925	both_sexes	-0.01	-0.03	0.01	OCC	WC SDS	unit	continous	NA	NA	NA	NA	NA	NA	NA	NA	NA
PFOS_prenatal_WC_girls	prenatal	PFOS	WC	Jensen et al., 2020	274	before 16 w gest	3 m, 18 m	0.875	10.5	319.586925	girls	-0.01	-0.04	0.01	OCC	WC SDS	unit	continous	NA	NA	NA	NA	NA	NA	NA	NA	NA
PFOS_prenatal_WC_boys	prenatal	PFOS	WC	Jensen et al., 2020	315	before 16 w gest	3 m, 18 m	0.875	10.5	319.586925	boys	-0.01	-0.03	0.02	OCC	WC SDS	unit	continous	NA	NA	NA	NA	NA	NA	NA	NA	NA
PFOA_prenatal_WC_both_sexes	prenatal	PFOA	WC	Jensen et al., 2020	589	before 16 w gest	3 m, 18 m	0.875	10.5	319.586925	both_sexes	0.01	-0.04	0.07	OCC	WC SDS	unit	continous	NA	NA	NA	NA	NA	NA	NA	NA	NA
PFOA_prenatal_WC_girls	prenatal	PFOA	WC	Jensen et al., 2020	274	before 16 w gest	3 m, 18 m	0.875	10.5	319.586925	girls	-0.01	-0.09	0.07	OCC	WC SDS	unit	continous	NA	NA	NA	NA	NA	NA	NA	NA	NA
PFOA_prenatal_WC_boys	prenatal	PFOA	WC	Jensen et al., 2020	315	before 16 w gest	3 m, 18 m	0.875	10.5	319.586925	boys	0.03	-0.04	0.11	OCC	WC SDS	unit	continous	NA	NA	NA	NA	NA	NA	NA	NA	NA
PFNA_prenatal_WC_both_sexes	prenatal	PFNA	WC	Jensen et al., 2020	589	before 16 w gest	3m, 18 m	0.875	10.5	319.586925	both_sexes	0.09	-0.06	0.24	OCC	WC SDS	unit	continous	NA	NA	NA	NA	NA	NA	NA	NA	NA
PFNA_prenatal_WC_girls	prenatal	PFNA	WC	Jensen et al., 2020	274	before 16 w gest	3m, 18 m	0.875	10.5	319.586925	girls	0.14	-0.08	0.35	OCC	WC SDS	unit	continous	NA	NA	NA	NA	NA	NA	NA	NA	NA
PFNA_prenatal_WC_boys	prenatal	PFNA	WC	Jensen et al., 2020	315	before 16 w gest	3m, 18 m	0.875	10.5	319.586925	boys	0.04	-0.17	0.25	OCC	WC SDS	unit	continous	NA	NA	NA	NA	NA	NA	NA	NA	NA
PFDA_prenatal_WC_both_sexes	prenatal	PFDA	WC	Jensen et al., 2020	589	before 16 w gest	3m, 18 m	0.875	10.5	319.586925	both_sexes	0.1	-0.28	0.49	OCC	WC SDS	unit	continous	NA	NA	NA	NA	NA	NA	NA	NA	NA
PFDA_prenatal_WC_girls	prenatal	PFDA	WC	Jensen et al., 2020	274	before 16 w gest	3m, 18 m	0.875	10.5	319.586925	girls	0.07	-0.5	0.65	OCC	WC SDS	unit	continous	NA	NA	NA	NA	NA	NA	NA	NA	NA
PFDA_prenatal_WC_boys	prenatal	PFDA	WC	Jensen et al., 2020	315	before 16 w gest	3m, 18 m	0.875	10.5	319.586925	boys	0.13	-0.38	0.64	OCC	WC SDS	unit	continous	NA	NA	NA	NA	NA	NA	NA	NA	NA
PFOA_prenatal_BMI_both_sexes	prenatal	PFOA	BMI	Chen et al., 2019	404	del	5 y	5	60	1826.211	both_sexes	0.11	-0.22	0.44	Shanghai Prenatal Cohort	BMI (kg/m2)	log10	continous	NA	7.63	Mean	15.7	Mean	NA	NA	NA	NA
PFOS_prenatal_BMI_both_sexes	prenatal	PFOS	BMI	Chen et al., 2019	404	del	5 y	5	60	1826.211	both_sexes	-0.02	-0.36	0.31	Shanghai Prenatal Cohort	BMI (kg/m2)	log10	continous	NA	2.89	Mean	15.7	Mean	NA	NA	NA	NA
PFNA_prenatal_BMI_both_sexes	prenatal	PFNA	BMI	Chen et al., 2019	404	del	5 y	5	60	1826.211	both_sexes	-0.03	-0.44	0.38	Shanghai Prenatal Cohort	BMI (kg/m2)	log10	continous	NA	0.7	Mean	15.7	Mean	NA	NA	NA	NA
PFDA_prenatal_BMI_both_sexes	prenatal	PFDA	BMI	Chen et al., 2019	404	del	5 y	5	60	1826.211	both_sexes	-0.07	-0.28	0.15	Shanghai Prenatal Cohort	BMI (kg/m2)	log10	continous	NA	0.43	Mean	15.7	Mean	NA	NA	NA	NA
PFUA_prenatal_BMI_both_sexes	prenatal	PFUA	BMI	Chen et al., 2019	404	del	5 y	5	60	1826.211	both_sexes	-0.15	-0.46	0.16	Shanghai Prenatal Cohort	BMI (kg/m2)	log10	continous	NA	0.43	Mean	15.7	Mean	NA	NA	NA	NA
PFDoA_prenatal_BMI_both_sexes	prenatal	PFDoA	BMI	Chen et al., 2019	404	del	5 y	5	60	1826.211	both_sexes	-0.002	-0.31	0.3	Shanghai Prenatal Cohort	BMI (kg/m2)	log10	continous	NA	0.1	Mean	15.7	Mean	NA	NA	NA	NA
PFHxS_prenatal_BMI_both_sexes	prenatal	PFHxS	BMI	Chen et al., 2019	404	del	5 y	5	60	1826.211	both_sexes	-0.08	-0.55	0.4	Shanghai Prenatal Cohort	BMI (kg/m2)	log10	continous	NA	0.18	Mean	15.7	Mean	NA	NA	NA	NA
PFOA_prenatal_BMI_boys	prenatal	PFOA	BMI	Chen et al., 2019	208	del	5 y	5	60	1826.211	boys	0.2	-0.3	0.69	Shanghai Prenatal Cohort	BMI (kg/m2)	log10	continous	NA	8.02	Mean	15.9	Mean	NA	NA	NA	NA
PFOS_prenatal_BMI_boys	prenatal	PFOS	BMI	Chen et al., 2019	208	del	5 y	5	60	1826.211	boys	0.1	-0.4	0.6	Shanghai Prenatal Cohort	BMI (kg/m2)	log10	continous	NA	3.13	Mean	15.9	Mean	NA	NA	NA	NA
PFNA_prenatal_BMI_boys	prenatal	PFNA	BMI	Chen et al., 2019	208	del	5 y	5	60	1826.211	boys	0.18	-0.44	0.79	Shanghai Prenatal Cohort	BMI (kg/m2)	log10	continous	NA	0.7	Mean	15.9	Mean	NA	NA	NA	NA
PFDA_prenatal_BMI_boys	prenatal	PFDA	BMI	Chen et al., 2019	208	del	5 y	5	60	1826.211	boys	0.11	-0.25	0.46	Shanghai Prenatal Cohort	BMI (kg/m2)	log10	continous	NA	0.45	Mean	15.9	Mean	NA	NA	NA	NA
PFUA_prenatal_BMI_boys	prenatal	PFUA	BMI	Chen et al., 2019	208	del	5 y	5	60	1826.211	boys	0.13	-0.37	0.63	Shanghai Prenatal Cohort	BMI (kg/m2)	log10	continous	NA	0.45	Mean	15.9	Mean	NA	NA	NA	NA
PFDoA_prenatal_BMI_boys	prenatal	PFDoA	BMI	Chen et al., 2019	208	del	5 y	5	60	1826.211	boys	0.17	-0.3	0.65	Shanghai Prenatal Cohort	BMI (kg/m2)	log10	continous	NA	0.1	Mean	15.9	Mean	NA	NA	NA	NA
PFHxS_prenatal_BMI_boys	prenatal	PFHxS	BMI	Chen et al., 2019	208	del	5 y	5	60	1826.211	boys	0.36	-0.34	1.07	Shanghai Prenatal Cohort	BMI (kg/m2)	log10	continous	NA	0.18	Mean	15.9	Mean	NA	NA	NA	NA
PFOA_prenatal_BMI_girls	prenatal	PFOA	BMI	Chen et al., 2019	196	del	5 y	5	60	1826.211	girls	0.07	-0.4	0.53	Shanghai Prenatal Cohort	BMI (kg/m2)	log10	continous	NA	7.21	Mean	15.4	Mean	NA	NA	NA	NA
PFOS_prenatal_BMI_girls	prenatal	PFOS	BMI	Chen et al., 2019	196	del	5 y	5	60	1826.211	girls	-0.07	-0.51	0.37	Shanghai Prenatal Cohort	BMI (kg/m2)	log10	continous	NA	2.64	Mean	15.4	Mean	NA	NA	NA	NA
PFNA_prenatal_BMI_girls	prenatal	PFNA	BMI	Chen et al., 2019	196	del	5 y	5	60	1826.211	girls	-0.13	-0.69	0.43	Shanghai Prenatal Cohort	BMI (kg/m2)	log10	continous	NA	0.7	Mean	15.4	Mean	NA	NA	NA	NA
PFDA_prenatal_BMI_girls	prenatal	PFDA	BMI	Chen et al., 2019	196	del	5 y	5	60	1826.211	girls	-0.15	-0.43	0.12	Shanghai Prenatal Cohort	BMI (kg/m2)	log10	continous	NA	0.4	Mean	15.9	Mean	NA	NA	NA	NA
PFUA_prenatal_BMI_girls	prenatal	PFUA	BMI	Chen et al., 2019	196	del	5 y	5	60	1826.211	girls	-0.3	-0.68	0.08	Shanghai Prenatal Cohort	BMI (kg/m2)	log10	continous	NA	0.42	Mean	15.9	Mean	NA	NA	NA	NA
PFDoA_prenatal_BMI_girls	prenatal	PFDoA	BMI	Chen et al., 2019	196	del	5 y	5	60	1826.211	girls	-0.13	-0.53	0.27	Shanghai Prenatal Cohort	BMI (kg/m2)	log10	continous	NA	0.1	Mean	15.9	Mean	NA	NA	NA	NA
PFHxS_prenatal_BMI_girls	prenatal	PFHxS	BMI	Chen et al., 2019	196	del	5 y	5	60	1826.211	girls	-0.46	-1.11	0.18	Shanghai Prenatal Cohort	BMI (kg/m2)	log10	continous	NA	0.17	Mean	15.4	Mean	NA	NA	NA	NA
PFOA_prenatal_WC_both_sexes	prenatal	PFOA	WC	Chen et al., 2019	404	del	5 y	5	60	1826.211	both_sexes	0.21	-0.71	1.12	Shanghai Prenatal Cohort	WC (cm)	log10	continous	NA	7.63	Mean	52.1	Mean	NA	NA	NA	NA
PFOS_prenatal_WC_both_sexes	prenatal	PFOS	WC	Chen et al., 2019	404	del	5 y	5	60	1826.211	both_sexes	-0.23	-1.15	0.69	Shanghai Prenatal Cohort	WC (cm)	log10	continous	NA	2.89	Mean	52.1	Mean	NA	NA	NA	NA
PFNA_prenatal_WC_both_sexes	prenatal	PFNA	WC	Chen et al., 2019	404	del	5 y	5	60	1826.211	both_sexes	-0.17	-1.31	0.97	Shanghai Prenatal Cohort	WC (cm)	log10	continous	NA	0.7	Mean	52.1	Mean	NA	NA	NA	NA
PFDA_prenatal_WC_both_sexes	prenatal	PFDA	WC	Chen et al., 2019	404	del	5 y	5	60	1826.211	both_sexes	-0.36	-0.96	0.24	Shanghai Prenatal Cohort	WC (cm)	log10	continous	NA	0.43	Mean	52.1	Mean	NA	NA	NA	NA
PFHxS_prenatal_WC_both_sexes	prenatal	PFHxS	WC	Chen et al., 2019	404	del	5 y	5	60	1826.211	both_sexes	-0.29	-1.62	1.03	Shanghai Prenatal Cohort	WC (cm)	log10	continous	NA	0.18	Mean	52.1	Mean	NA	NA	NA	NA
PFOA_prenatal_WC_boys	prenatal	PFOA	WC	Chen et al., 2019	208	del	5 y	5	60	1826.211	boys	0.004	-1.32	1.33	Shanghai Prenatal Cohort	WC (cm)	log10	continous	NA	8.02	Mean	52.3	Mean	NA	NA	NA	NA
PFOS_prenatal_WC_boys	prenatal	PFOS	WC	Chen et al., 2019	208	del	5 y	5	60	1826.211	boys	0.22	-1.11	1.56	Shanghai Prenatal Cohort	WC (cm)	log10	continous	NA	3.13	Mean	52.3	Mean	NA	NA	NA	NA
PFNA_prenatal_WC_boys	prenatal	PFNA	WC	Chen et al., 2019	208	del	5 y	5	60	1826.211	boys	0.51	-1.13	2.15	Shanghai Prenatal Cohort	WC (cm)	log10	continous	NA	0.7	Mean	52.3	Mean	NA	NA	NA	NA
PFDA_prenatal_WC_boys	prenatal	PFDA	WC	Chen et al., 2019	208	del	5 y	5	60	1826.211	boys	0.19	-0.75	1.03	Shanghai Prenatal Cohort	WC (cm)	log10	continous	NA	0.45	Mean	52.3	Mean	NA	NA	NA	NA
PFHxS_prenatal_WC_boys	prenatal	PFHxS	WC	Chen et al., 2019	208	del	5 y	5	60	1826.211	boys	0.63	-1.25	2.52	Shanghai Prenatal Cohort	WC (cm)	log10	continous	NA	0.18	Mean	52.3	Mean	NA	NA	NA	NA
PFOA_prenatal_WC_girls	prenatal	PFOA	WC	Chen et al., 2019	196	del	5 y	5	60	1826.211	girls	0.55	-0.79	1.89	Shanghai Prenatal Cohort	WC (cm)	log10	continous	NA	7.21	Mean	51.8	Mean	NA	NA	NA	NA
PFOS_prenatal_WC_girls	prenatal	PFOS	WC	Chen et al., 2019	196	del	5 y	5	60	1826.211	girls	-0.56	-1.85	0.74	Shanghai Prenatal Cohort	WC (cm)	log10	continous	NA	2.64	Mean	51.8	Mean	NA	NA	NA	NA
PFNA_prenatal_WC_girls	prenatal	PFNA	WC	Chen et al., 2019	196	del	5 y	5	60	1826.211	girls	-0.72	-2.35	0.91	Shanghai Prenatal Cohort	WC (cm)	log10	continous	NA	0.7	Mean	51.8	Mean	NA	NA	NA	NA
PFDA_prenatal_WC_girls	prenatal	PFDA	WC	Chen et al., 2019	196	del	5 y	5	60	1826.211	girls	-0.7	-1.49	0.09	Shanghai Prenatal Cohort	WC (cm)	log10	continous	NA	0.4	Mean	51.8	Mean	NA	NA	NA	NA
PFHxS_prenatal_WC_girls	prenatal	PFHxS	WC	Chen et al., 2019	196	del	5 y	5	60	1826.211	girls	-1.17	-3.07	0.74	Shanghai Prenatal Cohort	WC (cm)	log10	continous	NA	0.17	Mean	51.8	Mean	NA	NA	NA	NA
PFUA_prenatal_WC_both_sexes	prenatal	PFUA	WC	Chen et al., 2019	404	del	5 y	5	60	1826.211	both_sexes	-0.53	-1.38	0.32	Shanghai Prenatal Cohort	WC (cm)	log10	continous	NA	0.43	Mean	52.1	Mean	NA	NA	NA	NA
PFUA_prenatal_WC_boys	prenatal	PFUA	WC	Chen et al., 2019	208	del	5 y	5	60	1826.211	boys	0.07	-1.26	1.4	Shanghai Prenatal Cohort	WC (cm)	log10	continous	NA	0.45	Mean	52.3	Mean	NA	NA	NA	NA
PFUA_prenatal_WC_girls	prenatal	PFUA	WC	Chen et al., 2019	196	del	5 y	5	60	1826.211	girls	-0.9	-2.01	0.22	Shanghai Prenatal Cohort	WC (cm)	log10	continous	NA	0.42	Mean	51.8	Mean	NA	NA	NA	NA
PFBS_prenatal_BMI_both_sexes	prenatal	PFBS	BMI	Chen et al., 2019	404	del	5 y	5	60	1826.211	both_sexes	0.07	-0.22	0.36	Shanghai Prenatal Cohort	BMI (kg/m2)	log10	continous	NA	0.05	Mean	15.7	Mean	NA	NA	NA	NA
PFBS_prenatal_BMI_boys	prenatal	PFBS	BMI	Chen et al., 2019	208	del	5 y	5	60	1826.211	boys	-0.11	-0.54	0.31	Shanghai Prenatal Cohort	BMI (kg/m2)	log10	continous	NA	0.05	Mean	15.9	Mean	NA	NA	NA	NA
PFBS_prenatal_BMI_girls	prenatal	PFBS	BMI	Chen et al., 2019	196	del	5 y	5	60	1826.211	girls	0.29	-0.09	0.68	Shanghai Prenatal Cohort	BMI (kg/m2)	log10	continous	NA	0.05	Mean	15.4	Mean	NA	NA	NA	NA
PFOA_prenatal_BMI_both_sexes	prenatal	PFOA	BMI	Chen et al., 2017	429	del	60 to 108 m	7	84	2556.6954	both_sexes	0.03	-0.2	0.27	Taiwan Birth Panel Study	BMI z-scores	ln	continous	NA	1.9	Median	NA	NA	NA	NA	NA	NA
PFOS_prenatal_BMI_both_sexes	prenatal	PFOS	BMI	Chen et al., 2017	429	del	60 to 108 m	7	84	2556.6954	both_sexes	-0.02	-0.33	0.28	Taiwan Birth Panel Study	BMI z-scores	ln	continous	NA	5.7	Median	NA	NA	NA	NA	NA	NA
PFOA_prenatal_BMI_boys	prenatal	PFOA	BMI	Chen et al., 2017	224	del	60 to 108 m	7	84	2556.6954	boys	-0.08	-0.49	0.33	Taiwan Birth Panel Study	BMI z-scores	ln	continous	NA	1.9	Median	NA	NA	NA	NA	NA	NA
PFOA_prenatal_BMI_girls	prenatal	PFOA	BMI	Chen et al., 2017	205	del	60 to 108 m	7	84	2556.6954	girls	0.14	-0.12	0.4	Taiwan Birth Panel Study	BMI z-scores	ln	continous	NA	1.9	Median	NA	NA	NA	NA	NA	NA
PFOS_prenatal_BMI_boys	prenatal	PFOS	BMI	Chen et al., 2017	224	del	60 to 108 m	7	84	2556.6954	boys	-0.24	-0.51	0.04	Taiwan Birth Panel Study	BMI z-scores	ln	continous	NA	5.7	Median	NA	NA	NA	NA	NA	NA
PFOS_prenatal_BMI_girls	prenatal	PFOS	BMI	Chen et al., 2017	205	del	60 to 108 m	7	84	2556.6954	girls	0.34	0.007	0.68	Taiwan Birth Panel Study	BMI z-scores	ln	continous	NA	5.7	Median	NA	NA	NA	NA	NA	NA
PFOS_prenatal_BMI_both_sexes	prenatal	PFOS	BMI	Andersen et al., 2010	1026	1st tr gest, 2nd tr gest, del	12 m	1	12	365.2422	both_sexes	-0.007	-0.11	-0.002	Danish National Birth Cohort	BMI z-scores	unit	continous	NA	NA	NA	NA	NA	NA	NA	NA	NA
PFOA_prenatal_BMI_both_sexes	prenatal	PFOA	BMI	Andersen et al., 2010	1026	1st tr gest, 2nd tr gest, del	12 m	1	12	365.2422	both_sexes	-0.025	-0.052	-0.002	Danish National Birth Cohort	BMI z-scores	unit	continous	NA	NA	NA	NA	NA	NA	NA	NA	NA
PFOA_prenatal_BMI_both_sexes	prenatal	PFOA	BMI	Karlsen et al., 2017	371	2 w after del	5 y	5	60	1826.211	both_sexes	0.16	-0.01	0.33	Not specified	BMI z-scores	log10	continous	NA	1.4	Median	NA	NA	NA	NA	NA	NA
PFOS_prenatal_BMI_both_sexes	prenatal	PFOS	BMI	Karlsen et al., 2017	371	2 w after del	5 y	5	60	1826.211	both_sexes	0.04	-0.15	0.22	Not specified	BMI z-scores	log10	continous	NA	8.25	Median	NA	NA	NA	NA	NA	NA
PFNA_prenatal_BMI_both_sexes	prenatal	PFNA	BMI	Karlsen et al., 2017	371	2 w after del	5 y	5	60	1826.211	both_sexes	0	-0.21	0.2	Not specified	BMI z-scores	log10	continous	NA	0.66	Median	NA	NA	NA	NA	NA	NA
PFHxS_prenatal_BMI_both_sexes	prenatal	PFHxS	BMI	Karlsen et al., 2017	371	2 w after del	5 y	5	60	1826.211	both_sexes	0.04	-0.07	0.15	Not specified	BMI z-scores	log10	continous	NA	0.2	Median	NA	NA	NA	NA	NA	NA
PFDA_prenatal_BMI_both_sexes	prenatal	PFDA	BMI	Karlsen et al., 2017	371	2 w after del	5 y	5	60	1826.211	both_sexes	-0.04	-0.23	0.14	Not specified	BMI z-scores	log10	continous	NA	0.26	Median	NA	NA	NA	NA	NA	NA
PFOA_children_BMI_both_sexes	children	PFOA	BMI	Karlsen et al., 2017	349	5 y	5 y	5	60	1826.211	both_sexes	-0.27	-0.52	-0.02	Not specified	BMI z-scores	log10	continous	NA	2.2	Median	NA	NA	NA	NA	NA	NA
PFOS_children_BMI_both_sexes	children	PFOS	BMI	Karlsen et al., 2017	349	5 y	5 y	5	60	1826.211	both_sexes	-0.21	-0.44	0.02	Not specified	BMI z-scores	log10	continous	NA	4.7	Median	NA	NA	NA	NA	NA	NA
PFNA_children_BMI_both_sexes	children	PFNA	BMI	Karlsen et al., 2017	349	5 y	5 y	5	60	1826.211	both_sexes	-0.18	-0.34	-0.02	Not specified	BMI z-scores	log10	continous	NA	1.13	Median	NA	NA	NA	NA	NA	NA
PFHxS_children_BMI_both_sexes	children	PFHxS	BMI	Karlsen et al., 2017	349	5 y	5 y	5	60	1826.211	both_sexes	-0.15	-0.34	0.04	Not specified	BMI z-scores	log10	continous	NA	0.33	Median	NA	NA	NA	NA	NA	NA
PFOA_prenatal_BMI_both_sexes	prenatal	PFOA	BMI	Yeung et al., 2019	1850	del	4 to 36 m	1.67	20	609.954474	both_sexes	-0.08	-0.12	-0.04	Upstate KIDS Study	BMI z-scores	log10	change for each SD increase	0.67	1.1	Median	NA	NA	NA	NA	NA	NA
PFOS_prenatal_BMI_both_sexes	prenatal	PFOS	BMI	Yeung et al., 2019	1850	del	4 to 36 m	1.67	20	609.954474	both_sexes	-0.08	-0.12	-0.04	Upstate KIDS Study	BMI z-scores	log10	change for each SD increase	0.96	1.7	Median	NA	NA	NA	NA	NA	NA
PFOA_prenatal_BMI_girls	prenatal	PFOA	BMI	Yeung et al., 2019	881	del	4 to 36 m	1.67	20	609.954474	girls	-0.13	-0.19	-0.07	Upstate KIDS Study	BMI z-scores	log10	change for each SD increase	0.67	1.1	Median	NA	NA	NA	NA	NA	NA
PFOS_prenatal_BMI_girls	prenatal	PFOS	BMI	Yeung et al., 2019	881	del	4 to 36 m	1.67	20	609.954474	girls	-0.11	-0.17	-0.05	Upstate KIDS Study	BMI z-scores	log10	change for each SD increase	0.96	1.7	Median	NA	NA	NA	NA	NA	NA
PFOA_prenatal_BMI_boys	prenatal	PFOA	BMI	Yeung et al., 2019	969	del	4 to 36 m	1.67	20	609.954474	boys	-0.04	-0.09	0.02	Upstate KIDS Study	BMI z-scores	log10	change for each SD increase	0.67	1.1	Median	NA	NA	NA	NA	NA	NA
PFOS_prenatal_BMI_boys	prenatal	PFOS	BMI	Yeung et al., 2019	969	del	4 to 36 m	1.67	20	609.954474	boys	-0.05	-0.11	0.01	Upstate KIDS Study	BMI z-scores	log10	change for each SD increase	0.96	1.7	Median	NA	NA	NA	NA	NA	NA
PFOA_prenatal_BMI_both_sexes	prenatal	PFOA	BMI	Manzano-Salgado et al., 2017	1086	1st tr gest	7 y	7	84	2556.6954	both_sexes	0.03	-0.08	0.13	INMA birth cohort study	BMI z-scores	log2	continous	NA	2.32	Geometric mean	NA	NA	NA	NA	NA	NA
PFOA_prenatal_BMI_girls	prenatal	PFOA	BMI	Manzano-Salgado et al., 2017	535	1st tr gest	7 y	7	84	2556.6954	girls	0.05	-0.09	0.2	INMA birth cohort study	BMI z-scores	log2	continous	NA	2.32	Geometric mean	NA	NA	NA	NA	NA	NA
PFOA_prenatal_BMI_boys	prenatal	PFOA	BMI	Manzano-Salgado et al., 2017	551	1st tr gest	7 y	7	84	2556.6954	boys	0.02	-0.15	0.19	INMA birth cohort study	BMI z-scores	log2	continous	NA	2.32	Geometric mean	NA	NA	NA	NA	NA	NA
PFOS_prenatal_BMI_both_sexes	prenatal	PFOS	BMI	Manzano-Salgado et al., 2017	1086	1st tr gest	7 y	7	84	2556.6954	both_sexes	0.03	-0.08	0.14	INMA birth cohort study	BMI z-scores	log2	continous	NA	5.8	Geometric mean	NA	NA	NA	NA	NA	NA
PFOS_prenatal_BMI_girls	prenatal	PFOS	BMI	Manzano-Salgado et al., 2017	535	1st tr gest	7 y	7	84	2556.6954	girls	0.05	-0.09	0.2	INMA birth cohort study	BMI z-scores	log2	continous	NA	5.8	Geometric mean	NA	NA	NA	NA	NA	NA
PFOS_prenatal_BMI_boys	prenatal	PFOS	BMI	Manzano-Salgado et al., 2017	551	1st tr gest	7 y	7	84	2556.6954	boys	0.02	-0.15	0.19	INMA birth cohort study	BMI z-scores	log2	continous	NA	5.8	Geometric mean	NA	NA	NA	NA	NA	NA
PFNA_prenatal_BMI_both_sexes	prenatal	PFNA	BMI	Manzano-Salgado et al., 2017	1086	1st tr gest	7 y	7	84	2556.6954	both_sexes	0.06	-0.04	0.16	INMA birth cohort study	BMI z-scores	log2	continous	NA	0.66	Geometric mean	NA	NA	NA	NA	NA	NA
PFNA_prenatal_BMI_girls	prenatal	PFNA	BMI	Manzano-Salgado et al., 2017	535	1st tr gest	7 y	7	84	2556.6954	girls	0	-0.12	0.13	INMA birth cohort study	BMI z-scores	log2	continous	NA	0.66	Geometric mean	NA	NA	NA	NA	NA	NA
PFNA_prenatal_BMI_boys	prenatal	PFNA	BMI	Manzano-Salgado et al., 2017	551	1st tr gest	7 y	7	84	2556.6954	boys	0.12	-0.04	0.28	INMA birth cohort study	BMI z-scores	log2	continous	NA	0.66	Geometric mean	NA	NA	NA	NA	NA	NA
PFHxS_prenatal_BMI_both_sexes	prenatal	PFHxS	BMI	Manzano-Salgado et al., 2017	1086	1st tr gest	7 y	7	84	2556.6954	both_sexes	-0.04	-0.14	0.06	INMA birth cohort study	BMI z-scores	log2	continous	NA	0.61	Geometric mean	NA	NA	NA	NA	NA	NA
PFHxS_prenatal_BMI_girls	prenatal	PFHxS	BMI	Manzano-Salgado et al., 2017	535	1st tr gest	7 y	7	84	2556.6954	girls	0.02	-0.1	0.14	INMA birth cohort study	BMI z-scores	log2	continous	NA	0.61	Geometric mean	NA	NA	NA	NA	NA	NA
PFHxS_prenatal_BMI_boys	prenatal	PFHxS	BMI	Manzano-Salgado et al., 2017	551	1st tr gest	7 y	7	84	2556.6954	boys	-0.1	-0.25	0.05	INMA birth cohort study	BMI z-scores	log2	continous	NA	0.61	Geometric mean	NA	NA	NA	NA	NA	NA
PFOA_prenatal_WC_both_sexes	prenatal	PFOA	WC	Manzano-Salgado et al., 2017	1086	1st tr gest	7 y	7	84	2556.6954	both_sexes	-0.02	-0.11	0.06	INMA birth cohort study	WC z-scores	log2	continous	NA	2.32	Geometric mean	NA	NA	NA	NA	NA	NA
PFOA_prenatal_WC_girls	prenatal	PFOA	WC	Manzano-Salgado et al., 2017	535	1st tr gest	7 y	7	84	2556.6954	girls	-0.05	-0.16	0.07	INMA birth cohort study	WC z-scores	log2	continous	NA	2.32	Geometric mean	NA	NA	NA	NA	NA	NA
PFOA_prenatal_WC_boys	prenatal	PFOA	WC	Manzano-Salgado et al., 2017	551	1st tr gest	7 y	7	84	2556.6954	boys	0.01	-0.12	0.14	INMA birth cohort study	WC z-scores	log2	continous	NA	2.32	Geometric mean	NA	NA	NA	NA	NA	NA
PFOS_prenatal_WC_both_sexes	prenatal	PFOS	WC	Manzano-Salgado et al., 2017	1086	1st tr gest	7 y	7	84	2556.6954	both_sexes	0	-0.09	0.09	INMA birth cohort study	WC z-scores	log2	continous	NA	5.8	Geometric mean	NA	NA	NA	NA	NA	NA
PFOS_prenatal_WC_girls	prenatal	PFOS	WC	Manzano-Salgado et al., 2017	535	1st tr gest	7 y	7	84	2556.6954	girls	0.04	-0.09	0.17	INMA birth cohort study	WC z-scores	log2	continous	NA	5.8	Geometric mean	NA	NA	NA	NA	NA	NA
PFOS_prenatal_WC_boys	prenatal	PFOS	WC	Manzano-Salgado et al., 2017	551	1st tr gest	7 y	7	84	2556.6954	boys	-0.02	-0.16	0.11	INMA birth cohort study	WC z-scores	log2	continous	NA	5.8	Geometric mean	NA	NA	NA	NA	NA	NA
PFNA_prenatal_WC_both_sexes	prenatal	PFNA	WC	Manzano-Salgado et al., 2017	1086	1st tr gest	7 y	7	84	2556.6954	both_sexes	0.02	-0.07	0.1	INMA birth cohort study	WC z-scores	log2	continous	NA	0.66	Geometric mean	NA	NA	NA	NA	NA	NA
PFNA_prenatal_WC_girls	prenatal	PFNA	WC	Manzano-Salgado et al., 2017	535	1st tr gest	7 y	7	84	2556.6954	girls	-0.03	-0.14	0.08	INMA birth cohort study	WC z-scores	log2	continous	NA	0.66	Geometric mean	NA	NA	NA	NA	NA	NA
PFNA_prenatal_WC_boys	prenatal	PFNA	WC	Manzano-Salgado et al., 2017	551	1st tr gest	7 y	7	84	2556.6954	boys	0.07	-0.05	0.19	INMA birth cohort study	WC z-scores	log2	continous	NA	0.66	Geometric mean	NA	NA	NA	NA	NA	NA
PFHxS_prenatal_WC_both_sexes	prenatal	PFHxS	WC	Manzano-Salgado et al., 2017	1086	1st tr gest	7 y	7	84	2556.6954	both_sexes	-0.04	-0.12	0.04	INMA birth cohort study	WC z-scores	log2	continous	NA	0.61	Geometric mean	NA	NA	NA	NA	NA	NA
PFHxS_prenatal_WC_girls	prenatal	PFHxS	WC	Manzano-Salgado et al., 2017	535	1st tr gest	7 y	7	84	2556.6954	girls	0.04	-0.07	0.15	INMA birth cohort study	WC z-scores	log2	continous	NA	0.61	Geometric mean	NA	NA	NA	NA	NA	NA
PFHxS_prenatal_WC_boys	prenatal	PFHxS	WC	Manzano-Salgado et al., 2017	551	1st tr gest	7 y	7	84	2556.6954	boys	-0.11	-0.23	0.01	INMA birth cohort study	WC z-scores	log2	continous	NA	0.61	Geometric mean	NA	NA	NA	NA	NA	NA
PFOA_children_BMI_both_sexes	children	PFOA	BMI	Schillemans et al., 2023	1912	12-18 years old	12-18 years old	15	450	5478.633	both_sexes	-0.08	-0.13	-0.02	HBM4EU	BMI z-scores	ln	change per interquartile range	0.67	0.99	Median	NA	NA	NA	NA	NA	NA
PFOA_children_BMI_boys	children	PFOA	BMI	Schillemans et al., 2023	915	12-18 years old	12-18 years old	15	450	5478.633	boys	-0.17	-0.25	-0.09	HBM4EU	BMI z-scores	ln	change per interquartile range	0.67	0.99	Median	NA	NA	NA	NA	NA	NA
PFOA_children_BMI_girls	children	PFOA	BMI	Schillemans et al., 2023	997	12-18 years old	12-18 years old	15	450	5478.633	girls	-0.01	-0.09	0.06	HBM4EU	BMI z-scores	ln	change per interquartile range	0.67	0.99	Median	NA	NA	NA	NA	NA	NA
PFOS_children_BMI_both_sexes	children	PFOS	BMI	Schillemans et al., 2023	1912	12-18 years old	12-18 years old	15	450	5478.633	both_sexes	-0.04	-0.1	0.02	HBM4EU	BMI z-scores	ln	change per interquartile range	1.74	2.1	Median	NA	NA	NA	NA	NA	NA
PFOS_children_BMI_boys	children	PFOS	BMI	Schillemans et al., 2023	915	12-18 years old	12-18 years old	15	450	5478.633	boys	-0.13	-0.22	-0.04	HBM4EU	BMI z-scores	ln	change per interquartile range	1.74	2.1	Median	NA	NA	NA	NA	NA	NA
PFOS_children_BMI_girls	children	PFOS	BMI	Schillemans et al., 2023	997	12-18 years old	12-18 years old	15	450	5478.633	girls	0.02	-0.05	0.1	HBM4EU	BMI z-scores	ln	change per interquartile range	1.74	2.1	Median	NA	NA	NA	NA	NA	NA
PFHxS_children_BMI_both_sexes	children	PFHxS	BMI	Schillemans et al., 2023	1626	12-18 years old	12-18 years old	15	450	5478.633	both_sexes	0.01	-0.04	0.07	HBM4EU	BMI z-scores	ln	change per interquartile range	0.33	0.4	Median	NA	NA	NA	NA	NA	NA
PFHxS_children_BMI_boys	children	PFHxS	BMI	Schillemans et al., 2023	778	12-18 years old	12-18 years old	15	450	5478.633	boys	-0.06	-0.14	0.02	HBM4EU	BMI z-scores	ln	change per interquartile range	0.33	0.4	Median	NA	NA	NA	NA	NA	NA
PFHxS_children_BMI_girls	children	PFHxS	BMI	Schillemans et al., 2023	848	12-18 years old	12-18 years old	15	450	5478.633	girls	0.05	-0.02	0.13	HBM4EU	BMI z-scores	ln	change per interquartile range	0.33	0.4	Median	NA	NA	NA	NA	NA	NA
PFNA_children_BMI_both_sexes	children	PFNA	BMI	Schillemans et al., 2023	1612	12-18 years old	12-18 years old	15	450	5478.633	both_sexes	-0.07	-0.13	-0.01	HBM4EU	BMI z-scores	ln	change per interquartile range	0.25	0.32	Median	NA	NA	NA	NA	NA	NA
PFOA_prenatal_BMI_both_sexes	prenatal	PFOA	BMI	Hoyer et al., 2015 - Greenland	531	24 � 10 w gest	5-9 y	7	84	2556.6954	both_sexes	0.11	-0.14	0.37	CLEAR and INUENDO studies	BMI z-scores	ln	continous	NA	1.8	Median	NA	NA	NA	NA	NA	NA
PFOS_prenatal_BMI_both_sexes	prenatal	PFOS	BMI	Hoyer et al., 2015 - Greenland	531	24 � 10 w gest	5-9 y	7	84	2556.6954	both_sexes	-0.07	-0.31	0.16	CLEAR and INUENDO studies	BMI z-scores	ln	continous	NA	20.2	Median	NA	NA	NA	NA	NA	NA
PFOA_prenatal_BMI_both_sexes	prenatal	PFOA	BMI	Hoyer et al., 2015 - Ukraine	491	24 � 10 w gest	5-9 y	7	84	2556.6954	both_sexes	0.02	-0.19	0.23	CLEAR and INUENDO studies	BMI z-scores	ln	continous	NA	1	Median	NA	NA	NA	NA	NA	NA
PFOS_prenatal_BMI_both_sexes	prenatal	PFOS	BMI	Hoyer et al., 2015 - Ukraine	491	24 � 10 w gest	5-9 y	7	84	2556.6954	both_sexes	0.04	-0.19	0.26	CLEAR and INUENDO studies	BMI z-scores	ln	continous	NA	5	Median	NA	NA	NA	NA	NA	NA
PFOA_children_BMI_girls	children	PFOA	BMI	Pinney et al., 2019	667	6-8 y	6-8 y	7	84	2556.6954	girls	-0.264	-0.416	-0.112	the female puberty cohort of the BCERP	BMI z-scores	ln	continous	NA	7.82	Mean	NA	NA	NA	NA	NA	NA
PFOA_prenatal_BMI_both_sexes	prenatal	PFOA	BMI	Vrijheid et al., 2020	1301	during gest	6-11 years	8.1	97.2	2958.46182	both_sexes	-0.04	-0.15	0.06	HELIX	BMI z-scores	log2	change per interquartile range	2	2.573587063	Mean	NA	NA	NA	NA	NA	NA
PFNA_prenatal_BMI_both_sexes	prenatal	PFNA	BMI	Vrijheid et al., 2020	1301	during gest	6-11 years	8.1	97.2	2958.46182	both_sexes	0	-0.11	0.11	HELIX	BMI z-scores	log2	change per interquartile range	0.66	0.843646556	Mean	NA	NA	NA	NA	NA	NA
PFHxS_prenatal_BMI_both_sexes	prenatal	PFHxS	BMI	Vrijheid et al., 2020	1301	during gest	6-11 years	8.1	97.2	2958.46182	both_sexes	-0.01	-0.1	0.09	HELIX	BMI z-scores	log2	change per interquartile range	0.6	0.767507273	Mean	NA	NA	NA	NA	NA	NA
PFOS_prenatal_BMI_both_sexes	prenatal	PFOS	BMI	Vrijheid et al., 2020	1301	during gest	6-11 years	8.1	97.2	2958.46182	both_sexes	-0.04	-0.14	0.06	HELIX	BMI z-scores	log2	change per interquartile range	5.5	7.946703066	Mean	NA	NA	NA	NA	NA	NA
PFOA_children_BMI_both_sexes	children	PFOA	BMI	Vrijheid et al., 2020	1301	6-11 years	6-11 years	8.1	97.2	2958.46182	both_sexes	-0.22	-0.31	-0.14	HELIX	BMI z-scores	log2	change per interquartile range	0.78	1.651364028	Mean	NA	NA	NA	NA	NA	NA
PFNA_children_BMI_both_sexes	children	PFNA	BMI	Vrijheid et al., 2020	1301	6-11 years	6-11 years	8.1	97.2	2958.46182	both_sexes	-0.18	-0.26	-0.1	HELIX	BMI z-scores	log2	change per interquartile range	0.43	0.637018497	Mean	NA	NA	NA	NA	NA	NA
PFHxS_children_BMI_both_sexes	children	PFHxS	BMI	Vrijheid et al., 2020	1301	6-11 years	6-11 years	8.1	97.2	2958.46182	both_sexes	-0.09	-0.21	0.02	HELIX	BMI z-scores	log2	change per interquartile range	0.42	0.499523633	Mean	NA	NA	NA	NA	NA	NA
PFUA_prenatal_BMI_both_sexes	prenatal	PFUA	BMI	Vrijheid et al., 2020	1301	during gest	6-11 years	8.1	97.2	2958.46182	both_sexes	-0.06	-0.18	0.06	HELIX	BMI z-scores	log2	change per interquartile range	0.18	0.2204436	Mean	NA	NA	NA	NA	NA	NA
PFOS_children_BMI_both_sexes	children	PFOS	BMI	Vrijheid et al., 2020	1301	6-11 years	6-11 years	8.1	97.2	2958.46182	both_sexes	-0.17	-0.26	-0.07	HELIX	BMI z-scores	log2	change per interquartile range	2	2.576231722	Mean	NA	NA	NA	NA	NA	NA
PFHxS_prenatal_risk_both_sexes	prenatal	PFHxS	risk	Bloom et al., 2022	667	8-13 w gest	4-8 y	6	72	2191.4532	both_sexes	0.83	0.6	1.15	ECHO-FGS	OR	ln	change per interquartile range	1	1.4	Mean	NA	NA	NA	NA	NA	NA
PFOS_prenatal_risk_both_sexes	prenatal	PFOS	risk	Bloom et al., 2022	667	8-13 w gest	4-8 y	6	72	2191.4532	both_sexes	0.92	0.67	1.27	ECHO-FGS	OR	ln	change per interquartile range	4.7	6.7	Mean	NA	NA	NA	NA	NA	NA
PFOA_prenatal_risk_both_sexes	prenatal	PFOA	risk	Bloom et al., 2022	667	8-13 w gest	4-8 y	6	72	2191.4532	both_sexes	1.05	0.78	1.4	ECHO-FGS	OR	ln	change per interquartile range	1.7	2.5	Mean	NA	NA	NA	NA	NA	NA
PFNA_prenatal_risk_both_sexes	prenatal	PFNA	risk	Bloom et al., 2022	667	8-13 w gest	4-8 y	6	72	2191.4532	both_sexes	1.14	0.89	1.44	ECHO-FGS	OR	ln	change per interquartile range	0.6	1	Mean	NA	NA	NA	NA	NA	NA
PFOS_prenatal_risk_both_sexes	prenatal	PFOS	risk	Martinsson et al., 2020	1048	14 w of gest	4 y	4	48	1460.9688	both_sexes	1.82	1.11	3	ECHO-FGS	OR	unit	Q4vsQ1	36.06	NA	NA	NA	NA	NA	NA	NA	NA
PFOA_prenatal_risk_both_sexes	prenatal	PFOA	risk	Martinsson et al., 2020	1048	14 w of gest	4 y	4	48	1460.9688	both_sexes	1.15	0.74	1.79	ECHO-FGS	OR	unit	Q3vsQ1	2.045	NA	NA	NA	NA	NA	NA	NA	NA
PFHxS_prenatal_risk_both_sexes	prenatal	PFHxS	risk	Martinsson et al., 2020	1048	14 w of gest	4 y	4	48	1460.9688	both_sexes	0.62	0.4	0.96	ECHO-FGS	OR	unit	Q3vsQ1	0.505	NA	NA	NA	NA	NA	NA	NA	NA
PFNA_prenatal_risk_both_sexes	prenatal	PFNA	risk	Martinsson et al., 2020	1048	14 w of gest	4 y	4	48	1460.9688	both_sexes	0.66	0.44	0.98	ECHO-FGS	OR	unit	Q3vsQ1	0.27	NA	NA	NA	NA	NA	NA	NA	NA
PFOA_prenatal_risk_both_sexes	prenatal	PFOA	risk	Lauritzen et al., 2018	412	17-20 w gest	5 y	5	60	1826.211	both_sexes	2.04	1.11	3.74	NICHD-SGA	OR	ln	continous	NA	1.64	Median_pooled	NA	NA	NA	NA	NA	NA
PFOS_prenatal_risk_both_sexes	prenatal	PFOS	risk	Lauritzen et al., 2018	412	17-20 w gest	5 y	5	60	1826.211	both_sexes	1.61	0.75	3.46	NICHD-SGA	OR	ln	continous	NA	9.62	Median_pooled	NA	NA	NA	NA	NA	NA
PFOS_prenatal_risk_both_sexes	prenatal	PFOS	risk	Mora et al., 2017	871	9.6 w gest	7.7 y	7.7	92.4	2812.36494	both_sexes	1.15	0.95	1.4	Project Viva	RR	unit	change per interquartile range	15.4	NA	NA	NA	NA	0.2248858	NA	NA	NA
PFOA_prenatal_risk_both_sexes	prenatal	PFOA	risk	Mora et al., 2017	871	9.6 w gest	7.7 y	7.7	92.4	2812.36494	both_sexes	1.02	0.8	1.29	Project Viva	RR	unit	change per interquartile range	3.7	NA	NA	NA	NA	0.2248858	NA	NA	NA
PFHxS_prenatal_risk_both_sexes	prenatal	PFHxS	risk	Mora et al., 2017	871	9.6 w gest	7.7 y	7.7	92.4	2812.36494	both_sexes	1.04	0.92	1.17	Project Viva	RR	unit	change per interquartile range	2.1	NA	NA	NA	NA	0.2248858	NA	NA	NA
PFNA_prenatal_risk_both_sexes	prenatal	PFNA	risk	Mora et al., 2017	871	9.6 w gest	7.7 y	7.7	92.4	2812.36494	both_sexes	1.06	0.85	1.32	Project Viva	RR	unit	change per interquartile range	0.4	NA	NA	NA	NA	0.2248858	NA	NA	NA
PFOA_prenatal_risk_both_sexes	prenatal	PFOA	risk	Braun et al., 2016	204	16 and 26 w gest and del	8 y	8	96	2921.9376	both_sexes	1.84	0.97	3.5	HOME Study	RR	ln	T2vsT1	2	5.3	Median	NA	NA	0.19402985	NA	NA	NA
PFOS_prenatal_risk_both_sexes	prenatal	PFOS	risk	Braun et al., 2016	204	16 and 26 w gest and del	8 y	8	96	2921.9376	both_sexes	0.87	0.48	1.56	HOME Study	RR	ln	T2vsT1	4.8	13	Median	NA	NA	0.294117647	NA	NA	NA
PFNA_prenatal_risk_both_sexes	prenatal	PFNA	risk	Braun et al., 2016	204	16 and 26 w gest and del	8 y	8	96	2921.9376	both_sexes	1.26	0.64	2.48	HOME Study	RR	ln	T3vsT1	0.7	0.9	Median	NA	NA	0.23076923	NA	NA	NA
PFHxS_prenatal_risk_both_sexes	prenatal	PFHxS	risk	Braun et al., 2016	204	16 and 26 w gest and del	8 y	8	96	2921.9376	both_sexes	1.48	0.75	2.96	HOME Study	RR	ln	T3vsT1	2.2	1.4	Median	NA	NA	0.25373134	NA	NA	NA
PFOA_prenatal_risk_both_sexes	prenatal	PFOA	risk	Karlsen et al., 2017	371	2 w after del	5 y	5	60	1826.211	both_sexes	1.5	1.01	2.24	Not specified	RR	log10	continous	NA	1.4	Median	NA	NA	0.19	NA	NA	NA
PFOS_prenatal_risk_both_sexes	prenatal	PFOS	risk	Karlsen et al., 2017	371	2 w after del	5 y	5	60	1826.211	both_sexes	1.01	0.58	1.75	Not specified	RR	log10	continous	NA	8.25	Median	NA	NA	0.19	NA	NA	NA
PFNA_prenatal_risk_both_sexes	prenatal	PFNA	risk	Karlsen et al., 2017	371	2 w after del	5 y	5	60	1826.211	both_sexes	1.15	0.67	1.98	Not specified	RR	log10	continous	NA	0.66	Median	NA	NA	0.19	NA	NA	NA
PFHxS_prenatal_risk_both_sexes	prenatal	PFHxS	risk	Karlsen et al., 2017	371	2 w after del	5 y	5	60	1826.211	both_sexes	1.11	0.77	1.59	Not specified	RR	log10	continous	NA	0.2	Median	NA	NA	0.19	NA	NA	NA
PFOA_children_risk_both_sexes	children	PFOA	risk	Karlsen et al., 2017	349	5 y	5 y	5	60	1826.211	both_sexes	0.68	0.38	1.22	Not specified	RR	log10	continous	NA	2.2	Median	NA	NA	0.19	NA	NA	NA
PFOS_children_risk_both_sexes	children	PFOS	risk	Karlsen et al., 2017	349	5 y	5 y	5	60	1826.211	both_sexes	0.68	0.36	1.29	Not specified	RR	log10	continous	NA	4.7	Median	NA	NA	0.19	NA	NA	NA
PFOA_prenatal_risk_both_sexes	prenatal	PFOA	risk	Manzano-Salgado et al., 2017	1086	1st tr gest	7 y	7	84	2556.6954	both_sexes	1.01	0.89	1.15	INMA birth cohort study	RR	log2	continous	NA	2.32	Geometric mean	NA	NA	0.337937385	NA	NA	NA
PFOS_prenatal_risk_both_sexes	prenatal	PFOS	risk	Manzano-Salgado et al., 2017	1086	1st tr gest	7 y	7	84	2556.6954	both_sexes	0.96	0.84	1.1	INMA birth cohort study	RR	log2	continous	NA	5.8	Geometric mean	NA	NA	0.337937385	NA	NA	NA
PFNA_prenatal_risk_both_sexes	prenatal	PFNA	risk	Manzano-Salgado et al., 2017	1086	1st tr gest	7 y	7	84	2556.6954	both_sexes	1.06	0.93	1.2	INMA birth cohort study	RR	log2	continous	NA	0.66	Geometric mean	NA	NA	0.337937385	NA	NA	NA
PFHxS_prenatal_risk_both_sexes	prenatal	PFHxS	risk	Manzano-Salgado et al., 2017	1086	1st tr gest	7 y	7	84	2556.6954	both_sexes	0.94	0.84	1.05	INMA birth cohort study	RR	log2	continous	NA	0.61	Geometric mean	NA	NA	0.337937385	NA	NA	NA
PFOA_prenatal_risk_both_sexes	prenatal	PFOA	risk	Hoyer et al., 2015 - Greenland	531	24 � 10 w gest	5-9 y	7	84	2556.6954	both_sexes	1.11	0.82	1.53	CLEAR and INUENDO studies	RR	ln	continous	NA	1.8	Median	NA	NA	0.286252354	NA	NA	NA
PFOS_prenatal_risk_both_sexes	prenatal	PFOS	risk	Hoyer et al., 2015 - Greenland	531	24 � 10 w gest	5-9 y	7	84	2556.6954	both_sexes	0.91	0.69	1.2	CLEAR and INUENDO studies	RR	ln	continous	NA	20.2	Median	NA	NA	0.286252354	NA	NA	NA
PFOA_prenatal_risk_both_sexes	prenatal	PFOA	risk	Hoyer et al., 2015 - Ukraine	491	24 � 10 w gest	5-9 y	7	84	2556.6954	both_sexes	1.02	0.72	1.44	CLEAR and INUENDO studies	RR	ln	continous	NA	1	Median	NA	NA	0.193482688	NA	NA	NA
PFOS_prenatal_risk_both_sexes	prenatal	PFOS	risk	Hoyer et al., 2015 - Ukraine	491	24 � 10 w gest	5-9 y	7	84	2556.6954	both_sexes	1.1	0.75	1.6	CLEAR and INUENDO studies	RR	ln	continous	NA	5	Median	NA	NA	0.193482688	NA	NA	NA
PFOA_children_risk_both_sexes	children	PFOA	risk	Geiger et al., 2021	2473	12-18 y	12-18 y	15	180	5478.633	both_sexes	1.54	0.81	2.94	Fit Futures study	OR	ln	continous	NA	3.79	Mean	NA	NA	NA	NA	NA	NA
PFOS_children_risk_both_sexes	children	PFOS	risk	Geiger et al., 2021	2473	12-18 y	12-18 y	15	180	5478.633	both_sexes	0.97	0.6	1.57	Fit Futures study	OR	ln	continous	NA	15.66	Mean	NA	NA	NA	NA	NA	NA
PFOS_children_risk_both_sexes	children	PFOS	risk	Domazet et al., 2016	236	9 y	15 y	15	180	5478.633	both_sexes	0.41	0.214	0.606	EYHS	beta_overweight_yes	ln	continous	NA	44.5	Mean	NA	NA	NA	NA	NA	NA
PFOA_children_risk_both_sexes	children	PFOA	risk	Domazet et al., 2016	236	9 y	15 y	15	180	5478.633	both_sexes	0.17	-0.026	0.366	EYHS	beta_overweight_yes	ln	continous	NA	9.7	Mean	NA	NA	NA	NA	NA	NA
PFOA_children_risk_both_sexes	children	PFOA	risk	Vrijheid et al., 2020	1301	6-11 years	6-11 years	8.1	97.2	2958.46182	both_sexes	0.72	0.6	0.87	HELIX	OR	log2	change per interquartile range	0.78	1.651364028	Mean	NA	NA	NA	NA	NA	NA
