# Supplementary material for: Prenatal and childhood exposure to per-/polyfluoroalkyl substances (PFASs) and its associations with childhood overweight and/or obesity: a systematic review with meta-analyses
Source: Environ Health. 2023 Aug 14;22:56. doi: 10.1186/s12940-023-01006-6 (PMC10424367; doi:10.1186/s12940-023-01006-6)
Supplement: Supplementary file 7 — Additional file 7: Supplementary Table S05. Data extracted transformed using the conversion factor developed [file 12940_2023_1006_MOESM7_ESM.txt]

META	sampling_time	compound	outcome	study	n_subj	age_measurament	age_outcome	age_in_years	age_in_months	age_in_days	sex	estim	ci95_lower	ci95_upper	cohort_name	outcome_variables_type	PFAS_variable_type	estimate_reported	range_ngmL	Mean_or_Median_PFAS_ngmL	type_PFAS_indices	Mean_or_Median_outcome	type_outcome_indices	overweight_prevalence	type_overw_info	furhter_bmi	Mean_or_Median_furhter_bmi	estim_v0	ci95_lower_v0	ci95_upper_v0	estim_va	ci95_lower_va	ci95_upper_va	estim_vb	ci95_lower_vb	ci95_upper_vb	se_vb	estim_v1	ci95_lower_v1	ci95_upper_v1	se_v1	estim_v2	ci95_lower_v2	ci95_upper_v2	estim_v3	ci95_lower_v3	ci95_upper_v3	estim_v4	se_v4
PFOS_prenatal_WC_both_sexes	prenatal	PFOS	WC	Papadopoulou et al., 2021	1101	14-39 w gest	6-12 y	8	96	2921.9376	both_sexes	-0.015107364833494945	-0.03929789776736679	0.009083168100376904	HELIX	WC z-scores	log2	continous	NA	6.15	Median	NA	NA	NA	NA	NA	NA	-0.0695049	-0.180799	0.0417892	-0.0695049	-0.180799	0.0417892	-0.0695049	-0.180799	0.0417892	0.05678270408163265	-0.0695049	-0.180799	0.0417892	0.05678270408163265	-0.015107364833494945	-0.03929789776736679	0.009083168100376907	-0.015107364833494945	-0.03929789776736679	0.009083168100376907	-0.015107364833494945	0.012342108639730535
PFHxS_prenatal_WC_both_sexes	prenatal	PFHxS	WC	Papadopoulou et al., 2021	1101	14-39 w gest	6-12 y	8	96	2921.9376	both_sexes	0.03576873612575063	-0.05170456273614901	0.12324203498765027	HELIX	WC z-scores	log2	continous	NA	0.53	Median	NA	NA	NA	NA	NA	NA	0.0233864	-0.0338056	0.0805784	0.0233864	-0.0338056	0.0805784	0.0233864	-0.0338056	0.0805784	0.02917959183673469	0.0233864	-0.0338056	0.0805784	0.02917959183673469	0.03576873612575063	-0.051704562736149005	0.12324203498765027	0.03576873612575063	-0.051704562736149005	0.12324203498765027	0.03576873612575063	0.0446292341132141
PFOA_prenatal_WC_both_sexes	prenatal	PFOA	WC	Papadopoulou et al., 2021	1101	14-39 w gest	6-12 y	8	96	2921.9376	both_sexes	0.00878118031005563	-0.049072755019228045	0.06663511563933931	HELIX	WC z-scores	log2	continous	NA	2.22	Median	NA	NA	NA	NA	NA	NA	0.0163675	-0.0914681	0.1242032	0.0163675	-0.0914681	0.1242032	0.0163675	-0.0914681	0.1242032	0.05501818877551021	0.0163675	-0.0914681	0.1242032	0.05501818877551021	0.00878118031005563	-0.04907275501922804	0.06663511563933931	0.00878118031005563	-0.04907275501922804	0.06663511563933931	0.00878118031005563	0.02951731394351208
PFNA_prenatal_WC_both_sexes	prenatal	PFNA	WC	Papadopoulou et al., 2021	1101	14-39 w gest	6-12 y	8	96	2921.9376	both_sexes	0.09387821653714709	-0.018872712089939958	0.20662914516423414	HELIX	WC z-scores	log2	continous	NA	0.69	Median	NA	NA	NA	NA	NA	NA	0.0726412	-0.0146033	0.1598858	0.0726412	-0.0146033	0.1598858	0.0726412	-0.0146033	0.1598858	0.044512525510204085	0.0726412	-0.0146033	0.1598858	0.044512525510204085	0.09387821653714709	-0.018872712089939965	0.20662914516423414	0.09387821653714709	-0.018872712089939965	0.20662914516423414	0.09387821653714709	0.05752598399341176
PFOA_children_BMI_both_sexes	children	PFOA	BMI	Canova et al., 2021	6669	14-19 y	14-19 y	16.2	194.4	5916.92364	both_sexes	-5.758334176844147e-4	-0.0012476390716495652	9.597223628073591e-5	Veneto Region Health Surveillance Program	BMI z-scores	ln	continous	NA	51.6	Mean	NA	NA	NA	NA	NA	NA	-0.03	-0.06	0.01	-0.03	-0.06	0.01	-0.03	-0.06	0.01	0.017857142857142856	-0.03	-0.06	0.01	0.017857142857142856	-5.758334176844147e-4	-0.0012476390716495654	9.597223628073575e-5	-5.758334176844147e-4	-0.0012476390716495654	9.597223628073575e-5	-5.758334176844147e-4	3.427579867169136e-4
PFOA_children_BMI_boys	children	PFOA	BMI	Canova et al., 2021	3411	14-19 y	14-19 y	16.2	194.4	5916.92364	boys	0	-6.64467106675847e-4	6.64467106675847e-4	Veneto Region Health Surveillance Program	BMI z-scores	ln	continous	NA	59.7	Mean	NA	NA	NA	NA	NA	NA	0	-0.04	0.04	0	-0.04	0.04	0	-0.04	0.04	0.020408163265306124	0	-0.04	0.04	0.020408163265306124	0	-6.64467106675847e-4	6.64467106675847e-4	0	-6.64467106675847e-4	6.64467106675847e-4	0	3.3901382993665666e-4
PFOA_children_BMI_girls	children	PFOA	BMI	Canova et al., 2021	3258	14-19 y	14-19 y	16.2	194.4	5916.92364	girls	-0.0016019005683511466	-0.0026316937908625977	-5.721073458396955e-4	Veneto Region Health Surveillance Program	BMI z-scores	ln	continous	NA	43.2	Mean	NA	NA	NA	NA	NA	NA	-0.07	-0.11	-0.02	-0.07	-0.11	-0.02	-0.07	-0.11	-0.02	0.02295918367346939	-0.07	-0.11	-0.02	0.02295918367346939	-0.0016019005683511466	-0.0026316937908625977	-5.721073458396954e-4	-0.0016019005683511466	-0.0026316937908625977	-5.721073458396954e-4	-0.0016019005683511466	5.254047053629853e-4
PFOS_children_BMI_both_sexes	children	PFOS	BMI	Canova et al., 2021	6669	14-19 y	14-19 y	16.2	194.4	5916.92364	both_sexes	-0.02400789226220198	-0.03492057056320288	-0.013095213961201078	Veneto Region Health Surveillance Program	BMI z-scores	ln	continous	NA	4.1	Mean	NA	NA	NA	NA	NA	NA	-0.11	-0.16	-0.06	-0.11	-0.16	-0.06	-0.11	-0.16	-0.06	0.025510204081632654	-0.11	-0.16	-0.06	0.025510204081632654	-0.02400789226220198	-0.03492057056320288	-0.013095213961201078	-0.02400789226220198	-0.03492057056320288	-0.013095213961201078	-0.02400789226220198	0.005567693010714745
PFOS_children_BMI_boys	children	PFOS	BMI	Canova et al., 2021	3411	14-19 y	14-19 y	16.2	194.4	5916.92364	boys	-0.020067069546215125	-0.03311066475125496	-0.007023474341175293	Veneto Region Health Surveillance Program	BMI z-scores	ln	continous	NA	4.5	Mean	NA	NA	NA	NA	NA	NA	-0.1	-0.17	-0.04	-0.1	-0.17	-0.04	-0.1	-0.17	-0.04	0.03316326530612245	-0.1	-0.17	-0.04	0.03316326530612245	-0.020067069546215125	-0.03311066475125496	-0.007023474341175294	-0.020067069546215125	-0.03311066475125496	-0.007023474341175294	-0.020067069546215125	0.006654895512775425
PFOS_children_BMI_girls	children	PFOS	BMI	Canova et al., 2021	3258	14-19 y	14-19 y	16.2	194.4	5916.92364	girls	-0.038276750250533446	-0.05502282848514183	-0.02153067201592506	Veneto Region Health Surveillance Program	BMI z-scores	ln	continous	NA	3.7	Mean	NA	NA	NA	NA	NA	NA	-0.16	-0.23	-0.09	-0.16	-0.23	-0.09	-0.16	-0.23	-0.09	0.03571428571428572	-0.16	-0.23	-0.09	0.03571428571428572	-0.038276750250533446	-0.05502282848514183	-0.021530672015925064	-0.038276750250533446	-0.05502282848514183	-0.021530672015925064	-0.038276750250533446	0.008543917466636932
PFHxS_children_BMI_both_sexes	children	PFHxS	BMI	Canova et al., 2021	6669	14-19 y	14-19 y	16.2	194.4	5916.92364	both_sexes	0.007353673740989547	-0.0024512245803298503	0.017158572062308947	Veneto Region Health Surveillance Program	BMI z-scores	ln	continous	NA	3.6	Mean	NA	NA	NA	NA	NA	NA	0.03	-0.01	0.07	0.03	-0.01	0.07	0.03	-0.01	0.07	0.020408163265306124	0.03	-0.01	0.07	0.020408163265306124	0.007353673740989547	-0.0024512245803298494	0.017158572062308947	0.007353673740989547	-0.0024512245803298494	0.017158572062308947	0.007353673740989547	0.005002499143530305
PFHxS_children_BMI_boys	children	PFHxS	BMI	Canova et al., 2021	3411	14-19 y	14-19 y	16.2	194.4	5916.92364	boys	0.012814446017883546	0.0021357410029805915	0.0234931510327865	Veneto Region Health Surveillance Program	BMI z-scores	ln	continous	NA	4.2	Mean	NA	NA	NA	NA	NA	NA	0.06	0.01	0.11	0.06	0.01	0.11	0.06	0.01	0.11	0.025510204081632654	0.06	0.01	0.11	0.025510204081632654	0.012814446017883546	0.0021357410029805898	0.0234931510327865	0.012814446017883546	0.0021357410029805898	0.0234931510327865	0.012814446017883546	0.005448318885154568
PFHxS_children_BMI_girls	children	PFHxS	BMI	Canova et al., 2021	3258	14-19 y	14-19 y	16.2	194.4	5916.92364	girls	-0.008630462173553425	-0.025891386520660274	0.008630462173553425	Veneto Region Health Surveillance Program	BMI z-scores	ln	continous	NA	3	Mean	NA	NA	NA	NA	NA	NA	-0.03	-0.09	0.03	-0.03	-0.09	0.03	-0.03	-0.09	0.03	0.030612244897959183	-0.03	-0.09	0.03	0.030612244897959183	-0.008630462173553425	-0.025891386520660274	0.008630462173553425	-0.008630462173553425	-0.025891386520660274	0.008630462173553425	-0.008630462173553425	0.008806594054646353
PFOA_prenatal_BMI_boys	prenatal	PFOA	BMI	Romano et al., 2022	204	24-28 w gest	12 m	1	12	365.2422	boys	-6.328104940750974e-4	-0.0017718693834102726	5.062483952600779e-4	NHBCS	BMI (kg/m2)	log2	T3vsT1	0.9	1.44	Median	16.75	Median	NA	NA	NA	NA	0.35	-0.28	0.98	0.35	-0.28	0.98	0.35	-0.28	0.98	0.32142857142857145	0.35	-0.28	0.98	0.32142857142857145	0.26628431764220084	-0.2130274541137607	0.7455960893981624	0.26628431764220084	-0.2130274541137607	0.7455960893981624	0.2958714640468898	0.2717186914716335
PFOA_prenatal_BMI_girls	prenatal	PFOA	BMI	Romano et al., 2022	214	24-28 w gest	12 m	1	12	365.2422	girls	0.003663582422833254	-0.0029172971144783314	0.010244461960144838	NHBCS	BMI (kg/m2)	log2	T3vsT1	0.9	1.44	Median	16.75	Median	NA	NA	NA	NA	0.27	-0.21	0.76	0.27	-0.21	0.76	0.27	-0.21	0.76	0.24744897959183673	0.27	-0.21	0.76	0.24744897959183673	0.20541933075255495	-0.16357465226592335	0.5744133137710332	0.20541933075255495	-0.16357465226592335	0.5744133137710332	0.22824370083617215	0.20918026248213054
PFOS_prenatal_BMI_boys	prenatal	PFOS	BMI	Romano et al., 2022	204	24-28 w gest	12 m	1	12	365.2422	boys	-5.432271949140029e-5	-2.0778440205460608e-4	9.913896307180552e-5	NHBCS	BMI (kg/m2)	log2	T3vsT1	2.535	4	Median	16.75	Median	NA	NA	NA	NA	0.2	-0.36	0.77	0.2	-0.36	0.77	0.2	-0.36	0.77	0.28826530612244894	0.2	-0.36	0.77	0.28826530612244894	0.06438561897747247	-0.11750375463388724	0.24627499258883218	0.06438561897747247	-0.11750375463388724	0.24627499258883218	0.025398666263302748	0.03660777152746442
PFOS_prenatal_BMI_girls	prenatal	PFOS	BMI	Romano et al., 2022	214	24-28 w gest	12 m	1	12	365.2422	girls	2.0383937638750665e-4	-6.930538797175227e-4	0.0011007326324925359	NHBCS	BMI (kg/m2)	log2	T3vsT1	2.535	4	Median	16.75	Median	NA	NA	NA	NA	0.1	-0.34	0.54	0.1	-0.34	0.54	0.1	-0.34	0.54	0.22448979591836737	0.1	-0.34	0.54	0.22448979591836737	0.032192809488736235	-0.10945555226170323	0.17384117123917567	0.032192809488736235	-0.10945555226170323	0.17384117123917567	0.012699333131651374	0.028508707030237782
PFHxS_prenatal_BMI_boys	prenatal	PFHxS	BMI	Romano et al., 2022	204	24-28 w gest	12 m	1	12	365.2422	boys	-0.002251160119642025	-0.005384531637522141	8.822113982380913e-4	NHBCS	BMI (kg/m2)	log2	T3vsT1	0.45	0.7	Median	16.75	Median	NA	NA	NA	NA	0.37	-0.14	0.89	0.37	-0.14	0.89	0.37	-0.14	0.89	0.2627551020408163	0.37	-0.14	0.89	0.2627551020408163	0.47363993010131206	-0.18561564828294666	1.1328955084855707	0.47363993010131206	-0.18561564828294666	1.1328955084855707	1.0525331780029157	0.7474553042905429
PFHxS_prenatal_BMI_girls	prenatal	PFHxS	BMI	Romano et al., 2022	214	24-28 w gest	12 m	1	12	365.2422	girls	0.0073056896523272545	-0.012100048486667007	0.026711427791321518	NHBCS	BMI (kg/m2)	log2	T3vsT1	0.45	0.7	Median	16.75	Median	NA	NA	NA	NA	0.16	-0.26	0.59	0.16	-0.26	0.59	0.16	-0.26	0.59	0.21683673469387754	0.16	-0.26	0.59	0.21683673469387754	0.20481726707083767	-0.3392285985860749	0.7488631327277502	0.20481726707083767	-0.3392285985860749	0.7488631327277502	0.45514948237963926	0.6168320472300595
PFNA_prenatal_BMI_boys	prenatal	PFNA	BMI	Romano et al., 2022	204	24-28 w gest	12 m	1	12	365.2422	boys	-0.007667095600369202	-0.017957144958759445	0.0026229537580210417	NHBCS	BMI (kg/m2)	log2	T2vsT1	0.15	0.6	Median	16.75	Median	NA	NA	NA	NA	0.38	-0.13	0.89	0.38	-0.13	0.89	0.38	-0.13	0.89	0.2602040816326531	0.38	-0.13	0.89	0.2602040816326531	0.5377142497259607	-0.1839548749062497	1.259383374358171	0.5377142497259607	-0.1839548749062497	1.259383374358171	3.5847616648397382	2.4546568865041167
PFNA_prenatal_BMI_girls	prenatal	PFNA	BMI	Romano et al., 2022	214	24-28 w gest	12 m	1	12	365.2422	girls	0.018927526772976617	-0.0128707182056241	0.05072577175157733	NHBCS	BMI (kg/m2)	log2	T3vsT1	0.3	0.6	Median	16.75	Median	NA	NA	NA	NA	0.25	-0.17	0.67	0.25	-0.17	0.67	0.25	-0.17	0.67	0.2142857142857143	0.25	-0.17	0.67	0.2142857142857143	0.353759374819711	-0.24055637487740353	0.9480751245168255	0.353759374819711	-0.24055637487740353	0.9480751245168255	1.1791979160657033	1.01074107091346
PFDA_prenatal_BMI_boys	prenatal	PFDA	BMI	Romano et al., 2022	204	24-28 w gest	12 m	1	12	365.2422	boys	-0.0060815954075465846	-0.034001647051283175	0.021838456236190008	NHBCS	BMI (kg/m2)	log2	T2vsT1	0.1	0.2	Median	16.75	Median	NA	NA	NA	NA	0.11	-0.4	0.61	0.11	-0.4	0.61	0.11	-0.4	0.61	0.2576530612244898	0.11	-0.4	0.61	0.2576530612244898	0.2843458750793272	-1.0210601877848566	1.589751937943511	0.2843458750793272	-1.0210601877848566	1.589751937943511	2.8434587507932716	6.660235014613183
PFDA_prenatal_BMI_girls	prenatal	PFDA	BMI	Romano et al., 2022	214	24-28 w gest	12 m	1	12	365.2422	girls	0.02074585880493285	-0.1555939410369963	0.197085658646862	NHBCS	BMI (kg/m2)	log2	T2vsT1	0.1	0.2	Median	16.75	Median	NA	NA	NA	NA	0.05	-0.37	0.48	0.05	-0.37	0.48	0.05	-0.37	0.48	0.21683673469387754	0.05	-0.37	0.48	0.21683673469387754	0.12924812503605781	-0.9693609377704335	1.227857187842549	0.12924812503605781	-0.9693609377704335	1.227857187842549	1.292481250360578	5.605148279624955
PFUA_prenatal_BMI_boys	prenatal	PFUA	BMI	Romano et al., 2022	204	24-28 w gest	12 m	1	12	365.2422	boys	0.002959615776210094	-0.03329567748236357	0.03921490903478376	NHBCS	BMI (kg/m2)	log2	T2vsT1	0.1	0.1	Median	16.75	Median	NA	NA	NA	NA	-0.04	-0.53	0.45	-0.04	-0.53	0.45	-0.04	-0.53	0.45	0.25	-0.04	-0.53	0.45	0.25	-0.1383772647454919	-1.8334987578777677	1.5567442283867838	-0.1383772647454919	-1.8334987578777677	1.5567442283867838	-1.3837726474549188	8.648579046593245
PFUA_prenatal_BMI_girls	prenatal	PFUA	BMI	Romano et al., 2022	214	24-28 w gest	12 m	1	12	365.2422	girls	-0.04997518679438695	-0.26931072883641854	0.16936035524764464	NHBCS	BMI (kg/m2)	log2	T2vsT1	0.1	0.1	Median	16.75	Median	NA	NA	NA	NA	-0.09	-0.49	0.3	-0.09	-0.49	0.3	-0.09	-0.49	0.3	0.20153061224489796	-0.09	-0.49	0.3	0.20153061224489796	-0.31134884567735677	-1.6778243350390891	1.0551266436843758	-0.31134884567735677	-1.6778243350390891	1.0551266436843758	-3.1134884567735677	6.971813721233328
PFOA_prenatal_BMI_both_sexes	prenatal	PFOA	BMI	Zhang, Lei, et al., 2022	206	within 3 d before del	7 y	7	84	2556.6954	both_sexes	-1.0197795385273354e-4	-6.424611092722214e-4	4.3850520156675434e-4	LWBC	BMI (kg/m2)	log10	continous	NA	45.14	Median	16.65	Mean	NA	NA	NA	NA	-0.25	-1.58	1.07	-0.25	-1.58	1.07	-0.25	-1.58	1.07	0.6760204081632654	-0.25	-1.58	1.07	0.6760204081632654	-0.002379008860832873	-0.014987755823247103	0.010229738101581357	-0.002379008860832873	-0.014987755823247103	0.010229738101581357	-0.002379008860832873	0.0064330341644970555
PFOA_prenatal_BMI_boys	prenatal	PFOA	BMI	Zhang, Lei, et al., 2022	108	within 3 d before del	7 y	7	84	2556.6954	boys	-5.21930919785098e-4	-0.0016046599555095038	5.607981159393078e-4	LWBC	BMI (kg/m2)	log10	continous	NA	48.61	Median	17.22	Mean	NA	NA	NA	NA	-0.94	-2.89	1.01	-0.94	-2.89	1.01	-0.94	-2.89	1.01	0.9948979591836736	-0.94	-2.89	1.01	0.9948979591836736	-0.008312989603944812	-0.02555802122914948	0.008932042021259854	-0.008312989603944812	-0.02555802122914948	0.008932042021259854	-0.008312989603944812	0.008798485523063606
PFOA_prenatal_BMI_girls	prenatal	PFOA	BMI	Zhang, Lei, et al., 2022	98	within 3 d before del	7 y	7	84	2556.6954	girls	1.588587682282948e-4	-2.32447756451696e-4	5.501652929082857e-4	LWBC	BMI (kg/m2)	log10	continous	NA	40.11	Median	16.03	Mean	NA	NA	NA	NA	0.68	-1	2.35	0.68	-1	2.35	0.68	-1	2.35	0.854591836734694	0.68	-1	2.35	0.854591836734694	0.007272474063118024	-0.01064134072470946	0.025186288850945506	0.007272474063118024	-0.01064134072470946	0.025186288850945506	0.007272474063118024	0.00913970142236096
PFOS_prenatal_BMI_both_sexes	prenatal	PFOS	BMI	Zhang, Lei, et al., 2022	206	within 3 d before del	7 y	7	84	2556.6954	both_sexes	0.0031767255392919063	-0.0038120706471502855	0.010165521725734098	LWBC	BMI (kg/m2)	log10	continous	NA	4.79	Median	16.65	Mean	NA	NA	NA	NA	0.9	-1.08	2.88	0.9	-1.08	2.88	0.9	-1.08	2.88	1.010204081632653	0.9	-1.08	2.88	1.010204081632653	0.07410874528158572	-0.08893049433790283	0.23714798490107428	0.07410874528158572	-0.08893049433790283	0.23714798490107428	0.07410874528158572	0.08318328552014721
PFOS_prenatal_BMI_boys	prenatal	PFOS	BMI	Zhang, Lei, et al., 2022	108	within 3 d before del	7 y	7	84	2556.6954	boys	0.00491269763790715	-0.008832931106540128	0.01865832638235443	LWBC	BMI (kg/m2)	log10	continous	NA	5.01	Median	17.22	Mean	NA	NA	NA	NA	0.99	-1.78	3.76	0.99	-1.78	3.76	0.99	-1.78	3.76	1.413265306122449	0.99	-1.78	3.76	1.413265306122449	0.07824637867413885	-0.14068540812117894	0.29717816546945663	0.07824637867413885	-0.14068540812117894	0.29717816546945663	0.07824637867413885	0.1116998912221009
PFOS_prenatal_BMI_girls	prenatal	PFOS	BMI	Zhang, Lei, et al., 2022	98	within 3 d before del	7 y	7	84	2556.6954	girls	-2.6386097769259527e-4	-0.005399726436352038	0.004872004480966847	LWBC	BMI (kg/m2)	log10	continous	NA	4.55	Median	16.03	Mean	NA	NA	NA	NA	-0.14	-2.86	2.59	-0.14	-2.86	2.59	-0.14	-2.86	2.59	1.3903061224489794	-0.14	-2.86	2.59	1.3903061224489794	-0.012079422105178943	-0.24719674522384047	0.22303790101348256	-0.012079422105178943	-0.24719674522384047	0.22303790101348256	-0.012079422105178943	0.11995781791768445
PFNA_prenatal_BMI_both_sexes	prenatal	PFNA	BMI	Zhang, Lei, et al., 2022	206	within 3 d before del	7 y	7	84	2556.6954	both_sexes	0.001021820332171326	-0.028537982134213456	0.030581622798556106	LWBC	BMI (kg/m2)	log10	continous	NA	0.84	Median	16.65	Mean	NA	NA	NA	NA	0.07	-1.95	2.1	0.07	-1.95	2.1	0.07	-1.95	2.1	1.0331632653061225	0.07	-1.95	2.1	1.0331632653061225	0.023837697586335842	-0.6657528397326652	0.7134282349053368	0.023837697586335842	-0.6657528397326652	0.7134282349053368	0.023837697586335842	0.35183190679540866
PFNA_prenatal_BMI_boys	prenatal	PFNA	BMI	Zhang, Lei, et al., 2022	108	within 3 d before del	7 y	7	84	2556.6954	boys	-0.009521379340613896	-0.0696509597416647	0.050608201060436904	LWBC	BMI (kg/m2)	log10	continous	NA	0.88	Median	17.22	Mean	NA	NA	NA	NA	-0.46	-3.37	2.44	-0.46	-3.37	2.44	-0.46	-3.37	2.44	1.4821428571428572	-0.46	-3.37	2.44	1.4821428571428572	-0.1516505814722152	-1.1093569709869655	0.8060558080425352	-0.1516505814722152	-1.1093569709869655	0.8060558080425352	-0.1516505814722152	0.48862570893609714
PFNA_prenatal_BMI_girls	prenatal	PFNA	BMI	Zhang, Lei, et al., 2022	98	within 3 d before del	7 y	7	84	2556.6954	girls	0.006958507037434268	-0.013085018668218784	0.027002032743087323	LWBC	BMI (kg/m2)	log10	continous	NA	0.82	Median	16.03	Mean	NA	NA	NA	NA	0.92	-1.73	3.57	0.92	-1.73	3.57	0.92	-1.73	3.57	1.3520408163265305	0.92	-1.73	3.57	1.3520408163265305	0.3185569327532495	-0.5990255365903495	1.2361394020968486	0.3185569327532495	-0.5990255365903495	1.2361394020968486	0.3185569327532495	0.46815432109367294
PFHxS_prenatal_BMI_both_sexes	prenatal	PFHxS	BMI	Zhang, Lei, et al., 2022	206	within 3 d before del	7 y	7	84	2556.6954	both_sexes	0.02075859444268988	-0.054750792842594556	0.09626798172797431	LWBC	BMI (kg/m2)	log10	continous	NA	0.33	Median	16.65	Mean	NA	NA	NA	NA	0.8	-2.11	3.71	0.8	-2.11	3.71	0.8	-2.11	3.71	1.4846938775510206	0.8	-2.11	3.71	1.4846938775510206	0.48427016087135866	-1.2772625492982086	2.2458028710409255	0.48427016087135866	-1.2772625492982086	2.2458028710409255	0.48427016087135866	0.8987411786579423
PFHxS_prenatal_BMI_boys	prenatal	PFHxS	BMI	Zhang, Lei, et al., 2022	108	within 3 d before del	7 y	7	84	2556.6954	boys	0.01421061735681803	-0.1434150462194662	0.17183628093310227	LWBC	BMI (kg/m2)	log10	continous	NA	0.34	Median	17.22	Mean	NA	NA	NA	NA	0.38	-3.84	4.59	0.38	-3.84	4.59	0.38	-3.84	4.59	2.1505102040816326	0.38	-3.84	4.59	2.1505102040816326	0.22633783490256992	-2.2842252548719886	2.7369009246771285	0.22633783490256992	-2.2842252548719886	2.7369009246771285	0.22633783490256992	1.2808995355992647
PFHxS_prenatal_BMI_girls	prenatal	PFHxS	BMI	Zhang, Lei, et al., 2022	98	within 3 d before del	7 y	7	84	2556.6954	girls	0.016264167721846308	-0.03352005298770764	0.06604838843140026	LWBC	BMI (kg/m2)	log10	continous	NA	0.33	Median	16.03	Mean	NA	NA	NA	NA	1.23	-2.54	4.99	1.23	-2.54	4.99	1.23	-2.54	4.99	1.9209183673469388	1.23	-2.54	4.99	1.9209183673469388	0.7445653723397139	-1.5345310722611176	3.0236618169405456	0.7445653723397139	-1.5345310722611176	3.0236618169405456	0.7445653723397139	1.162804308469812
PFDA_prenatal_BMI_both_sexes	prenatal	PFDA	BMI	Zhang, Lei, et al., 2022	206	within 3 d before del	7 y	7	84	2556.6954	both_sexes	0.003623780961306582	-0.034521281789289024	0.04176884371190219	LWBC	BMI (kg/m2)	log10	continous	NA	0.56	Median	16.65	Mean	NA	NA	NA	NA	0.19	-1.81	2.19	0.19	-1.81	2.19	0.19	-1.81	2.19	1.0204081632653061	0.19	-1.81	2.19	1.0204081632653061	0.08453794855616961	-0.8053351941403527	0.9744110912526919	0.08453794855616961	-0.8053351941403527	0.9744110912526919	0.08453794855616961	0.454016909539042
PFDA_prenatal_BMI_boys	prenatal	PFDA	BMI	Zhang, Lei, et al., 2022	108	within 3 d before del	7 y	7	84	2556.6954	boys	-0.011327049438367036	-0.09144520400242659	0.0687911051256925	LWBC	BMI (kg/m2)	log10	continous	NA	0.57	Median	17.22	Mean	NA	NA	NA	NA	-0.41	-3.31	2.49	-0.41	-3.31	2.49	-0.41	-3.31	2.49	1.479591836734694	-0.41	-3.31	2.49	1.479591836734694	-0.18041016666206436	-1.4564820771986176	1.0956617438744887	-0.18041016666206436	-1.4564820771986176	1.0956617438744887	-0.18041016666206436	0.6510570972125271
PFDA_prenatal_BMI_girls	prenatal	PFDA	BMI	Zhang, Lei, et al., 2022	98	within 3 d before del	7 y	7	84	2556.6954	girls	0.007158039149585706	-0.01839218392601883	0.03270826222519024	LWBC	BMI (kg/m2)	log10	continous	NA	0.54	Median	16.03	Mean	NA	NA	NA	NA	0.72	-1.85	3.29	0.72	-1.85	3.29	0.72	-1.85	3.29	1.3112244897959184	0.72	-1.85	3.29	1.3112244897959184	0.32769141192971607	-0.841984877874965	1.497367701734397	0.32769141192971607	-0.841984877874965	1.497367701734397	0.32769141192971607	0.5967736172472863
PFUA_prenatal_BMI_both_sexes	prenatal	PFUA	BMI	Zhang, Lei, et al., 2022	206	within 3 d before del	7 y	7	84	2556.6954	both_sexes	0.0047039948115842585	-0.04121108497974905	0.05061907460291757	LWBC	BMI (kg/m2)	log10	continous	NA	0.5	Median	16.65	Mean	NA	NA	NA	NA	0.23	-2.02	2.47	0.23	-2.02	2.47	0.23	-2.02	2.47	1.1454081632653061	0.23	-2.02	2.47	1.1454081632653061	0.10973788858552236	-0.9613993282601199	1.1808751054311646	0.10973788858552236	-0.9613993282601199	1.1808751054311646	0.10973788858552236	0.5464985800232868
PFUA_prenatal_BMI_boys	prenatal	PFUA	BMI	Zhang, Lei, et al., 2022	108	within 3 d before del	7 y	7	84	2556.6954	boys	0.018572751231174783	-0.07743639021384968	0.11458189267619925	LWBC	BMI (kg/m2)	log10	continous	NA	0.5	Median	17.22	Mean	NA	NA	NA	NA	0.62	-2.59	3.82	0.62	-2.59	3.82	0.62	-2.59	3.82	1.6352040816326532	0.62	-2.59	3.82	1.6352040816326532	0.2958151779261907	-1.2333584434503273	1.824988799302709	0.2958151779261907	-1.2333584434503273	1.824988799302709	0.2958151779261907	0.7801906231512847
PFUA_prenatal_BMI_girls	prenatal	PFUA	BMI	Zhang, Lei, et al., 2022	98	within 3 d before del	7 y	7	84	2556.6954	girls	-0.013138965340525718	-0.045238632696850745	0.018960702015799306	LWBC	BMI (kg/m2)	log10	continous	NA	0.48	Median	16.03	Mean	NA	NA	NA	NA	-1.23	-4.24	1.77	-1.23	-4.24	1.77	-1.23	-4.24	1.77	1.5331632653061225	-1.23	-4.24	1.77	1.5331632653061225	-0.6014951879638254	-2.0710017244120325	0.8680113484843821	-0.6014951879638254	-2.0710017244120325	0.8680113484843821	-0.6014951879638254	0.7497482328817384
PFDoA_prenatal_BMI_both_sexes	prenatal	PFDoA	BMI	Zhang, Lei, et al., 2022	206	within 3 d before del	7 y	7	84	2556.6954	both_sexes	-0.04057853314917605	-0.20774054359998542	0.1265834773016333	LWBC	BMI (kg/m2)	log10	continous	NA	0.17	Median	16.65	Mean	NA	NA	NA	NA	-1.13	-5.78	3.53	-1.13	-5.78	3.53	-1.13	-5.78	3.53	2.375	-1.13	-5.78	3.53	2.375	-0.946642742615713	-4.846308200028231	2.9530227147968047	-0.946642742615713	-4.846308200028231	2.9530227147968047	-0.946642742615713	1.9896252333737336
PFDoA_prenatal_BMI_boys	prenatal	PFDoA	BMI	Zhang, Lei, et al., 2022	108	within 3 d before del	7 y	7	84	2556.6954	boys	-0.036818110313968797	-0.4021063619289878	0.3284701413010502	LWBC	BMI (kg/m2)	log10	continous	NA	0.17	Median	17.22	Mean	NA	NA	NA	NA	-0.7	-7.64	6.25	-0.7	-7.64	6.25	-0.7	-7.64	6.25	3.543367346938776	-0.7	-7.64	6.25	3.543367346938776	-0.5864158582575214	-6.404498909112502	5.231667192597459	-0.5864158582575214	-6.404498909112502	5.231667192597459	-0.5864158582575214	2.9684097198239696
PFDoA_prenatal_BMI_girls	prenatal	PFDoA	BMI	Zhang, Lei, et al., 2022	98	within 3 d before del	7 y	7	84	2556.6954	girls	-0.028183863435985942	-0.13324902523216137	0.07688129836018948	LWBC	BMI (kg/m2)	log10	continous	NA	0.18	Median	16.03	Mean	NA	NA	NA	NA	-1.58	-7.47	4.31	-1.58	-7.47	4.31	-1.58	-7.47	4.31	3.0051020408163263	-1.58	-7.47	4.31	3.0051020408163263	-1.2902430134804546	-6.100072981455059	3.5195869544941507	-1.2902430134804546	-6.100072981455059	3.5195869544941507	-1.2902430134804546	2.4539948816196966
PFOA_prenatal_WC_both_sexes	prenatal	PFOA	WC	Zhang, Lei, et al., 2022	206	within 3 d before del	7 y	7	84	2556.6954	both_sexes	-6.248137114208188e-5	-1.9683548516232548e-4	7.187274287816172e-5	LWBC	WC (cm)	log10	continous	NA	45.14	Median	57.66	Mean	NA	NA	NA	NA	-1.63	-5.14	1.87	-1.63	-5.14	1.87	-1.63	-5.14	1.87	1.788265306122449	-1.63	-5.14	1.87	1.788265306122449	-0.01551113777263033	-0.04886484200150721	0.017842566456246548	-0.01551113777263033	-0.04886484200150721	0.017842566456246548	-0.01551113777263033	0.017017196035141267
PFOA_prenatal_WC_boys	prenatal	PFOA	WC	Zhang, Lei, et al., 2022	108	within 3 d before del	7 y	7	84	2556.6954	boys	-2.828776869616247e-4	-6.93205760356509e-4	1.2745038643325956e-4	LWBC	WC (cm)	log10	continous	NA	48.61	Median	59.34	Mean	NA	NA	NA	NA	-3.64	-8.92	1.64	-3.64	-8.92	1.64	-3.64	-8.92	1.64	2.6938775510204085	-3.64	-8.92	1.64	2.6938775510204085	-0.03219072570038205	-0.0788849651778593	0.014503513777095207	-0.03219072570038205	-0.0788849651778593	0.014503513777095207	-0.03219072570038205	0.023823591570141456
PFOA_prenatal_WC_girls	prenatal	PFOA	WC	Zhang, Lei, et al., 2022	98	within 3 d before del	7 y	7	84	2556.6954	girls	-1.3661780508535633e-5	-9.061737957560344e-5	6.329381855853219e-5	LWBC	WC (cm)	log10	continous	NA	40.11	Median	55.83	Mean	NA	NA	NA	NA	0.79	-3.66	5.24	0.79	-3.66	5.24	0.79	-3.66	5.24	2.2704081632653064	0.79	-3.66	5.24	2.2704081632653064	0.00844890369097535	-0.03914302216325289	0.0560408295452036	0.00844890369097535	-0.03914302216325289	0.0560408295452036	0.00844890369097535	0.02428159482358584
PFOS_prenatal_WC_both_sexes	prenatal	PFOS	WC	Zhang, Lei, et al., 2022	206	within 3 d before del	7 y	7	84	2556.6954	both_sexes	5.273888835975881e-4	-0.001220623328074921	0.002275401095270097	LWBC	WC (cm)	log10	continous	NA	4.79	Median	57.66	Mean	NA	NA	NA	NA	1.59	-3.68	6.86	1.59	-3.68	6.86	1.59	-3.68	6.86	2.688775510204082	1.59	-3.68	6.86	2.688775510204082	0.1309254499974681	-0.3030224251513728	0.564873325146309	0.1309254499974681	-0.3030224251513728	0.564873325146309	0.1309254499974681	0.22140197711675555
PFOS_prenatal_WC_boys	prenatal	PFOS	WC	Zhang, Lei, et al., 2022	108	within 3 d before del	7 y	7	84	2556.6954	boys	0.0016113317408410503	-0.003583824044284406	0.006806487525966507	LWBC	WC (cm)	log10	continous	NA	5.01	Median	59.34	Mean	NA	NA	NA	NA	2.32	-5.16	9.8	2.32	-5.16	9.8	2.32	-5.16	9.8	3.8163265306122454	2.32	-5.16	9.8	3.8163265306122454	0.1833652510343456	-0.407829610059148	0.7745601121278392	0.1833652510343456	-0.407829610059148	0.7745601121278392	0.1833652510343456	0.3016300311701498
PFOS_prenatal_WC_girls	prenatal	PFOS	WC	Zhang, Lei, et al., 2022	98	within 3 d before del	7 y	7	84	2556.6954	girls	2.804278377482885e-4	-7.261825350645982e-4	0.0012870382105611752	LWBC	WC (cm)	log10	continous	NA	4.55	Median	55.83	Mean	NA	NA	NA	NA	-2.01	-9.23	5.2	-2.01	-9.23	5.2	-2.01	-9.23	5.2	3.681122448979592	-2.01	-9.23	5.2	3.681122448979592	-0.17342598879578336	-0.7959476351448267	0.44909565755326	-0.17342598879578336	-0.7959476351448267	0.44909565755326	-0.17342598879578336	0.3176130848719609
PFNA_prenatal_WC_both_sexes	prenatal	PFNA	WC	Zhang, Lei, et al., 2022	206	within 3 d before del	7 y	7	84	2556.6954	both_sexes	-9.465035620661561e-4	-0.008312770414667978	0.006419763290535666	LWBC	WC (cm)	log10	continous	NA	0.84	Median	57.66	Mean	NA	NA	NA	NA	-0.69	-6.06	4.68	-0.69	-6.06	4.68	-0.69	-6.06	4.68	2.7397959183673466	-0.69	-6.06	4.68	2.7397959183673466	-0.23497159049388183	-2.063663533902788	1.5937203529150246	-0.23497159049388183	-2.063663533902788	1.5937203529150246	-0.23497159049388183	0.9330060935759725
PFNA_prenatal_WC_boys	prenatal	PFNA	WC	Zhang, Lei, et al., 2022	108	within 3 d before del	7 y	7	84	2556.6954	boys	-0.003968941887592031	-0.026783115146560822	0.01884523137137676	LWBC	WC (cm)	log10	continous	NA	0.88	Median	59.34	Mean	NA	NA	NA	NA	-1.37	-9.25	6.5	-1.37	-9.25	6.5	-1.37	-9.25	6.5	4.017857142857143	-1.37	-9.25	6.5	4.017857142857143	-0.4516549926455105	-3.047847012414412	2.1445370271233912	-0.4516549926455105	-3.047847012414412	2.1445370271233912	-0.4516549926455105	1.324587765188215
PFNA_prenatal_WC_girls	prenatal	PFNA	WC	Zhang, Lei, et al., 2022	98	within 3 d before del	7 y	7	84	2556.6954	girls	-7.27862810488015e-5	-0.004020042291772268	0.0038744697296746655	LWBC	WC (cm)	log10	continous	NA	0.82	Median	55.83	Mean	NA	NA	NA	NA	0.13	-6.92	7.18	0.13	-6.92	7.18	0.13	-6.92	7.18	3.5969387755102042	0.13	-6.92	7.18	3.5969387755102042	0.04501347962817656	-2.396102146361398	2.4861291056177515	0.04501347962817656	-2.396102146361398	2.4861291056177515	0.04501347962817656	1.24546715611713
PFHxS_prenatal_WC_both_sexes	prenatal	PFHxS	WC	Zhang, Lei, et al., 2022	206	within 3 d before del	7 y	7	84	2556.6954	both_sexes	0.008705081376827786	-0.010119352300794205	0.027529515054449775	LWBC	WC (cm)	log10	continous	NA	0.33	Median	57.66	Mean	NA	NA	NA	NA	3.57	-4.15	11.29	3.57	-4.15	11.29	3.57	-4.15	11.29	3.938775510204082	3.57	-4.15	11.29	3.938775510204082	2.1610555928884376	-2.512151459520173	6.834262645297048	2.1610555928884376	-2.512151459520173	6.834262645297048	2.1610555928884376	2.384289312453373
PFHxS_prenatal_WC_boys	prenatal	PFHxS	WC	Zhang, Lei, et al., 2022	108	within 3 d before del	7 y	7	84	2556.6954	boys	0.017952941073069405	-0.04134933949774002	0.07725522164387882	LWBC	WC (cm)	log10	continous	NA	0.34	Median	59.34	Mean	NA	NA	NA	NA	3.43	-7.9	14.76	3.43	-7.9	14.76	3.43	-7.9	14.76	5.780612244897959	3.43	-7.9	14.76	5.780612244897959	2.042996772936355	-4.705444462448164	8.791438008320874	2.042996772936355	-4.705444462448164	8.791438008320874	2.042996772936355	3.443082262951285
PFHxS_prenatal_WC_girls	prenatal	PFHxS	WC	Zhang, Lei, et al., 2022	98	within 3 d before del	7 y	7	84	2556.6954	girls	-0.0025938839448291576	-0.01237233700477002	0.007184569115111705	LWBC	WC (cm)	log10	continous	NA	0.33	Median	55.83	Mean	NA	NA	NA	NA	2.65	-7.34	12.64	2.65	-7.34	12.64	2.65	-7.34	12.64	5.096938775510204	2.65	-7.34	12.64	5.096938775510204	1.6041449078863754	-4.4431787259947155	7.651468541767467	1.6041449078863754	-4.4431787259947155	7.651468541767467	1.6041449078863754	3.0853692009597404
PFDA_prenatal_WC_both_sexes	prenatal	PFDA	WC	Zhang, Lei, et al., 2022	206	within 3 d before del	7 y	7	84	2556.6954	both_sexes	-0.0014696666946304284	-0.010977693298306553	0.008038359909045698	LWBC	WC (cm)	log10	continous	NA	0.56	Median	57.66	Mean	NA	NA	NA	NA	-0.82	-6.13	4.48	-0.82	-6.13	4.48	-0.82	-6.13	4.48	2.7066326530612246	-0.82	-6.13	4.48	2.7066326530612246	-0.3648479885055741	-2.7252364995080995	1.995540522496951	-0.3648479885055741	-2.7252364995080995	1.995540522496951	-0.3648479885055741	1.2042798525523088
PFDA_prenatal_WC_boys	prenatal	PFDA	WC	Zhang, Lei, et al., 2022	108	within 3 d before del	7 y	7	84	2556.6954	boys	-0.007578812227340874	-0.03795206225068912	0.022794437796007365	LWBC	WC (cm)	log10	continous	NA	0.57	Median	59.34	Mean	NA	NA	NA	NA	-1.96	-9.81	5.9	-1.96	-9.81	5.9	-1.96	-9.81	5.9	4.00765306122449	-1.96	-9.81	5.9	4.00765306122449	-0.862448601604015	-4.318843379971126	2.593946176763096	-0.862448601604015	-4.318843379971126	2.593946176763096	-0.862448601604015	1.7634667236566892
PFDA_prenatal_WC_girls	prenatal	PFDA	WC	Zhang, Lei, et al., 2022	98	within 3 d before del	7 y	7	84	2556.6954	girls	1.3246831506369983e-4	-0.004890288631101584	0.005155225261228984	LWBC	WC (cm)	log10	continous	NA	0.54	Median	55.83	Mean	NA	NA	NA	NA	-0.18	-7.01	6.64	-0.18	-7.01	6.64	-0.18	-7.01	6.64	3.4821428571428568	-0.18	-7.01	6.64	3.4821428571428568	-0.08192285298242902	-3.1881643618995286	3.024318655934671	-0.08192285298242902	-3.1881643618995286	3.024318655934671	-0.08192285298242902	1.5848170963862755
PFBS_prenatal_BMI_both_sexes	prenatal	PFBS	BMI	Zhang, Lei, et al., 2022	206	within 3 d before del	7 y	7	84	2556.6954	both_sexes	0.008880333759364709	-0.0321058220530878	0.04986648957181721	LWBC	BMI (kg/m2)	log10	continous	NA	0.19	Median	16.65	Mean	NA	NA	NA	NA	0.26	-0.94	1.46	0.26	-0.94	1.46	0.26	-0.94	1.46	0.6122448979591837	0.26	-0.94	1.46	0.6122448979591837	0.20716627371432247	-0.7489857588133196	1.1633183062419648	0.20716627371432247	-0.7489857588133196	1.1633183062419648	0.20716627371432247	0.4878326696569603
PFBS_prenatal_BMI_boys	prenatal	PFBS	BMI	Zhang, Lei, et al., 2022	108	within 3 d before del	7 y	7	84	2556.6954	boys	0.024012796048955884	-0.056029857447563725	0.10405544954547549	LWBC	BMI (kg/m2)	log10	continous	NA	0.19	Median	17.22	Mean	NA	NA	NA	NA	0.48	-1.12	2.08	0.48	-1.12	2.08	0.48	-1.12	2.08	0.8163265306122449	0.48	-1.12	2.08	0.8163265306122449	0.3824608130110569	-0.8924085636924661	1.6573301897145798	0.3824608130110569	-0.8924085636924661	1.6573301897145798	0.3824608130110569	0.6504435595426137
PFBS_prenatal_BMI_girls	prenatal	PFBS	BMI	Zhang, Lei, et al., 2022	98	within 3 d before del	7 y	7	84	2556.6954	girls	0.006962011039069446	-0.026455641948463893	0.040379664026602785	LWBC	BMI (kg/m2)	log10	continous	NA	0.19	Median	16.03	Mean	NA	NA	NA	NA	0.4	-1.52	2.32	0.4	-1.52	2.32	0.4	-1.52	2.32	0.9795918367346939	0.4	-1.52	2.32	0.9795918367346939	0.31871734417588077	-1.2111259078683467	1.8485605962201082	0.31871734417588077	-1.2111259078683467	1.8485605962201082	0.31871734417588077	0.7805322714511365
PFUA_prenatal_WC_both_sexes	prenatal	PFUA	WC	Zhang, Lei, et al., 2022	206	within 3 d before del	7 y	7	84	2556.6954	both_sexes	0.003459458818509837	-0.007985584106060208	0.014904501743079881	LWBC	WC (cm)	log10	continous	NA	0.5	Median	57.66	Mean	NA	NA	NA	NA	1.8	-4.15	7.76	1.8	-4.15	7.76	1.8	-4.15	7.76	3.038265306122449	1.8	-4.15	7.76	3.038265306122449	0.8588182584953924	-1.9824388133601976	3.700075330350982	0.8588182584953924	-1.9824388133601976	3.700075330350982	0.8588182584953924	1.449620955028362
PFUA_prenatal_WC_boys	prenatal	PFUA	WC	Zhang, Lei, et al., 2022	108	within 3 d before del	7 y	7	84	2556.6954	boys	0.015093820794521824	-0.02121520367230012	0.05140284526134377	LWBC	WC (cm)	log10	continous	NA	0.5	Median	59.34	Mean	NA	NA	NA	NA	3.6	-5.06	12.26	3.6	-5.06	12.26	3.6	-5.06	12.26	4.418367346938775	3.6	-5.06	12.26	4.418367346938775	1.7176365169907848	-2.414233548881492	5.849506582863062	1.7176365169907848	-2.414233548881492	5.849506582863062	1.7176365169907848	2.1080969723838145
PFUA_prenatal_WC_girls	prenatal	PFUA	WC	Zhang, Lei, et al., 2022	98	within 3 d before del	7 y	7	84	2556.6954	girls	0.0023247771068247514	-0.003981378480565519	0.008630932694215021	LWBC	WC (cm)	log10	continous	NA	0.48	Median	55.83	Mean	NA	NA	NA	NA	-2.94	-10.92	5.03	-2.94	-10.92	5.03	-2.94	-10.92	5.03	4.0688775510204085	-2.94	-10.92	5.03	4.0688775510204085	-1.4377202053769484	-5.337658517581426	2.462218106827529	-1.4377202053769484	-5.337658517581426	2.462218106827529	-1.4377202053769484	1.9897644450022844
PFHxS_prenatal_BMI_both_sexes	prenatal	PFHxS	BMI	Bloom et al., 2022	661	8-13 w gest	4-8 y	6	72	2191.4532	both_sexes	-0.032339790043961224	-0.0916294051245568	0.026949825036634366	ECHO-FGS	BMI z-scores	ln	change per interquartile range	1	1.4	Mean	NA	NA	NA	NA	NA	NA	-0.06	-0.17	0.05	-0.06	-0.17	0.05	-0.06	-0.17	0.05	0.056122448979591844	-0.06	-0.17	0.05	0.056122448979591844	-0.032339790043961224	-0.09162940512455682	0.026949825036634366	-0.032339790043961224	-0.09162940512455682	0.026949825036634366	-0.032339790043961224	0.03024980361254877
PFHxS_prenatal_BMI_boys	prenatal	PFHxS	BMI	Bloom et al., 2022	341	8-13 w gest	4-8 y	6	72	2191.4532	boys	-0.021559860029307484	-0.10510431764287399	0.06198459758425902	ECHO-FGS	BMI z-scores	ln	change per interquartile range	1	1.4	Mean	NA	NA	NA	NA	NA	NA	-0.04	-0.2	0.11	-0.04	-0.2	0.11	-0.04	-0.2	0.11	0.07908163265306123	-0.04	-0.2	0.11	0.07908163265306123	-0.021559860029307484	-0.10510431764287399	0.06198459758425901	-0.021559860029307484	-0.10510431764287399	0.06198459758425901	-0.021559860029307484	0.04262472327222781
PFHxS_prenatal_BMI_girls	prenatal	PFHxS	BMI	Bloom et al., 2022	320	8-13 w gest	4-8 y	6	72	2191.4532	girls	-0.04311972005861497	-0.12127421266485461	0.03503477254762468	ECHO-FGS	BMI z-scores	ln	change per interquartile range	1	1.4	Mean	NA	NA	NA	NA	NA	NA	-0.08	-0.22	0.07	-0.08	-0.22	0.07	-0.08	-0.22	0.07	0.0739795918367347	-0.08	-0.22	0.07	0.0739795918367347	-0.04311972005861497	-0.12127421266485462	0.035034772547624674	-0.04311972005861497	-0.12127421266485462	0.035034772547624674	-0.04311972005861497	0.039874741125632475
PFOS_prenatal_BMI_both_sexes	prenatal	PFOS	BMI	Bloom et al., 2022	661	8-13 w gest	4-8 y	6	72	2191.4532	both_sexes	-0.0017759081165453332	-0.005031739663545112	0.0014799234304544455	ECHO-FGS	BMI z-scores	ln	change per interquartile range	4.7	6.7	Mean	NA	NA	NA	NA	NA	NA	-0.06	-0.17	0.05	-0.06	-0.17	0.05	-0.06	-0.17	0.05	0.056122448979591844	-0.06	-0.17	0.05	0.056122448979591844	-0.008346768147763067	-0.023649176418662026	0.006955640123135892	-0.008346768147763067	-0.023649176418662026	0.006955640123135892	-0.0017759081165453332	0.001661138544387642
PFOS_prenatal_BMI_boys	prenatal	PFOS	BMI	Bloom et al., 2022	341	8-13 w gest	4-8 y	6	72	2191.4532	boys	0.0011839387443635557	-0.0035518162330906667	0.0059196937218177785	ECHO-FGS	BMI z-scores	ln	change per interquartile range	4.7	6.7	Mean	NA	NA	NA	NA	NA	NA	0.04	-0.12	0.2	0.04	-0.12	0.2	0.04	-0.12	0.2	0.0816326530612245	0.04	-0.12	0.2	0.0816326530612245	0.005564512098508711	-0.016693536295526133	0.027822560492543558	0.005564512098508711	-0.016693536295526133	0.027822560492543558	0.0011839387443635557	0.0024162015191092974
PFOS_prenatal_BMI_girls	prenatal	PFOS	BMI	Bloom et al., 2022	320	8-13 w gest	4-8 y	6	72	2191.4532	girls	-0.005031739663545112	-0.00961950229795389	-4.4397702913633475e-4	ECHO-FGS	BMI z-scores	ln	change per interquartile range	4.7	6.7	Mean	NA	NA	NA	NA	NA	NA	-0.17	-0.32	-0.01	-0.17	-0.32	-0.01	-0.17	-0.32	-0.01	0.07908163265306123	-0.17	-0.32	-0.01	0.07908163265306123	-0.023649176418662026	-0.04521166080038328	-0.002086692036940769	-0.023649176418662026	-0.04521166080038328	-0.002086692036940769	-0.005031739663545112	0.0023406952216371312
PFOA_prenatal_BMI_both_sexes	prenatal	PFOA	BMI	Bloom et al., 2022	661	8-13 w gest	4-8 y	6	72	2191.4532	both_sexes	-0.009896242253565087	-0.030678350986051768	0.010885866478921593	ECHO-FGS	BMI z-scores	ln	change per interquartile range	1.7	2.5	Mean	NA	NA	NA	NA	NA	NA	-0.05	-0.16	0.05	-0.05	-0.16	0.05	-0.05	-0.16	0.05	0.053571428571428575	-0.05	-0.16	0.05	0.053571428571428575	-0.016823611831060646	-0.05215319667628801	0.01850597301416671	-0.016823611831060646	-0.05215319667628801	0.01850597301416671	-0.009896242253565087	0.010603116700248306
PFOA_prenatal_BMI_boys	prenatal	PFOA	BMI	Bloom et al., 2022	341	8-13 w gest	4-8 y	6	72	2191.4532	boys	-0.01385473915499112	-0.045522714366399396	0.017813236056417152	ECHO-FGS	BMI z-scores	ln	change per interquartile range	1.7	2.5	Mean	NA	NA	NA	NA	NA	NA	-0.07	-0.23	0.09	-0.07	-0.23	0.09	-0.07	-0.23	0.09	0.0816326530612245	-0.07	-0.23	0.09	0.0816326530612245	-0.023553056563484904	-0.07738861442287896	0.030282501295909158	-0.023553056563484904	-0.07738861442287896	0.030282501295909158	-0.01385473915499112	0.01615713020990218
PFOA_prenatal_BMI_girls	prenatal	PFOA	BMI	Bloom et al., 2022	320	8-13 w gest	4-8 y	6	72	2191.4532	girls	-0.007916993802852068	-0.03562647211283432	0.019792484507130177	ECHO-FGS	BMI z-scores	ln	change per interquartile range	1.7	2.5	Mean	NA	NA	NA	NA	NA	NA	-0.04	-0.18	0.1	-0.04	-0.18	0.1	-0.04	-0.18	0.1	0.07142857142857144	-0.04	-0.18	0.1	0.07142857142857144	-0.013458889464848516	-0.06056500259181833	0.03364722366212129	-0.013458889464848516	-0.06056500259181833	0.03364722366212129	-0.007916993802852068	0.014137488933664412
PFNA_prenatal_BMI_both_sexes	prenatal	PFNA	BMI	Bloom et al., 2022	661	8-13 w gest	4-8 y	6	72	2191.4532	both_sexes	-0.023104906018664845	-0.13285320960732286	0.08664339756999317	ECHO-FGS	BMI z-scores	ln	change per interquartile range	0.6	1	Mean	NA	NA	NA	NA	NA	NA	-0.02	-0.12	0.07	-0.02	-0.12	0.07	-0.02	-0.12	0.07	0.04846938775510204	-0.02	-0.12	0.07	0.04846938775510204	-0.013862943611198907	-0.07971192576439372	0.0519860385419959	-0.013862943611198907	-0.07971192576439372	0.0519860385419959	-0.023104906018664845	0.055994032443192863
PFNA_prenatal_BMI_boys	prenatal	PFNA	BMI	Bloom et al., 2022	341	8-13 w gest	4-8 y	6	72	2191.4532	boys	0.03465735902799726	-0.12707698310265664	0.19639170115865118	ECHO-FGS	BMI z-scores	ln	change per interquartile range	0.6	1	Mean	NA	NA	NA	NA	NA	NA	0.03	-0.11	0.17	0.03	-0.11	0.17	0.03	-0.11	0.17	0.07142857142857144	0.03	-0.11	0.17	0.07142857142857144	0.020794415416798356	-0.076246189861594	0.11783502069519071	0.020794415416798356	-0.076246189861594	0.11783502069519071	0.03465735902799726	0.08251752149523159
PFNA_prenatal_BMI_girls	prenatal	PFNA	BMI	Bloom et al., 2022	320	8-13 w gest	4-8 y	6	72	2191.4532	girls	-0.08086717106532697	-0.219496607177316	0.057762265046662084	ECHO-FGS	BMI z-scores	ln	change per interquartile range	0.6	1	Mean	NA	NA	NA	NA	NA	NA	-0.07	-0.19	0.05	-0.07	-0.19	0.05	-0.07	-0.19	0.05	0.061224489795918366	-0.07	-0.19	0.05	0.061224489795918366	-0.048520302639196176	-0.1316979643063896	0.034657359027997256	-0.048520302639196176	-0.1316979643063896	0.034657359027997256	-0.08086717106532697	0.07072930413876992
PFDA_prenatal_BMI_both_sexes	prenatal	PFDA	BMI	Bloom et al., 2022	661	8-13 w gest	4-8 y	6	72	2191.4532	both_sexes	-0.1879144452743052	-0.626381484247684	0.2505525936990737	ECHO-FGS	BMI z-scores	ln	change per interquartile range	0.2	0.4	Mean	NA	NA	NA	NA	NA	NA	-0.03	-0.1	0.04	-0.03	-0.1	0.04	-0.03	-0.1	0.04	0.03571428571428572	-0.03	-0.1	0.04	0.03571428571428572	-0.03758288905486104	-0.1252762968495368	0.05011051873981473	-0.03758288905486104	-0.1252762968495368	0.05011051873981473	-0.1879144452743052	0.22370767294560145
PFDA_prenatal_BMI_boys	prenatal	PFDA	BMI	Bloom et al., 2022	341	8-13 w gest	4-8 y	6	72	2191.4532	boys	-0.01879144452743052	-0.7391301514122671	0.701547262357406	ECHO-FGS	BMI z-scores	ln	change per interquartile range	0.2	0.4	Mean	NA	NA	NA	NA	NA	NA	-0.003	-0.12	0.11	-0.003	-0.12	0.11	-0.003	-0.12	0.11	0.0586734693877551	-0.003	-0.12	0.11	0.0586734693877551	-0.0037582889054861043	-0.14782603028245342	0.14030945247148122	-0.0037582889054861043	-0.14782603028245342	0.14030945247148122	-0.01879144452743052	0.3675197484106309
PFDA_prenatal_BMI_girls	prenatal	PFDA	BMI	Bloom et al., 2022	320	8-13 w gest	4-8 y	6	72	2191.4532	girls	-0.313190742123842	-0.9082531521591418	0.2818716679114578	ECHO-FGS	BMI z-scores	ln	change per interquartile range	0.2	0.4	Mean	NA	NA	NA	NA	NA	NA	-0.05	-0.14	0.05	-0.05	-0.14	0.05	-0.05	-0.14	0.05	0.04846938775510204	-0.05	-0.14	0.05	0.04846938775510204	-0.0626381484247684	-0.18165063043182839	0.05637433358229156	-0.0626381484247684	-0.18165063043182839	0.05637433358229156	-0.313190742123842	0.30360327042617336
PFHxS_prenatal_WC_both_sexes	prenatal	PFHxS	WC	Bloom et al., 2022	659	8-13 w gest	4-8 y	6	72	2191.4532	both_sexes	-0.032339790043961224	-0.08354445761356649	0.01886487752564405	ECHO-FGS	WC z-scores	ln	change per interquartile range	1	1.4	Mean	NA	NA	NA	NA	NA	NA	-0.06	-0.15	0.04	-0.06	-0.15	0.04	-0.06	-0.15	0.04	0.04846938775510204	-0.06	-0.15	0.04	0.04846938775510204	-0.032339790043961224	-0.0835444576135665	0.01886487752564405	-0.032339790043961224	-0.0835444576135665	0.01886487752564405	-0.032339790043961224	0.026124830392655753
PFHxS_prenatal_WC_boys	prenatal	PFHxS	WC	Bloom et al., 2022	340	8-13 w gest	4-8 y	6	72	2191.4532	boys	-0.032339790043961224	-0.11049428265020086	0.04581470256227841	ECHO-FGS	WC z-scores	ln	change per interquartile range	1	1.4	Mean	NA	NA	NA	NA	NA	NA	-0.06	-0.2	0.09	-0.06	-0.2	0.09	-0.06	-0.2	0.09	0.0739795918367347	-0.06	-0.2	0.09	0.0739795918367347	-0.032339790043961224	-0.11049428265020086	0.04581470256227842	-0.032339790043961224	-0.11049428265020086	0.04581470256227842	-0.032339790043961224	0.03987474112563247
PFHxS_prenatal_WC_girls	prenatal	PFHxS	WC	Bloom et al., 2022	319	8-13 w gest	4-8 y	6	72	2191.4532	girls	-0.021559860029307484	-0.09162940512455682	0.048509685065941846	ECHO-FGS	WC z-scores	ln	change per interquartile range	1	1.4	Mean	NA	NA	NA	NA	NA	NA	-0.04	-0.17	0.09	-0.04	-0.17	0.09	-0.04	-0.17	0.09	0.0663265306122449	-0.04	-0.17	0.09	0.0663265306122449	-0.021559860029307484	-0.09162940512455682	0.04850968506594184	-0.021559860029307484	-0.09162940512455682	0.04850968506594184	-0.021559860029307484	0.03574976790573946
PFOS_prenatal_WC_both_sexes	prenatal	PFOS	WC	Bloom et al., 2022	659	8-13 w gest	4-8 y	6	72	2191.4532	both_sexes	-0.0014799234304544444	-0.004439770291363334	0.0014799234304544453	ECHO-FGS	WC z-scores	ln	change per interquartile range	4.7	6.7	Mean	NA	NA	NA	NA	NA	NA	-0.05	-0.15	0.05	-0.05	-0.15	0.05	-0.05	-0.15	0.05	0.05102040816326531	-0.05	-0.15	0.05	0.05102040816326531	-0.006955640123135889	-0.02086692036940767	0.006955640123135889	-0.006955640123135889	-0.02086692036940767	0.006955640123135889	-0.0014799234304544444	0.001510125949443311
PFOS_prenatal_WC_boys	prenatal	PFOS	WC	Bloom et al., 2022	340	8-13 w gest	4-8 y	6	72	2191.4532	boys	-2.959846860908889e-5	-0.004469368759972422	0.004410171822754245	ECHO-FGS	WC z-scores	ln	change per interquartile range	4.7	6.7	Mean	NA	NA	NA	NA	NA	NA	-0.001	-0.15	0.15	-0.001	-0.15	0.15	-0.001	-0.15	0.15	0.07653061224489796	-0.001	-0.15	0.15	0.07653061224489796	-1.391128024627178e-4	-0.021006033171870386	0.02072780756694495	-1.391128024627178e-4	-0.021006033171870386	0.02072780756694495	-2.959846860908889e-5	0.0022651889241649664
PFOS_prenatal_WC_girls	prenatal	PFOS	WC	Bloom et al., 2022	319	8-13 w gest	4-8 y	6	72	2191.4532	girls	-0.0032558315469997778	-0.0075476094953176665	0.001035946401318111	ECHO-FGS	WC z-scores	ln	change per interquartile range	4.7	6.7	Mean	NA	NA	NA	NA	NA	NA	-0.11	-0.25	0.04	-0.11	-0.25	0.04	-0.11	-0.25	0.04	0.07397959183673469	-0.11	-0.25	0.04	0.07397959183673469	-0.015302408270898956	-0.03547376462799304	0.004868948086195121	-0.015302408270898956	-0.03547376462799304	0.004868948086195121	-0.0032558315469997778	0.0021896826266928006
PFOA_prenatal_WC_both_sexes	prenatal	PFOA	WC	Bloom et al., 2022	659	8-13 w gest	4-8 y	6	72	2191.4532	both_sexes	0.005937745352139051	-0.01286511492963461	0.024740605633912713	ECHO-FGS	WC z-scores	ln	change per interquartile range	1.7	2.5	Mean	NA	NA	NA	NA	NA	NA	0.03	-0.06	0.13	0.03	-0.06	0.13	0.03	-0.06	0.13	0.04846938775510204	0.03	-0.06	0.13	0.04846938775510204	0.010094167098636387	-0.02187069538037884	0.04205902957765161	0.010094167098636387	-0.02187069538037884	0.04205902957765161	0.005937745352139051	0.009593296062129419
PFOA_prenatal_WC_boys	prenatal	PFOA	WC	Bloom et al., 2022	340	8-13 w gest	4-8 y	6	72	2191.4532	boys	0.001979248450713017	-0.026719854084625735	0.03067835098605177	ECHO-FGS	WC z-scores	ln	change per interquartile range	1.7	2.5	Mean	NA	NA	NA	NA	NA	NA	0.01	-0.13	0.16	0.01	-0.13	0.16	0.01	-0.13	0.16	0.0739795918367347	0.01	-0.13	0.16	0.0739795918367347	0.003364722366212129	-0.04542375194386374	0.05215319667628801	0.003364722366212129	-0.04542375194386374	0.05215319667628801	0.001979248450713017	0.014642399252723854
PFOA_prenatal_WC_girls	prenatal	PFOA	WC	Bloom et al., 2022	319	8-13 w gest	4-8 y	6	72	2191.4532	girls	0.009896242253565087	-0.014844363380347626	0.0346368478874778	ECHO-FGS	WC z-scores	ln	change per interquartile range	1.7	2.5	Mean	NA	NA	NA	NA	NA	NA	0.05	-0.07	0.18	0.05	-0.07	0.18	0.05	-0.07	0.18	0.06377551020408163	0.05	-0.07	0.18	0.06377551020408163	0.016823611831060646	-0.025235417746590966	0.05888264140871225	0.016823611831060646	-0.025235417746590966	0.05888264140871225	0.009896242253565087	0.012622757976486078
PFNA_prenatal_WC_both_sexes	prenatal	PFNA	WC	Bloom et al., 2022	659	8-13 w gest	4-8 y	6	72	2191.4532	both_sexes	0.06931471805599453	-0.02310490601866487	0.1617343421306539	ECHO-FGS	WC z-scores	ln	change per interquartile range	0.6	1	Mean	NA	NA	NA	NA	NA	NA	0.06	-0.02	0.14	0.06	-0.02	0.14	0.06	-0.02	0.14	0.04081632653061225	0.06	-0.02	0.14	0.04081632653061225	0.04158883083359671	-0.013862943611198908	0.09704060527839235	0.04158883083359671	-0.013862943611198908	0.09704060527839235	0.06931471805599453	0.04715286942584663
PFNA_prenatal_WC_boys	prenatal	PFNA	WC	Bloom et al., 2022	340	8-13 w gest	4-8 y	6	72	2191.4532	boys	0.08086717106532697	-0.0693147180559945	0.23104906018664845	ECHO-FGS	WC z-scores	ln	change per interquartile range	0.6	1	Mean	NA	NA	NA	NA	NA	NA	0.07	-0.06	0.2	0.07	-0.06	0.2	0.07	-0.06	0.2	0.0663265306122449	0.07	-0.06	0.2	0.0663265306122449	0.048520302639196176	-0.04158883083359671	0.13862943611198905	0.048520302639196176	-0.04158883083359671	0.13862943611198905	0.08086717106532697	0.07662341281700075
PFNA_prenatal_WC_girls	prenatal	PFNA	WC	Bloom et al., 2022	319	8-13 w gest	4-8 y	6	72	2191.4532	girls	0.04620981203732969	-0.08664339756999315	0.17906302164465251	ECHO-FGS	WC z-scores	ln	change per interquartile range	0.6	1	Mean	NA	NA	NA	NA	NA	NA	0.04	-0.07	0.16	0.04	-0.07	0.16	0.04	-0.07	0.16	0.058673469387755105	0.04	-0.07	0.16	0.058673469387755105	0.027725887222397813	-0.051986038541995905	0.10743781298679152	0.027725887222397813	-0.051986038541995905	0.10743781298679152	0.04620981203732969	0.06778224979965451
PFDA_prenatal_WC_both_sexes	prenatal	PFDA	WC	Bloom et al., 2022	659	8-13 w gest	4-8 y	6	72	2191.4532	both_sexes	0.0626381484247684	-0.3445098163362262	0.46978611318576297	ECHO-FGS	WC z-scores	ln	change per interquartile range	0.2	0.4	Mean	NA	NA	NA	NA	NA	NA	0.01	-0.05	0.08	0.01	-0.05	0.08	0.01	-0.05	0.08	0.03316326530612245	0.01	-0.05	0.08	0.03316326530612245	0.01252762968495368	-0.06890196326724525	0.0939572226371526	0.01252762968495368	-0.06890196326724525	0.0939572226371526	0.0626381484247684	0.20772855344948704
PFDA_prenatal_WC_boys	prenatal	PFDA	WC	Bloom et al., 2022	340	8-13 w gest	4-8 y	6	72	2191.4532	boys	0.0626381484247684	-0.5950624100352996	0.7203387068848365	ECHO-FGS	WC z-scores	ln	change per interquartile range	0.2	0.4	Mean	NA	NA	NA	NA	NA	NA	0.01	-0.09	0.12	0.01	-0.09	0.12	0.01	-0.09	0.12	0.05357142857142857	0.01	-0.09	0.12	0.05357142857142857	0.01252762968495368	-0.11901248200705997	0.14406774137696732	0.01252762968495368	-0.11901248200705997	0.14406774137696732	0.0626381484247684	0.33556150941840207
PFDA_prenatal_WC_girls	prenatal	PFDA	WC	Bloom et al., 2022	319	8-13 w gest	4-8 y	6	72	2191.4532	girls	0.0626381484247684	-0.46978611318576297	0.5950624100352998	ECHO-FGS	WC z-scores	ln	change per interquartile range	0.2	0.4	Mean	NA	NA	NA	NA	NA	NA	0.01	-0.07	0.1	0.01	-0.07	0.1	0.01	-0.07	0.1	0.04336734693877552	0.01	-0.07	0.1	0.04336734693877552	0.01252762968495368	-0.09395722263715262	0.11901248200705997	0.01252762968495368	-0.09395722263715262	0.11901248200705997	0.0626381484247684	0.2716450314339446
PFUA_prenatal_BMI_both_sexes	prenatal	PFUA	BMI	Bloom et al., 2022	661	8-13 w gest	4-8 y	6	72	2191.4532	both_sexes	0.08958797346140275	-0.5375278407684164	0.716703787691222	ECHO-FGS	BMI z-scores	ln	change per interquartile range	0.2	0.2	Mean	NA	NA	NA	NA	NA	NA	0.01	-0.06	0.08	0.01	-0.06	0.08	0.01	-0.06	0.08	0.03571428571428572	0.01	-0.06	0.08	0.03571428571428572	0.01791759469228055	-0.10750556815368331	0.1433407575382444	0.01791759469228055	-0.10750556815368331	0.1433407575382444	0.08958797346140275	0.3199570480764384
PFUA_prenatal_BMI_boys	prenatal	PFUA	BMI	Bloom et al., 2022	341	8-13 w gest	4-8 y	6	72	2191.4532	boys	0.5375278407684164	-0.5375278407684164	1.6125835223052492	ECHO-FGS	BMI z-scores	ln	change per interquartile range	0.2	0.2	Mean	NA	NA	NA	NA	NA	NA	0.06	-0.06	0.18	0.06	-0.06	0.18	0.06	-0.06	0.18	0.061224489795918366	0.06	-0.06	0.18	0.061224489795918366	0.1075055681536833	-0.1075055681536833	0.3225167044610499	0.1075055681536833	-0.1075055681536833	0.3225167044610499	0.5375278407684164	0.5484977967024658
PFUA_prenatal_BMI_girls	prenatal	PFUA	BMI	Bloom et al., 2022	320	8-13 w gest	4-8 y	6	72	2191.4532	girls	-0.08958797346140275	-0.8958797346140274	0.7167037876912218	ECHO-FGS	BMI z-scores	ln	change per interquartile range	0.2	0.2	Mean	NA	NA	NA	NA	NA	NA	-0.01	-0.1	0.08	-0.01	-0.1	0.08	-0.01	-0.1	0.08	0.04591836734693878	-0.01	-0.1	0.08	0.04591836734693878	-0.01791759469228055	-0.17917594692280547	0.1433407575382444	-0.01791759469228055	-0.17917594692280547	0.1433407575382444	-0.08958797346140275	0.4113733475268493
PFUA_prenatal_WC_both_sexes	prenatal	PFUA	WC	Bloom et al., 2022	659	8-13 w gest	4-8 y	6	72	2191.4532	both_sexes	0.716703787691222	0.13438196019210402	1.2990256151903399	ECHO-FGS	WC z-scores	ln	change per interquartile range	0.2	0.2	Mean	NA	NA	NA	NA	NA	NA	0.08	0.01	0.14	0.08	0.01	0.14	0.08	0.01	0.14	0.03316326530612245	0.08	0.01	0.14	0.03316326530612245	0.1433407575382444	0.026876392038420824	0.259805123038068	0.1433407575382444	0.026876392038420824	0.259805123038068	0.716703787691222	0.2971029732138357
PFUA_prenatal_WC_boys	prenatal	PFUA	WC	Bloom et al., 2022	340	8-13 w gest	4-8 y	6	72	2191.4532	boys	0.9854677080754302	-0.22396993365350704	2.194905349804367	ECHO-FGS	WC z-scores	ln	change per interquartile range	0.2	0.2	Mean	NA	NA	NA	NA	NA	NA	0.11	-0.05	0.22	0.11	-0.05	0.22	0.11	-0.05	0.22	0.06887755102040817	0.11	-0.05	0.22	0.06887755102040817	0.19709354161508605	-0.04479398673070139	0.43898106996087344	0.19709354161508605	-0.04479398673070139	0.43898106996087344	0.9854677080754302	0.617060021290274
PFUA_prenatal_WC_girls	prenatal	PFUA	WC	Bloom et al., 2022	319	8-13 w gest	4-8 y	6	72	2191.4532	girls	0.5375278407684164	-0.3135579071149097	1.3886135886517426	ECHO-FGS	WC z-scores	ln	change per interquartile range	0.2	0.2	Mean	NA	NA	NA	NA	NA	NA	0.06	-0.02	0.17	0.06	-0.02	0.17	0.06	-0.02	0.17	0.04846938775510204	0.06	-0.02	0.17	0.04846938775510204	0.1075055681536833	-0.06271158142298193	0.2777227177303485	0.1075055681536833	-0.06271158142298193	0.2777227177303485	0.5375278407684164	0.4342274223894521
PFOA_prenatal_BMI_both_sexes	prenatal	PFOA	BMI	Lauritzen et al., 2018	412	17-20 w gest	5 y	5	60	1826.211	both_sexes	0.0856948815579812	-0.01428248025966354	0.18567224337562593	NICHD-SGA	BMI z-scores	ln	continous	NA	1.64	Median_pooled	NA	NA	NA	NA	NA	NA	0.18	-0.03	0.39	0.18	-0.03	0.39	0.18	-0.03	0.39	0.10714285714285715	0.18	-0.03	0.39	0.10714285714285715	0.0856948815579812	-0.014282480259663546	0.18567224337562593	0.0856948815579812	-0.014282480259663546	0.18567224337562593	0.0856948815579812	0.05100885807022691
PFOS_prenatal_BMI_both_sexes	prenatal	PFOS	BMI	Lauritzen et al., 2018	412	17-20 w gest	5 y	5	60	1826.211	both_sexes	0.01780105520451196	9.889475113617763e-4	0.03461316289766214	NICHD-SGA	BMI z-scores	ln	continous	NA	9.62	Median_pooled	NA	NA	NA	NA	NA	NA	0.18	0.01	0.35	0.18	0.01	0.35	0.18	0.01	0.35	0.08673469387755102	0.18	0.01	0.35	0.08673469387755102	0.01780105520451196	9.889475113617765e-4	0.03461316289766214	0.01780105520451196	9.889475113617765e-4	0.03461316289766214	0.01780105520451196	0.008577605965892951
PFOA_prenatal_BMI_both_sexes	prenatal	PFOA	BMI	Gyllenhammar et al., 2018	183	3 w after del	5 y	5	60	1826.211	both_sexes	0.1142857142857143	-0.03214285714285711	0.2607142857142857	POPUP study	BMI SDS	unit	change per interquartile range	1.4	NA	NA	NA	NA	NA	NA	NA	NA	0.16	-0.05	0.36	0.16	-0.05	0.36	0.16	-0.05	0.36	0.10459183673469387	0.16	-0.05	0.36	0.10459183673469387	0.16	-0.044999999999999984	0.365	0.16	-0.044999999999999984	0.365	0.1142857142857143	0.07470845481049562
PFOS_prenatal_BMI_both_sexes	prenatal	PFOS	BMI	Gyllenhammar et al., 2018	182	3 w after del	5 y	5	60	1826.211	both_sexes	0.02241379310344828	0.006034482758620695	0.03879310344827586	POPUP study	BMI SDS	unit	change per interquartile range	11.6	NA	NA	NA	NA	NA	NA	NA	NA	0.26	0.07	0.45	0.26	0.07	0.45	0.26	0.07	0.45	0.09693877551020408	0.26	0.07	0.45	0.09693877551020408	0.26	0.07	0.45	0.26	0.07	0.45	0.02241379310344828	0.008356790992258972
PFNA_prenatal_BMI_both_sexes	prenatal	PFNA	BMI	Gyllenhammar et al., 2018	183	3 w after del	5 y	5	60	1826.211	both_sexes	0.4230769230769231	-0.11538461538461547	0.9615384615384617	POPUP study	BMI SDS	unit	change per interquartile range	0.26	NA	NA	NA	NA	NA	NA	NA	NA	0.11	-0.03	0.25	0.11	-0.03	0.25	0.11	-0.03	0.25	0.07142857142857144	0.11	-0.03	0.25	0.07142857142857144	0.11	-0.030000000000000013	0.25	0.11	-0.030000000000000013	0.25	0.4230769230769231	0.27472527472527475
PFHxS_prenatal_BMI_both_sexes	prenatal	PFHxS	BMI	Gyllenhammar et al., 2018	182	3 w after del	5 y	5	60	1826.211	both_sexes	0.015384615384615384	-0.023076923076923078	0.05384615384615385	POPUP study	BMI SDS	unit	change per interquartile range	2.6	NA	NA	NA	NA	NA	NA	NA	NA	0.04	-0.06	0.14	0.04	-0.06	0.14	0.04	-0.06	0.14	0.05102040816326531	0.04	-0.06	0.14	0.05102040816326531	0.04	-0.060000000000000005	0.14	0.04	-0.060000000000000005	0.14	0.015384615384615384	0.019623233908948195
PFOA_prenatal_BMI_both_sexes	prenatal	PFOA	BMI	Zhang, Pan, et al., 2022	2395	15 w gest	3, 42, 182.6, and 365 d	0.411525	4.9383	148.15	both_sexes	-0.005778857398251137	-0.014447143495627843	0.0028894286991255694	Shanghai Birth Cohort	BMI z-scores	ln	continous	NA	11.62	Median	NA	NA	NA	NA	NA	NA	-0.07	-0.17	0.04	-0.07	-0.17	0.04	-0.07	-0.17	0.04	0.053571428571428575	-0.07	-0.17	0.04	0.053571428571428575	-0.005778857398251137	-0.014447143495627843	0.0028894286991255685	-0.005778857398251137	-0.014447143495627843	0.0028894286991255685	-0.005778857398251137	0.004422594947641177
PFOA_prenatal_BMI_boys	prenatal	PFOA	BMI	Zhang, Pan, et al., 2022	1228	15 w gest	3, 42, 182.6, and 365 d	0.411525	4.9383	148.15	boys	-0.005778857398251137	-0.014859919024074351	0.003302204227572077	Shanghai Birth Cohort	BMI z-scores	ln	continous	NA	11.62	Median	NA	NA	NA	NA	NA	NA	-0.07	-0.18	0.04	-0.07	-0.18	0.04	-0.07	-0.18	0.04	0.05612244897959184	-0.07	-0.18	0.04	0.05612244897959184	-0.005778857398251137	-0.014859919024074351	0.0033022042275720775	-0.005778857398251137	-0.014859919024074351	0.0033022042275720775	-0.005778857398251137	0.0046331947070526605
PFOA_prenatal_BMI_girls	prenatal	PFOA	BMI	Zhang, Pan, et al., 2022	1167	15 w gest	3, 42, 182.6, and 365 d	0.411525	4.9383	148.15	girls	0.0074299595120371755	-8.255510568930197e-4	0.01568547008096737	Shanghai Birth Cohort	BMI z-scores	ln	continous	NA	11.62	Median	NA	NA	NA	NA	NA	NA	0.09	-0.01	0.19	0.09	-0.01	0.19	0.09	-0.01	0.19	0.05102040816326531	0.09	-0.01	0.19	0.05102040816326531	0.0074299595120371755	-8.255510568930202e-4	0.01568547008096737	0.0074299595120371755	-8.255510568930202e-4	0.01568547008096737	0.0074299595120371755	0.004211995188229692
PFOS_prenatal_BMI_both_sexes	prenatal	PFOS	BMI	Zhang, Pan, et al., 2022	2395	15 w gest	3, 42, 182.6, and 365 d	0.411525	4.9383	148.15	both_sexes	-0.004052044588784372	-0.01164962819275507	0.0035455390151863247	Shanghai Birth Cohort	BMI z-scores	ln	continous	NA	9.38	Median	NA	NA	NA	NA	NA	NA	-0.04	-0.12	0.03	-0.04	-0.12	0.03	-0.04	-0.12	0.03	0.03826530612244898	-0.04	-0.12	0.03	0.03826530612244898	-0.004052044588784372	-0.01164962819275507	0.003545539015186325	-0.004052044588784372	-0.01164962819275507	0.003545539015186325	-0.004052044588784372	0.003876318165291172
PFOS_prenatal_BMI_boys	prenatal	PFOS	BMI	Zhang, Pan, et al., 2022	1228	15 w gest	3, 42, 182.6, and 365 d	0.411525	4.9383	148.15	boys	-0.004052044588784372	-0.01164962819275507	0.0035455390151863247	Shanghai Birth Cohort	BMI z-scores	ln	continous	NA	9.38	Median	NA	NA	NA	NA	NA	NA	-0.04	-0.11	0.04	-0.04	-0.11	0.04	-0.04	-0.11	0.04	0.03826530612244898	-0.04	-0.11	0.04	0.03826530612244898	-0.004052044588784372	-0.01164962819275507	0.003545539015186325	-0.004052044588784372	-0.01164962819275507	0.003545539015186325	-0.004052044588784372	0.003876318165291172
PFOS_prenatal_BMI_girls	prenatal	PFOS	BMI	Zhang, Pan, et al., 2022	1167	15 w gest	3, 42, 182.6, and 365 d	0.411525	4.9383	148.15	girls	0.001013011147196093	-0.007091078030372651	0.009117100324764838	Shanghai Birth Cohort	BMI z-scores	ln	continous	NA	9.38	Median	NA	NA	NA	NA	NA	NA	0.01	-0.07	0.09	0.01	-0.07	0.09	0.01	-0.07	0.09	0.04081632653061225	0.01	-0.07	0.09	0.04081632653061225	0.001013011147196093	-0.007091078030372652	0.009117100324764836	0.001013011147196093	-0.007091078030372652	0.009117100324764836	0.001013011147196093	0.004134739376310584
PFNA_prenatal_BMI_both_sexes	prenatal	PFNA	BMI	Zhang, Pan, et al., 2022	2395	15 w gest	3, 42, 182.6, and 365 d	0.411525	4.9383	148.15	both_sexes	-0.023351150055379893	-0.0630481051495257	0.016345805038765922	Shanghai Birth Cohort	BMI z-scores	ln	continous	NA	1.68	Median	NA	NA	NA	NA	NA	NA	-0.05	-0.14	0.03	-0.05	-0.14	0.03	-0.05	-0.14	0.03	0.04336734693877552	-0.05	-0.14	0.03	0.04336734693877552	-0.023351150055379893	-0.0630481051495257	0.016345805038765926	-0.023351150055379893	-0.0630481051495257	0.016345805038765926	-0.023351150055379893	0.020253548517421335
PFNA_prenatal_BMI_boys	prenatal	PFNA	BMI	Zhang, Pan, et al., 2022	1228	15 w gest	3, 42, 182.6, and 365 d	0.411525	4.9383	148.15	boys	-0.023351150055379893	-0.0653832201550637	0.018680920044303915	Shanghai Birth Cohort	BMI z-scores	ln	continous	NA	1.68	Median	NA	NA	NA	NA	NA	NA	-0.05	-0.14	0.04	-0.05	-0.14	0.04	-0.05	-0.14	0.04	0.045918367346938785	-0.05	-0.14	0.04	0.045918367346938785	-0.023351150055379893	-0.0653832201550637	0.018680920044303915	-0.023351150055379893	-0.0653832201550637	0.018680920044303915	-0.023351150055379893	0.021444933724328475
PFNA_prenatal_BMI_girls	prenatal	PFNA	BMI	Zhang, Pan, et al., 2022	1167	15 w gest	3, 42, 182.6, and 365 d	0.411525	4.9383	148.15	girls	0.01868092004430391	-0.021016035049841904	0.05837787513844973	Shanghai Birth Cohort	BMI z-scores	ln	continous	NA	1.68	Median	NA	NA	NA	NA	NA	NA	0.04	-0.04	0.13	0.04	-0.04	0.13	0.04	-0.04	0.13	0.04336734693877552	0.04	-0.04	0.13	0.04336734693877552	0.01868092004430391	-0.021016035049841904	0.05837787513844973	0.01868092004430391	-0.021016035049841904	0.05837787513844973	0.01868092004430391	0.020253548517421335
PFDA_prenatal_BMI_both_sexes	prenatal	PFDA	BMI	Zhang, Pan, et al., 2022	2395	15 w gest	3, 42, 182.6, and 365 d	0.411525	4.9383	148.15	both_sexes	-0.009166151789650887	-0.04124768305342899	0.02291537947412722	Shanghai Birth Cohort	BMI z-scores	ln	continous	NA	1.72	Median	NA	NA	NA	NA	NA	NA	-0.02	-0.09	0.05	-0.02	-0.09	0.05	-0.02	-0.09	0.05	0.03571428571428572	-0.02	-0.09	0.05	0.03571428571428572	-0.009166151789650887	-0.041247683053429	0.02291537947412722	-0.009166151789650887	-0.041247683053429	0.02291537947412722	-0.009166151789650887	0.016368128195805156
PFDA_prenatal_BMI_boys	prenatal	PFDA	BMI	Zhang, Pan, et al., 2022	1228	15 w gest	3, 42, 182.6, and 365 d	0.411525	4.9383	148.15	boys	-0.009166151789650887	-0.043539221000841705	0.025206917421539934	Shanghai Birth Cohort	BMI z-scores	ln	continous	NA	1.72	Median	NA	NA	NA	NA	NA	NA	-0.02	-0.09	0.06	-0.02	-0.09	0.06	-0.02	-0.09	0.06	0.03826530612244898	-0.02	-0.09	0.06	0.03826530612244898	-0.009166151789650887	-0.04353922100084171	0.025206917421539937	-0.009166151789650887	-0.04353922100084171	0.025206917421539937	-0.009166151789650887	0.017537280209791235
PFDA_prenatal_BMI_girls	prenatal	PFDA	BMI	Zhang, Pan, et al., 2022	1167	15 w gest	3, 42, 182.6, and 365 d	0.411525	4.9383	148.15	girls	0.009166151789650887	-0.02291537947412722	0.04124768305342899	Shanghai Birth Cohort	BMI z-scores	ln	continous	NA	1.72	Median	NA	NA	NA	NA	NA	NA	0.02	-0.05	0.09	0.02	-0.05	0.09	0.02	-0.05	0.09	0.03571428571428572	0.02	-0.05	0.09	0.03571428571428572	0.009166151789650887	-0.02291537947412722	0.041247683053429	0.009166151789650887	-0.02291537947412722	0.041247683053429	0.009166151789650887	0.016368128195805156
PFUA_prenatal_BMI_both_sexes	prenatal	PFUA	BMI	Zhang, Pan, et al., 2022	2395	15 w gest	3, 42, 182.6, and 365 d	0.411525	4.9383	148.15	both_sexes	-0.005389965007326871	-0.043119720058614974	0.03233979004396123	Shanghai Birth Cohort	BMI z-scores	ln	continous	NA	1.4	Median	NA	NA	NA	NA	NA	NA	-0.01	-0.08	0.06	-0.01	-0.08	0.06	-0.01	-0.08	0.06	0.03571428571428572	-0.01	-0.08	0.06	0.03571428571428572	-0.005389965007326871	-0.04311972005861497	0.03233979004396123	-0.005389965007326871	-0.04311972005861497	0.03233979004396123	-0.005389965007326871	0.0192498750261674
PFUA_prenatal_BMI_boys	prenatal	PFUA	BMI	Zhang, Pan, et al., 2022	1228	15 w gest	3, 42, 182.6, and 365 d	0.411525	4.9383	148.15	boys	-0.005389965007326871	-0.043119720058614974	0.03233979004396123	Shanghai Birth Cohort	BMI z-scores	ln	continous	NA	1.4	Median	NA	NA	NA	NA	NA	NA	-0.01	-0.08	0.06	-0.01	-0.08	0.06	-0.01	-0.08	0.06	0.03571428571428572	-0.01	-0.08	0.06	0.03571428571428572	-0.005389965007326871	-0.04311972005861497	0.03233979004396123	-0.005389965007326871	-0.04311972005861497	0.03233979004396123	-0.005389965007326871	0.0192498750261674
PFUA_prenatal_BMI_girls	prenatal	PFUA	BMI	Zhang, Pan, et al., 2022	1167	15 w gest	3, 42, 182.6, and 365 d	0.411525	4.9383	148.15	girls	0.021559860029307484	-0.018864877525644048	0.06198459758425902	Shanghai Birth Cohort	BMI z-scores	ln	continous	NA	1.4	Median	NA	NA	NA	NA	NA	NA	0.04	-0.03	0.12	0.04	-0.03	0.12	0.04	-0.03	0.12	0.03826530612244898	0.04	-0.03	0.12	0.03826530612244898	0.021559860029307484	-0.018864877525644048	0.06198459758425901	0.021559860029307484	-0.018864877525644048	0.06198459758425901	0.021559860029307484	0.020624866099465067
PFHxS_prenatal_BMI_both_sexes	prenatal	PFHxS	BMI	Zhang, Pan, et al., 2022	2395	15 w gest	3, 42, 182.6, and 365 d	0.411525	4.9383	148.15	both_sexes	-0.010601460078403136	-0.12191679090163605	0.10071387074482978	Shanghai Birth Cohort	BMI z-scores	ln	continous	NA	0.53	Median	NA	NA	NA	NA	NA	NA	-0.01	-0.12	0.09	-0.01	-0.12	0.09	-0.01	-0.12	0.09	0.05357142857142857	-0.01	-0.12	0.09	0.05357142857142857	-0.010601460078403136	-0.12191679090163605	0.10071387074482979	-0.010601460078403136	-0.12191679090163605	0.10071387074482979	-0.010601460078403136	0.05679353613430251
PFHxS_prenatal_BMI_boys	prenatal	PFHxS	BMI	Zhang, Pan, et al., 2022	1228	15 w gest	3, 42, 182.6, and 365 d	0.411525	4.9383	148.15	boys	-0.010601460078403136	-0.12191679090163605	0.10071387074482978	Shanghai Birth Cohort	BMI z-scores	ln	continous	NA	0.53	Median	NA	NA	NA	NA	NA	NA	-0.01	-0.12	0.09	-0.01	-0.12	0.09	-0.01	-0.12	0.09	0.05357142857142857	-0.01	-0.12	0.09	0.05357142857142857	-0.010601460078403136	-0.12191679090163605	0.10071387074482979	-0.010601460078403136	-0.12191679090163605	0.10071387074482979	-0.010601460078403136	0.05679353613430251
PFHxS_prenatal_BMI_girls	prenatal	PFHxS	BMI	Zhang, Pan, et al., 2022	1167	15 w gest	3, 42, 182.6, and 365 d	0.411525	4.9383	148.15	girls	0.10601460078403135	-0.005300730039201576	0.21732993160726427	Shanghai Birth Cohort	BMI z-scores	ln	continous	NA	0.53	Median	NA	NA	NA	NA	NA	NA	0.1	-0.01	0.2	0.1	-0.01	0.2	0.1	-0.01	0.2	0.053571428571428575	0.1	-0.01	0.2	0.053571428571428575	0.10601460078403135	-0.005300730039201573	0.2173299316072643	0.10601460078403135	-0.005300730039201573	0.2173299316072643	0.10601460078403135	0.05679353613430252
PFDoA_prenatal_BMI_both_sexes	prenatal	PFDoA	BMI	Zhang, Pan, et al., 2022	2395	15 w gest	3, 42, 182.6, and 365 d	0.411525	4.9383	148.15	both_sexes	0.057868817722246196	0	0.11573763544449239	Shanghai Birth Cohort	BMI z-scores	ln	continous	NA	0.17	Median	NA	NA	NA	NA	NA	NA	0.03	0	0.06	0.03	0	0.06	0.03	0	0.06	0.015306122448979591	0.03	0	0.06	0.015306122448979591	0.057868817722246196	0	0.11573763544449239	0.057868817722246196	0	0.11573763544449239	0.057868817722246196	0.02952490700114602
PFDoA_prenatal_BMI_boys	prenatal	PFDoA	BMI	Zhang, Pan, et al., 2022	1228	15 w gest	3, 42, 182.6, and 365 d	0.411525	4.9383	148.15	boys	0.057868817722246196	0	0.11573763544449239	Shanghai Birth Cohort	BMI z-scores	ln	continous	NA	0.17	Median	NA	NA	NA	NA	NA	NA	0.03	0	0.06	0.03	0	0.06	0.03	0	0.06	0.015306122448979591	0.03	0	0.06	0.015306122448979591	0.057868817722246196	0	0.11573763544449239	0.057868817722246196	0	0.11573763544449239	0.057868817722246196	0.02952490700114602
PFDoA_prenatal_BMI_girls	prenatal	PFDoA	BMI	Zhang, Pan, et al., 2022	1167	15 w gest	3, 42, 182.6, and 365 d	0.411525	4.9383	148.15	girls	0.0385792118148308	-0.009644802953707697	0.08680322658336931	Shanghai Birth Cohort	BMI z-scores	ln	continous	NA	0.17	Median	NA	NA	NA	NA	NA	NA	0.02	0	0.05	0.02	0	0.05	0.02	0	0.05	0.012755102040816327	0.02	0	0.05	0.012755102040816327	0.0385792118148308	-0.009644802953707702	0.0868032265833693	0.0385792118148308	-0.009644802953707702	0.0868032265833693	0.0385792118148308	0.024604089167621683
PFBS_prenatal_BMI_both_sexes	prenatal	PFBS	BMI	Zhang, Pan, et al., 2022	2395	15 w gest	3, 42, 182.6, and 365 d	0.411525	4.9383	148.15	both_sexes	-0.07072233399123053	-0.14144466798246105	0	Shanghai Birth Cohort	BMI z-scores	ln	continous	NA	0.03	Median	NA	NA	NA	NA	NA	NA	-0.02	-0.04	0	-0.02	-0.04	0	-0.02	-0.04	0	0.010204081632653062	-0.02	-0.04	0	0.010204081632653062	-0.07072233399123053	-0.14144466798246105	0	-0.07072233399123053	-0.14144466798246105	0	-0.07072233399123053	0.03608282346491353
PFBS_prenatal_BMI_boys	prenatal	PFBS	BMI	Zhang, Pan, et al., 2022	1228	15 w gest	3, 42, 182.6, and 365 d	0.411525	4.9383	148.15	boys	-0.07072233399123053	-0.14144466798246105	0	Shanghai Birth Cohort	BMI z-scores	ln	continous	NA	0.03	Median	NA	NA	NA	NA	NA	NA	-0.02	-0.04	0	-0.02	-0.04	0	-0.02	-0.04	0	0.010204081632653062	-0.02	-0.04	0	0.010204081632653062	-0.07072233399123053	-0.14144466798246105	0	-0.07072233399123053	-0.14144466798246105	0	-0.07072233399123053	0.03608282346491353
PFBS_prenatal_BMI_girls	prenatal	PFBS	BMI	Zhang, Pan, et al., 2022	1167	15 w gest	3, 42, 182.6, and 365 d	0.411525	4.9383	148.15	girls	-0.07072233399123053	-0.14144466798246105	0	Shanghai Birth Cohort	BMI z-scores	ln	continous	NA	0.03	Median	NA	NA	NA	NA	NA	NA	-0.02	-0.04	0	-0.02	-0.04	0	-0.02	-0.04	0	0.010204081632653062	-0.02	-0.04	0	0.010204081632653062	-0.07072233399123053	-0.14144466798246105	0	-0.07072233399123053	-0.14144466798246105	0	-0.07072233399123053	0.03608282346491353
PFOA_children_BMI_both_sexes	children	PFOA	BMI	Scinicariello et al., 2020	600	3-11 y	3-11 y	7	84	2556.6954	both_sexes	-0.07965910174569506	-0.20962921512025018	0.05031101162886005	NHANES	BMI z-scores	ln	continous	NA	1.92	Geomtric_mean	NA	NA	NA	NA	NA	NA	-0.19	-0.5	0.12	-0.19	-0.5	0.12	-0.19	-0.5	0.12	0.15816326530612246	-0.19	-0.5	0.12	0.15816326530612246	-0.07965910174569506	-0.20962921512025015	0.050311011628860036	-0.07965910174569506	-0.20962921512025015	0.050311011628860036	-0.07965910174569506	0.0663112823339567
PFOS_children_BMI_both_sexes	children	PFOS	BMI	Scinicariello et al., 2020	600	3-11 y	3-11 y	7	84	2556.6954	both_sexes	-0.020543278678288215	-0.06961888885419895	0.02853233149762252	NHANES	BMI z-scores	ln	continous	NA	3.9	Geomtric_mean	NA	NA	NA	NA	NA	NA	-0.09	-0.3	0.13	-0.09	-0.3	0.13	-0.09	-0.3	0.13	0.1096938775510204	-0.09	-0.3	0.13	0.1096938775510204	-0.020543278678288215	-0.06961888885419895	0.02853233149762252	-0.020543278678288215	-0.06961888885419895	0.02853233149762252	-0.020543278678288215	0.025038576620362622
PFNA_children_BMI_both_sexes	children	PFNA	BMI	Scinicariello et al., 2020	600	3-11 y	3-11 y	7	84	2556.6954	both_sexes	0.024327906486489862	-0.14596743891893918	0.1946232518919189	NHANES	BMI z-scores	ln	continous	NA	0.8	Geomtric_mean	NA	NA	NA	NA	NA	NA	0.03	-0.18	0.24	0.03	-0.18	0.24	0.03	-0.18	0.24	0.10714285714285714	0.03	-0.18	0.24	0.10714285714285714	0.024327906486489862	-0.14596743891893918	0.1946232518919189	0.024327906486489862	-0.14596743891893918	0.1946232518919189	0.024327906486489862	0.08688538030889237
PFHxS_children_BMI_both_sexes	children	PFHxS	BMI	Scinicariello et al., 2020	600	3-11 y	3-11 y	7	84	2556.6954	both_sexes	-0.06221636548704068	-0.16331795940348182	0.03888522842940044	NHANES	BMI z-scores	ln	continous	NA	0.85	Geomtric_mean	NA	NA	NA	NA	NA	NA	-0.08	-0.21	0.05	-0.08	-0.21	0.05	-0.08	-0.21	0.05	0.0663265306122449	-0.08	-0.21	0.05	0.0663265306122449	-0.06221636548704068	-0.16331795940348182	0.038885228429400426	-0.06221636548704068	-0.16331795940348182	0.038885228429400426	-0.06221636548704068	0.05158244587573527
PFOA_prenatal_BMI_girls	prenatal	PFOA	BMI	Hartman et al., 2017	312	15 w gest	9 y	9	108	3287.1798	girls	-0.007693913776325552	-0.015387827552651103	0	ALSPAC	BMI (kg/m2)	unit	continous	NA	NA	NA	18.1	Median	NA	NA	NA	NA	-0.16	-0.32	0	-0.16	-0.32	0	-0.16	-0.32	0	0.0816326530612245	-0.16	-0.32	0	0.0816326530612245	-0.16	-0.32	0	-0.16	-0.32	0	-0.16	0.0816326530612245
PFOS_prenatal_BMI_girls	prenatal	PFOS	BMI	Hartman et al., 2017	312	15 w gest	9 y	9	108	3287.1798	girls	-0.001923478444081388	-0.0036065220826526027	-2.404348055101732e-4	ALSPAC	BMI (kg/m2)	unit	continous	NA	NA	NA	18.1	Median	NA	NA	NA	NA	-0.04	-0.07	0	-0.04	-0.07	0	-0.04	-0.07	0	0.01785714285714286	-0.04	-0.07	0	0.01785714285714286	-0.04	-0.07500000000000001	-0.0049999999999999975	-0.04	-0.07500000000000001	-0.0049999999999999975	-0.04	0.01785714285714286
PFNA_prenatal_BMI_girls	prenatal	PFNA	BMI	Hartman et al., 2017	312	15 w gest	9 y	9	108	3287.1798	girls	0.010579131442447633	-0.039912177714688794	0.06107044059958406	ALSPAC	BMI (kg/m2)	unit	continous	NA	NA	NA	18.1	Median	NA	NA	NA	NA	0.22	-0.83	1.27	0.22	-0.83	1.27	0.22	-0.83	1.27	0.5357142857142857	0.22	-0.83	1.27	0.5357142857142857	0.22	-0.8300000000000001	1.27	0.22	-0.8300000000000001	1.27	0.22	0.5357142857142857
PFHxS_prenatal_BMI_girls	prenatal	PFHxS	BMI	Hartman et al., 2017	311	15 w gest	9 y	9	108	3287.1798	girls	-9.61739222040694e-4	-0.0036065220826526022	0.001683043638571214	ALSPAC	BMI (kg/m2)	unit	continous	NA	NA	NA	18.1	Median	NA	NA	NA	NA	-0.02	-0.08	0.03	-0.02	-0.08	0.03	-0.02	-0.08	0.03	0.02806122448979592	-0.02	-0.08	0.03	0.02806122448979592	-0.02	-0.075	0.035	-0.02	-0.075	0.035	-0.02	0.02806122448979592
PFOA_prenatal_WC_girls	prenatal	PFOA	WC	Hartman et al., 2017	319	15 w gest	9 y	9	108	3287.1798	girls	-0.002506061726532365	-0.004501629397659988	-5.104940554047414e-4	ALSPAC	WC (cm)	unit	continous	NA	NA	NA	62.7	Median	NA	NA	NA	NA	-0.54	-0.97	-0.11	-0.54	-0.97	-0.11	-0.54	-0.97	-0.11	0.2193877551020408	-0.54	-0.97	-0.11	0.2193877551020408	-0.54	-0.97	-0.11000000000000004	-0.54	-0.97	-0.11000000000000004	-0.54	0.21938775510204078
PFOS_prenatal_WC_girls	prenatal	PFOS	WC	Hartman et al., 2017	319	15 w gest	9 y	9	108	3287.1798	girls	-5.569026058960811e-4	-9.281710098268019e-4	-1.8563420196536024e-4	ALSPAC	WC (cm)	unit	continous	NA	NA	NA	62.7	Median	NA	NA	NA	NA	-0.12	-0.2	-0.04	-0.12	-0.2	-0.04	-0.12	-0.2	-0.04	0.04081632653061225	-0.12	-0.2	-0.04	0.04081632653061225	-0.12	-0.2	-0.039999999999999994	-0.12	-0.2	-0.039999999999999994	-0.12	0.040816326530612256
PFNA_prenatal_WC_girls	prenatal	PFNA	WC	Hartman et al., 2017	319	15 w gest	9 y	9	108	3287.1798	girls	-5.104940554047411e-4	-0.013528092468225639	0.012507104357416155	ALSPAC	WC (cm)	unit	continous	NA	NA	NA	62.7	Median	NA	NA	NA	NA	-0.11	-2.91	2.7	-0.11	-2.91	2.7	-0.11	-2.91	2.7	1.431122448979592	-0.11	-2.91	2.7	1.431122448979592	-0.11	-2.915	2.6950000000000003	-0.11	-2.915	2.6950000000000003	-0.11	1.431122448979592
PFHxS_prenatal_WC_girls	prenatal	PFHxS	WC	Hartman et al., 2017	318	15 w gest	9 y	9	108	3287.1798	girls	-3.7126840393072075e-4	-0.001020988110809482	2.784513029480406e-4	ALSPAC	WC (cm)	unit	continous	NA	NA	NA	62.7	Median	NA	NA	NA	NA	-0.08	-0.22	0.06	-0.08	-0.22	0.06	-0.08	-0.22	0.06	0.07142857142857144	-0.08	-0.22	0.06	0.07142857142857144	-0.08	-0.22000000000000003	0.06000000000000001	-0.08	-0.22000000000000003	0.06000000000000001	-0.08	0.07142857142857144
PFOS_prenatal_BMI_both_sexes	prenatal	PFOS	BMI	Sevelsted et al., 2022	536	24 w gest - 1 w after del	10 y	10	120	3652.422	both_sexes	-0.03	-0.075	0.015	COPSAC2010	BMI z-scores	unit	continous	NA	NA	NA	NA	NA	NA	NA	NA	NA	-0.03	-0.08	0.01	-0.03	-0.08	0.01	-0.03	-0.08	0.01	0.02295918367346939	-0.03	-0.08	0.01	0.02295918367346939	-0.03	-0.075	0.015	-0.03	-0.075	0.015	-0.03	0.02295918367346939
PFOS_children_BMI_both_sexes	children	PFOS	BMI	Sevelsted et al., 2022	440	6 - 18 m	10 y	10	120	3652.422	both_sexes	-0.02	-0.065	0.025000000000000005	COPSAC2010	BMI z-scores	unit	continous	NA	NA	NA	NA	NA	NA	NA	NA	NA	-0.02	-0.07	0.02	-0.02	-0.07	0.02	-0.02	-0.07	0.02	0.022959183673469392	-0.02	-0.07	0.02	0.022959183673469392	-0.02	-0.065	0.025000000000000005	-0.02	-0.065	0.025000000000000005	-0.02	0.022959183673469392
PFOA_prenatal_BMI_both_sexes	prenatal	PFOA	BMI	Sevelsted et al., 2022	536	24 w gest - 1 w after del	10 y	10	120	3652.422	both_sexes	0.18	0	0.36	COPSAC2010	BMI z-scores	unit	continous	NA	NA	NA	NA	NA	NA	NA	NA	NA	0.18	0	0.36	0.18	0	0.36	0.18	0	0.36	0.09183673469387756	0.18	0	0.36	0.09183673469387756	0.18	0	0.36	0.18	0	0.36	0.18	0.09183673469387756
PFOA_children_BMI_both_sexes	children	PFOA	BMI	Sevelsted et al., 2022	440	6 - 18 m	10 y	10	120	3652.422	both_sexes	0.01	-0.060000000000000005	0.08	COPSAC2010	BMI z-scores	unit	continous	NA	NA	NA	NA	NA	NA	NA	NA	NA	0.01	-0.06	0.08	0.01	-0.06	0.08	0.01	-0.06	0.08	0.03571428571428572	0.01	-0.06	0.08	0.03571428571428572	0.01	-0.060000000000000005	0.08	0.01	-0.060000000000000005	0.08	0.01	0.03571428571428572
PFOA_prenatal_BMI_both_sexes	prenatal	PFOA	BMI	Liu et al., 2020	212	del	12 y	12	144	4382.9064	both_sexes	-0.011940095475875314	-0.06055334134193909	0.03667315039018846	HOME study	BMI z-scores	log2	change per interquartile range	2.3	3.2	Median	NA	NA	NA	NA	NA	NA	-0.07	-0.35	0.22	-0.07	-0.35	0.22	-0.07	-0.35	0.22	0.14540816326530612	-0.07	-0.35	0.22	0.14540816326530612	-0.027462219594513223	-0.1392726850864599	0.08434824589743345	-0.027462219594513223	-0.1392726850864599	0.08434824589743345	-0.011940095475875314	0.024802676462277438
PFOA_prenatal_BMI_boys	prenatal	PFOA	BMI	Liu et al., 2020	96	del	12 y	12	144	4382.9064	boys	-0.039907451853734975	-0.11413531230168203	0.03432040859421207	HOME study	BMI z-scores	log2	change per interquartile range	2.6	3	Median	NA	NA	NA	NA	NA	NA	-0.25	-0.72	0.21	-0.25	-0.72	0.21	-0.25	-0.72	0.21	0.23724489795918366	-0.25	-0.72	0.21	0.23724489795918366	-0.10375937481971094	-0.2967518119843733	0.08923306234495139	-0.10375937481971094	-0.2967518119843733	0.08923306234495139	-0.039907451853734975	0.03787135737140156
PFOA_prenatal_BMI_girls	prenatal	PFOA	BMI	Liu et al., 2020	116	del	12 y	12	144	4382.9064	girls	0.01301890720854353	-0.04463625328643496	0.07067406770352201	HOME study	BMI z-scores	log2	change per interquartile range	2	3.4	Median	NA	NA	NA	NA	NA	NA	0.07	-0.24	0.38	0.07	-0.24	0.38	0.07	-0.24	0.38	0.15816326530612246	0.07	-0.24	0.38	0.15816326530612246	0.02603781441708706	-0.0892725065728699	0.14134813540704402	0.02603781441708706	-0.0892725065728699	0.14134813540704402	0.01301890720854353	0.029415898211723718
PFOS_prenatal_BMI_both_sexes	prenatal	PFOS	BMI	Liu et al., 2020	212	del	12 y	12	144	4382.9064	both_sexes	-9.628821730072873e-4	-0.02503493649818947	0.023109172152174895	HOME study	BMI z-scores	log2	change per interquartile range	3.2	4.2	Median	NA	NA	NA	NA	NA	NA	-0.01	-0.26	0.24	-0.01	-0.26	0.24	-0.01	-0.26	0.24	0.12755102040816327	-0.01	-0.26	0.24	0.12755102040816327	-0.0030812229536233194	-0.08011179679420631	0.07394935088695966	-0.0030812229536233194	-0.08011179679420631	0.07394935088695966	-9.628821730072873e-4	0.01228166036999091
PFOS_prenatal_BMI_boys	prenatal	PFOS	BMI	Liu et al., 2020	96	del	12 y	12	144	4382.9064	boys	-9.541616283436725e-4	-0.03530398024871588	0.03339565699202854	HOME study	BMI z-scores	log2	change per interquartile range	3.3	4.1	Median	NA	NA	NA	NA	NA	NA	-0.01	-0.37	0.35	-0.01	-0.37	0.35	-0.01	-0.37	0.35	0.1836734693877551	-0.01	-0.37	0.35	0.1836734693877551	-0.003148733373534119	-0.1165031348207624	0.11020566807369415	-0.003148733373534119	-0.1165031348207624	0.11020566807369415	-9.541616283436725e-4	0.01752541766345521
PFOS_prenatal_BMI_girls	prenatal	PFOS	BMI	Liu et al., 2020	116	del	12 y	12	144	4382.9064	girls	0.0019061669904914277	-0.028115963109748555	0.03192829709073141	HOME study	BMI z-scores	log2	change per interquartile range	3.1	4.4	Median	NA	NA	NA	NA	NA	NA	0.02	-0.3	0.33	0.02	-0.3	0.33	0.02	-0.3	0.33	0.16071428571428573	0.02	-0.3	0.33	0.16071428571428573	0.005909117670523426	-0.08715948564022052	0.09897772098126739	0.005909117670523426	-0.08715948564022052	0.09897772098126739	0.0019061669904914277	0.015317413316448971
PFNA_prenatal_BMI_both_sexes	prenatal	PFNA	BMI	Liu et al., 2020	212	del	12 y	12	144	4382.9064	both_sexes	0.4217161484801077	-1.1747806993374428	2.0182129962976583	HOME study	BMI z-scores	log2	change per interquartile range	0.3	0.4	Median	NA	NA	NA	NA	NA	NA	0.07	-0.2	0.33	0.07	-0.2	0.33	0.07	-0.2	0.33	0.13520408163265307	0.07	-0.2	0.33	0.13520408163265307	0.1265148445440323	-0.3524342098012328	0.6054638988892974	0.1265148445440323	-0.3524342098012328	0.6054638988892974	0.4217161484801077	0.8145392080701789
PFNA_prenatal_BMI_boys	prenatal	PFNA	BMI	Liu et al., 2020	96	del	12 y	12	144	4382.9064	boys	2.113283334294875	-0.10566416671474377	4.332230835304493	HOME study	BMI z-scores	log2	change per interquartile range	0.3	0.5	Median	NA	NA	NA	NA	NA	NA	0.4	-0.02	0.82	0.4	-0.02	0.82	0.4	-0.02	0.82	0.21428571428571427	0.4	-0.02	0.82	0.21428571428571427	0.6339850002884625	-0.03169925001442306	1.299669250591348	0.6339850002884625	-0.03169925001442306	1.299669250591348	2.113283334294875	1.132116071943683
PFNA_prenatal_BMI_girls	prenatal	PFNA	BMI	Liu et al., 2020	116	del	12 y	12	144	4382.9064	girls	1.1446581173031494	-0.8133097149259221	3.1026259495322206	HOME study	BMI z-scores	log2	change per interquartile range	0.3	0.4	Median	NA	NA	NA	NA	NA	NA	0.19	-0.14	0.51	0.19	-0.14	0.51	0.19	-0.14	0.51	0.16581632653061226	0.19	-0.14	0.51	0.16581632653061226	0.3433974351909448	-0.24399291447777657	0.9307877848596662	0.3433974351909448	-0.24399291447777657	0.9307877848596662	1.1446581173031494	0.99896317970871
PFHxS_prenatal_BMI_both_sexes	prenatal	PFHxS	BMI	Liu et al., 2020	212	del	12 y	12	144	4382.9064	both_sexes	0.3840816069471148	-0.09096669638221139	0.8591299102764409	HOME study	BMI z-scores	log2	change per interquartile range	0.7	0.6	Median	NA	NA	NA	NA	NA	NA	0.19	-0.04	0.43	0.19	-0.04	0.43	0.19	-0.04	0.43	0.11989795918367346	0.19	-0.04	0.43	0.11989795918367346	0.26885712486298036	-0.06367668746754795	0.6013909371935087	0.26885712486298036	-0.06367668746754795	0.6013909371935087	0.3840816069471148	0.2423715833312889
PFHxS_prenatal_BMI_boys	prenatal	PFHxS	BMI	Liu et al., 2020	96	del	12 y	12	144	4382.9064	boys	-0.40092729146233913	-1.2735337493509598	0.47167916642628144	HOME study	BMI z-scores	log2	change per interquartile range	0.6	0.6	Median	NA	NA	NA	NA	NA	NA	-0.17	-0.54	0.2	-0.17	-0.54	0.2	-0.17	-0.54	0.2	0.18877551020408162	-0.17	-0.54	0.2	0.18877551020408162	-0.24055637487740347	-0.7641202496105758	0.2830074998557688	-0.24055637487740347	-0.7641202496105758	0.2830074998557688	-0.40092729146233913	0.445207376473786
PFHxS_prenatal_BMI_girls	prenatal	PFHxS	BMI	Liu et al., 2020	116	del	12 y	12	144	4382.9064	girls	0.3291706077924177	-0.21944707186161183	0.8777882874464472	HOME study	BMI z-scores	log2	change per interquartile range	0.7	0.7	Median	NA	NA	NA	NA	NA	NA	0.18	-0.12	0.48	0.18	-0.12	0.48	0.18	-0.12	0.48	0.15306122448979592	0.18	-0.12	0.48	0.15306122448979592	0.23041942545469235	-0.15361295030312824	0.614451801212513	0.23041942545469235	-0.15361295030312824	0.614451801212513	0.3291706077924177	0.27990697941532117
PFOA_prenatal_WC_both_sexes	prenatal	PFOA	WC	Liu et al., 2020	212	del	12 y	12	144	4382.9064	both_sexes	0.0025154669493825258	-0.001336341816859468	0.00636727571562452	HOME study	WC (cm)	log2	change per interquartile range	2.3	3.2	Median	72.2	Mean	NA	NA	NA	NA	1.76	-0.94	4.45	1.76	-0.94	4.45	1.76	-0.94	4.45	1.3750000000000002	1.76	-0.94	4.45	1.3750000000000002	0.6904786640906181	-0.366816790298141	1.7477741184793771	0.6904786640906181	-0.366816790298141	1.7477741184793771	0.3002081148220079	0.2345375897046937
PFOA_prenatal_WC_boys	prenatal	PFOA	WC	Liu et al., 2020	96	del	12 y	12	144	4382.9064	boys	1.1058495794926048e-4	-0.003189950710074821	0.0034111206259733423	HOME study	WC (cm)	log2	change per interquartile range	2.6	3	Median	69.5	Mean	NA	NA	NA	NA	0.13	-3.75	4.01	0.13	-3.75	4.01	0.13	-3.75	4.01	1.9795918367346939	0.13	-3.75	4.01	1.9795918367346939	0.05395487490624969	-1.556390622295664	1.6643003721081633	0.05395487490624969	-1.556390622295664	1.6643003721081633	0.02075187496394219	0.3160018636581463
PFOA_prenatal_WC_girls	prenatal	PFOA	WC	Liu et al., 2020	116	del	12 y	12	144	4382.9064	girls	0.00494999566574411	-0.0019419213765611504	0.011841912708049369	HOME study	WC (cm)	log2	change per interquartile range	2	3.4	Median	74.4	Mean	NA	NA	NA	NA	2.6	-1.02	6.22	2.6	-1.02	6.22	2.6	-1.02	6.22	1.8469387755102042	2.6	-1.02	6.22	1.8469387755102042	0.9671188212060907	-0.3794081529346971	2.3136457953468788	0.9671188212060907	-0.3794081529346971	2.3136457953468788	0.48355941060304536	0.3435017791175479
PFOS_prenatal_WC_both_sexes	prenatal	PFOS	WC	Liu et al., 2020	212	del	12 y	12	144	4382.9064	both_sexes	0.0010811205753956997	-0.0014482174871905077	0.0036104586379819073	HOME study	WC (cm)	log2	change per interquartile range	3.2	4.2	Median	72.2	Mean	NA	NA	NA	NA	1.34	-1.8	4.47	1.34	-1.8	4.47	1.34	-1.8	4.47	1.5994897959183674	1.34	-1.8	4.47	1.5994897959183674	0.4128838757855248	-0.5530795201753858	1.3788472717464353	0.4128838757855248	-0.5530795201753858	1.3788472717464353	0.1290262111829765	0.15401202103968598
PFOS_prenatal_WC_boys	prenatal	PFOS	WC	Liu et al., 2020	96	del	12 y	12	144	4382.9064	boys	9.304900903020046e-4	-0.00118726467806294	0.003048244858666949	HOME study	WC (cm)	log2	change per interquartile range	3.3	4.1	Median	69.5	Mean	NA	NA	NA	NA	1.83	-2.34	5.99	1.83	-2.34	5.99	1.83	-2.34	5.99	2.125	1.83	-2.34	5.99	2.125	0.5762182073567438	-0.7352292427202167	1.8876656574337043	0.5762182073567438	-0.7352292427202167	1.8876656574337043	0.17461157798689206	0.20275934602303036
PFOS_prenatal_WC_girls	prenatal	PFOS	WC	Liu et al., 2020	116	del	12 y	12	144	4382.9064	girls	0.0016878429384484112	-0.00196589798900205	0.005341583865898872	HOME study	WC (cm)	log2	change per interquartile range	3.1	4.4	Median	74.4	Mean	NA	NA	NA	NA	1.73	-2.01	5.48	1.73	-2.01	5.48	1.73	-2.01	5.48	1.9107142857142858	1.73	-2.01	5.48	1.9107142857142858	0.5111386785002764	-0.5953436053052352	1.6176209623057878	0.5111386785002764	-0.5953436053052352	1.6176209623057878	0.1648834446775085	0.1821070249844489
PFNA_prenatal_WC_both_sexes	prenatal	PFNA	WC	Liu et al., 2020	212	del	12 y	12	144	4382.9064	both_sexes	0.03685031798360643	-0.10928895675959993	0.1829895927268128	HOME study	WC (cm)	log2	change per interquartile range	0.3	0.4	Median	72.2	Mean	NA	NA	NA	NA	0.73	-2.16	3.63	0.73	-2.16	3.63	0.73	-2.16	3.63	1.4770408163265307	0.73	-2.16	3.63	1.4770408163265307	1.319369093102051	-3.912923406254713	6.5516615924588155	1.319369093102051	-3.912923406254713	6.5516615924588155	4.397896977006837	8.898456631559124
PFNA_prenatal_WC_boys	prenatal	PFNA	WC	Liu et al., 2020	96	del	12 y	12	144	4382.9064	boys	0.053773687523671905	-0.051943692922080974	0.15949106796942478	HOME study	WC (cm)	log2	change per interquartile range	0.3	0.5	Median	69.5	Mean	NA	NA	NA	NA	1.91	-1.84	5.67	1.91	-1.84	5.67	1.91	-1.84	5.67	1.9158163265306123	1.91	-1.84	5.67	1.9158163265306123	3.027278376377408	-2.924255813830533	8.978812566585349	3.027278376377408	-2.924255813830533	8.978812566585349	10.090927921258027	10.121656786067927
PFNA_prenatal_WC_girls	prenatal	PFNA	WC	Liu et al., 2020	116	del	12 y	12	144	4382.9064	girls	-0.010483977782676162	-0.29015950274994906	0.2691915471845967	HOME study	WC (cm)	log2	change per interquartile range	0.3	0.4	Median	74.4	Mean	NA	NA	NA	NA	-0.17	-4.71	4.36	-0.17	-4.71	4.36	-0.17	-4.71	4.36	2.313775510204082	-0.17	-4.71	4.36	2.313775510204082	-0.30725033674979274	-8.503604908281028	7.889104234781443	-0.30725033674979274	-8.503604908281028	7.889104234781443	-1.024167789165976	13.939378523012307
PFHxS_prenatal_WC_both_sexes	prenatal	PFHxS	WC	Liu et al., 2020	212	del	12 y	12	144	4382.9064	both_sexes	0.04370043934499401	-0.006690571140028155	0.09409144983001619	HOME study	WC (cm)	log2	change per interquartile range	0.7	0.6	Median	72.2	Mean	NA	NA	NA	NA	2.58	-0.4	5.55	2.58	-0.4	5.55	2.58	-0.4	5.55	1.517857142857143	2.58	-0.4	5.55	1.517857142857143	3.6507967481394172	-0.5589398122151433	7.860533308493977	3.6507967481394172	-0.5589398122151433	7.860533308493977	5.215423925913454	3.0683211081301467
PFHxS_prenatal_WC_boys	prenatal	PFHxS	WC	Liu et al., 2020	96	del	12 y	12	144	4382.9064	boys	0.03141922168203188	-0.015144064850739367	0.07798250821480313	HOME study	WC (cm)	log2	change per interquartile range	0.6	0.6	Median	69.5	Mean	NA	NA	NA	NA	2.5	-1.2	6.21	2.5	-1.2	6.21	2.5	-1.2	6.21	1.8903061224489797	2.5	-1.2	6.21	1.8903061224489797	3.53759374819711	-1.705120186631007	8.780307683025226	3.53759374819711	-1.705120186631007	8.780307683025226	5.895989580328517	4.458090080636154
PFHxS_prenatal_WC_girls	prenatal	PFHxS	WC	Liu et al., 2020	116	del	12 y	12	144	4382.9064	girls	0.04736134688269169	-0.023680673441345827	0.1184033672067292	HOME study	WC (cm)	log2	change per interquartile range	0.7	0.7	Median	74.4	Mean	NA	NA	NA	NA	2.53	-1.27	6.32	2.53	-1.27	6.32	2.53	-1.27	6.32	1.9362244897959184	2.53	-1.27	6.32	1.9362244897959184	3.2386730355576203	-1.6193365177788104	8.09668258889405	3.2386730355576203	-1.6193365177788104	8.09668258889405	4.626675765082315	3.5408232896038125
PFOA_children_BMI_both_sexes	children	PFOA	BMI	Liu et al., 2020	182	12 y	12 y	12	144	4382.9064	both_sexes	-0.3057311169401991	-0.7408100141243286	0.12934778024393034	HOME study	BMI z-scores	log2	change per interquartile range	0.7	1.3	Median	NA	NA	NA	NA	NA	NA	-0.26	-0.63	0.11	-0.26	-0.63	0.11	-0.26	-0.63	0.11	0.18877551020408162	-0.26	-0.63	0.11	0.18877551020408162	-0.21401178185813938	-0.51856700988703	0.09054344617075126	-0.21401178185813938	-0.51856700988703	0.09054344617075126	-0.3057311169401991	0.22197902917557627
PFOA_children_BMI_boys	children	PFOA	BMI	Liu et al., 2020	85	12 y	12 y	12	144	4382.9064	boys	-0.2221735939038721	-0.8331509771395202	0.3888037893317761	HOME study	BMI z-scores	log2	change per interquartile range	0.7	1.4	Median	NA	NA	NA	NA	NA	NA	-0.2	-0.75	0.35	-0.2	-0.75	0.35	-0.2	-0.75	0.35	0.2806122448979592	-0.2	-0.75	0.35	0.2806122448979592	-0.15552151573271045	-0.5832056839976641	0.2721626525322433	-0.15552151573271045	-0.5832056839976641	0.2721626525322433	-0.2221735939038721	0.3117231547120654
PFOA_children_BMI_girls	children	PFOA	BMI	Liu et al., 2020	97	12 y	12 y	12	144	4382.9064	girls	-0.3155301912011029	-0.9260125176554107	0.29495213525320485	HOME study	BMI z-scores	log2	change per interquartile range	0.6	1.3	Median	NA	NA	NA	NA	NA	NA	-0.23	-0.68	0.21	-0.23	-0.68	0.21	-0.23	-0.68	0.21	0.22704081632653061	-0.23	-0.68	0.21	0.22704081632653061	-0.18931811472066176	-0.5556075105932464	0.17697128115192293	-0.18931811472066176	-0.5556075105932464	0.17697128115192293	-0.3155301912011029	0.3114705747215856
PFOS_children_BMI_both_sexes	children	PFOS	BMI	Liu et al., 2020	182	12 y	12 y	12	144	4382.9064	both_sexes	-0.06101789849282941	-0.18305369547848824	0.061017898492829424	HOME study	BMI z-scores	log2	change per interquartile range	1.4	2.4	Median	NA	NA	NA	NA	NA	NA	-0.17	-0.51	0.17	-0.17	-0.51	0.17	-0.17	-0.51	0.17	0.17346938775510207	-0.17	-0.51	0.17	0.17346938775510207	-0.08542505788996117	-0.2562751736698835	0.08542505788996117	-0.08542505788996117	-0.2562751736698835	0.08542505788996117	-0.06101789849282941	0.062263161727376955
PFOS_children_BMI_boys	children	PFOS	BMI	Liu et al., 2020	85	12 y	12 y	12	144	4382.9064	boys	-0.10113058899380035	-0.34788922613867324	0.1456280481510725	HOME study	BMI z-scores	log2	change per interquartile range	1.2	2.5	Median	NA	NA	NA	NA	NA	NA	-0.25	-0.86	0.36	-0.25	-0.86	0.36	-0.25	-0.86	0.36	0.3112244897959184	-0.25	-0.86	0.36	0.3112244897959184	-0.12135670679256041	-0.4174670713664078	0.174753657781287	-0.12135670679256041	-0.4174670713664078	0.174753657781287	-0.10113058899380035	0.12589726384942493
PFOS_children_BMI_girls	children	PFOS	BMI	Liu et al., 2020	97	12 y	12 y	12	144	4382.9064	girls	-0.00694442884401921	-0.13715246966937938	0.12326361198134096	HOME study	BMI z-scores	log2	change per interquartile range	1.5	2.3	Median	NA	NA	NA	NA	NA	NA	-0.02	-0.39	0.36	-0.02	-0.39	0.36	-0.02	-0.39	0.36	0.1913265306122449	-0.02	-0.39	0.36	0.1913265306122449	-0.010416643266028815	-0.2057287045040691	0.18489541797201148	-0.010416643266028815	-0.2057287045040691	0.18489541797201148	-0.00694442884401921	0.06643267389048989
PFNA_children_BMI_both_sexes	children	PFNA	BMI	Liu et al., 2020	182	12 y	12 y	12	144	4382.9064	both_sexes	0.31732158261299037	-1.9568164261134404	2.5914595913394214	HOME study	BMI z-scores	log2	change per interquartile range	0.2	0.3	Median	NA	NA	NA	NA	NA	NA	0.03	-0.18	0.25	0.03	-0.18	0.25	0.03	-0.18	0.25	0.1096938775510204	0.03	-0.18	0.25	0.1096938775510204	0.06346431652259808	-0.39136328522268815	0.5182919182678843	0.06346431652259808	-0.39136328522268815	0.5182919182678843	0.31732158261299037	1.160274494248179
PFHxS_children_BMI_both_sexes	children	PFHxS	BMI	Liu et al., 2020	182	12 y	12 y	12	144	4382.9064	both_sexes	0.23041942545469235	-0.3456291381820386	0.8064679890914233	HOME study	BMI z-scores	log2	change per interquartile range	0.5	0.7	Median	NA	NA	NA	NA	NA	NA	0.09	-0.14	0.31	0.09	-0.14	0.31	0.09	-0.14	0.31	0.11479591836734694	0.09	-0.14	0.31	0.11479591836734694	0.11520971272734618	-0.17281456909101928	0.4032339945457116	0.11520971272734618	-0.17281456909101928	0.4032339945457116	0.23041942545469235	0.2939023283860872
PFHxS_children_BMI_boys	children	PFHxS	BMI	Liu et al., 2020	85	12 y	12 y	12	144	4382.9064	boys	-0.09600809393945514	-1.440121409091827	1.2481052212129167	HOME study	BMI z-scores	log2	change per interquartile range	0.4	0.7	Median	NA	NA	NA	NA	NA	NA	-0.03	-0.45	0.39	-0.03	-0.45	0.39	-0.03	-0.45	0.39	0.2142857142857143	-0.03	-0.45	0.39	0.2142857142857143	-0.03840323757578206	-0.576048563636731	0.4992420884851668	-0.03840323757578206	-0.576048563636731	0.4992420884851668	-0.09600809393945514	0.6857720995675367
PFHxS_children_BMI_girls	children	PFHxS	BMI	Liu et al., 2020	97	12 y	12 y	12	144	4382.9064	girls	0.3584302173739659	-0.2944248214143291	1.011285256162261	HOME study	BMI z-scores	log2	change per interquartile range	0.5	0.7	Median	NA	NA	NA	NA	NA	NA	0.14	-0.11	0.4	0.14	-0.11	0.4	0.14	-0.11	0.4	0.13010204081632654	0.14	-0.11	0.4	0.13010204081632654	0.17921510868698295	-0.14721241070716456	0.5056426280811305	0.17921510868698295	-0.14721241070716456	0.5056426280811305	0.3584302173739659	0.33308930550423216
PFOA_children_BMI_both_sexes	children	PFOA	BMI	Timmermann et al., 2014	414	8-10 y	8-10 y	9	108	3287.1798	both_sexes	1.2080573657601335e-4	-3.006212564148744e-4	5.422327295669012e-4	EYHS	BMI (kg/m2)	log10	% change in the outcome	NA	9.3	Median	16.7	Median	NA	NA	NA	NA	0.9	-2.3	4	0.9	-2.3	4	0.9	-2.3	4	1.6071428571428572	0.9	-2.3	4	1.6071428571428572	0.9	-2.3	4	0.006637946360683999	-0.01650227178721022	0.029810260277981546	0.006637946360683999	0.011814421445201981
PFOS_children_BMI_both_sexes	children	PFOS	BMI	Timmermann et al., 2014	414	8-10 y	8-10 y	9	108	3287.1798	both_sexes	6.279518988130492e-6	-1.7247476372965935e-5	2.980651434922692e-5	EYHS	BMI (kg/m2)	log10	% change in the outcome	NA	41.5	Median	16.7	Median	NA	NA	NA	NA	0.2	-0.6	0.9	0.2	-0.6	0.9	0.2	-0.6	0.9	0.3826530612244898	0.2	-0.6	0.9	0.3826530612244898	0.2	-0.6	0.9	3.450424739381397e-4	-9.476518401133393e-4	0.0016378368570521883	3.450424739381397e-4	6.595634431544713e-4
PFOA_prenatal_BMI_boys	prenatal	PFOA	BMI	Andersen et al., 2013	400	1st tr gest, 2nd tr gest, del	7 y	7	84	2556.6954	boys	-0.03	-0.0715	0.011499999999999996	Danish National Birth Cohort	BMI z-scores	unit	continous	NA	NA	NA	NA	NA	NA	NA	NA	NA	-0.03	-0.071	0.012	-0.03	-0.071	0.012	-0.03	-0.071	0.012	0.0211734693877551	-0.03	-0.071	0.012	0.0211734693877551	-0.03	-0.0715	0.011499999999999996	-0.03	-0.0715	0.011499999999999996	-0.03	0.0211734693877551
PFOS_prenatal_BMI_boys	prenatal	PFOS	BMI	Andersen et al., 2013	400	1st tr gest, 2nd tr gest, del	7 y	7	84	2556.6954	boys	-0.005	-0.012	0.002	Danish National Birth Cohort	BMI z-scores	unit	continous	NA	NA	NA	NA	NA	NA	NA	NA	NA	-0.005	-0.012	0.002	-0.005	-0.012	0.002	-0.005	-0.012	0.002	0.0035714285714285718	-0.005	-0.012	0.002	0.0035714285714285718	-0.005	-0.012	0.002	-0.005	-0.012	0.002	-0.005	0.0035714285714285718
PFOA_prenatal_WC_boys	prenatal	PFOA	WC	Andersen et al., 2013	396	1st tr gest, 2nd tr gest, del	7 y	7	84	2556.6954	boys	-0.021	-0.065	0.022999999999999996	Danish National Birth Cohort	WC z-scores	unit	continous	NA	NA	NA	NA	NA	NA	NA	NA	NA	-0.021	-0.065	0.023	-0.021	-0.065	0.023	-0.021	-0.065	0.023	0.022448979591836733	-0.021	-0.065	0.023	0.022448979591836733	-0.021	-0.065	0.022999999999999996	-0.021	-0.065	0.022999999999999996	-0.021	0.022448979591836733
PFOS_prenatal_WC_boys	prenatal	PFOS	WC	Andersen et al., 2013	396	1st tr gest, 2nd tr gest, del	7 y	7	84	2556.6954	boys	-0.001	-0.0085	0.0065	Danish National Birth Cohort	WC z-scores	unit	continous	NA	NA	NA	NA	NA	NA	NA	NA	NA	-0.001	-0.009	0.006	-0.001	-0.009	0.006	-0.001	-0.009	0.006	0.003826530612244898	-0.001	-0.009	0.006	0.003826530612244898	-0.001	-0.0085	0.0065	-0.001	-0.0085	0.0065	-0.001	0.003826530612244898
PFOA_prenatal_BMI_girls	prenatal	PFOA	BMI	Andersen et al., 2013	387	1st tr gest, 2nd tr gest, del	7 y	7	84	2556.6954	girls	-0.011	-0.05349999999999999	0.0315	Danish National Birth Cohort	BMI z-scores	unit	continous	NA	NA	NA	NA	NA	NA	NA	NA	NA	-0.011	-0.053	0.032	-0.011	-0.053	0.032	-0.011	-0.053	0.032	0.021683673469387755	-0.011	-0.053	0.032	0.021683673469387755	-0.011	-0.05349999999999999	0.0315	-0.011	-0.05349999999999999	0.0315	-0.011	0.021683673469387755
PFOS_prenatal_BMI_girls	prenatal	PFOS	BMI	Andersen et al., 2013	387	1st tr gest, 2nd tr gest, del	7 y	7	84	2556.6954	girls	-0.003	-0.010499999999999999	0.0045	Danish National Birth Cohort	BMI z-scores	unit	continous	NA	NA	NA	NA	NA	NA	NA	NA	NA	-0.003	-0.01	0.005	-0.003	-0.01	0.005	-0.003	-0.01	0.005	0.003826530612244898	-0.003	-0.01	0.005	0.003826530612244898	-0.003	-0.010499999999999999	0.0045	-0.003	-0.010499999999999999	0.0045	-0.003	0.003826530612244898
PFOA_prenatal_WC_girls	prenatal	PFOA	WC	Andersen et al., 2013	393	1st tr gest, 2nd tr gest, del	7 y	7	84	2556.6954	girls	0.003	-0.039999999999999994	0.046	Danish National Birth Cohort	WC z-scores	unit	continous	NA	NA	NA	NA	NA	NA	NA	NA	NA	0.003	-0.04	0.046	0.003	-0.04	0.046	0.003	-0.04	0.046	0.02193877551020408	0.003	-0.04	0.046	0.02193877551020408	0.003	-0.039999999999999994	0.046	0.003	-0.039999999999999994	0.046	0.003	0.02193877551020408
PFOS_prenatal_WC_girls	prenatal	PFOS	WC	Andersen et al., 2013	393	1st tr gest, 2nd tr gest, del	7 y	7	84	2556.6954	girls	-0.001	-0.009000000000000001	0.007	Danish National Birth Cohort	WC z-scores	unit	continous	NA	NA	NA	NA	NA	NA	NA	NA	NA	-0.001	-0.009	0.007	-0.001	-0.009	0.007	-0.001	-0.009	0.007	0.004081632653061225	-0.001	-0.009	0.007	0.004081632653061225	-0.001	-0.009000000000000001	0.007	-0.001	-0.009000000000000001	0.007	-0.001	0.004081632653061225
PFOS_prenatal_BMI_both_sexes	prenatal	PFOS	BMI	Mora et al., 2017	871	9.6 w gest	7.7 y	7.7	92.4	2812.36494	both_sexes	0.005194805194805195	9.740259740259735e-4	0.009415584415584415	Project Viva	BMI z-scores	unit	change per interquartile range	15.4	NA	NA	NA	NA	NA	NA	NA	NA	0.08	0.01	0.14	0.08	0.01	0.14	0.08	0.01	0.14	0.03316326530612245	0.08	0.01	0.14	0.03316326530612245	0.08	0.015	0.14500000000000002	0.08	0.015	0.14500000000000002	0.005194805194805195	0.0021534587861118475
PFOS_prenatal_BMI_boys	prenatal	PFOS	BMI	Mora et al., 2017	450	9.6 w gest	7.7 y	7.7	92.4	2812.36494	boys	0.0025974025974025974	-0.0038961038961038957	0.00909090909090909	Project Viva	BMI z-scores	unit	change per interquartile range	15.4	NA	NA	NA	NA	NA	NA	NA	NA	0.04	-0.06	0.14	0.04	-0.06	0.14	0.04	-0.06	0.14	0.05102040816326531	0.04	-0.06	0.14	0.05102040816326531	0.04	-0.060000000000000005	0.14	0.04	-0.060000000000000005	0.14	0.0025974025974025974	0.0033130135170951498
PFOS_prenatal_BMI_girls	prenatal	PFOS	BMI	Mora et al., 2017	421	9.6 w gest	7.7 y	7.7	92.4	2812.36494	girls	0.006493506493506494	3.2467532467532565e-4	0.012662337662337663	Project Viva	BMI z-scores	unit	change per interquartile range	15.4	NA	NA	NA	NA	NA	NA	NA	NA	0.1	0	0.19	0.1	0	0.19	0.1	0	0.19	0.04846938775510204	0.1	0	0.19	0.04846938775510204	0.1	0.0050000000000000044	0.195	0.1	0.0050000000000000044	0.195	0.006493506493506494	0.003147362841240392
PFOA_prenatal_BMI_both_sexes	prenatal	PFOA	BMI	Mora et al., 2017	871	9.6 w gest	7.7 y	7.7	92.4	2812.36494	both_sexes	0.013513513513513514	-0.008108108108108109	0.03513513513513514	Project Viva	BMI z-scores	unit	change per interquartile range	3.7	NA	NA	NA	NA	NA	NA	NA	NA	0.05	-0.03	0.13	0.05	-0.03	0.13	0.05	-0.03	0.13	0.04081632653061225	0.05	-0.03	0.13	0.04081632653061225	0.05	-0.03	0.13	0.05	-0.03	0.13	0.013513513513513514	0.011031439602868174
PFOA_prenatal_BMI_boys	prenatal	PFOA	BMI	Mora et al., 2017	450	9.6 w gest	7.7 y	7.7	92.4	2812.36494	boys	-0.01081081081081081	-0.04459459459459459	0.022972972972972967	Project Viva	BMI z-scores	unit	change per interquartile range	3.7	NA	NA	NA	NA	NA	NA	NA	NA	-0.04	-0.17	0.08	-0.04	-0.17	0.08	-0.04	-0.17	0.08	0.06377551020408163	-0.04	-0.17	0.08	0.06377551020408163	-0.04	-0.165	0.08499999999999999	-0.04	-0.165	0.08499999999999999	-0.01081081081081081	0.01723662437948152
PFOA_prenatal_BMI_girls	prenatal	PFOA	BMI	Mora et al., 2017	421	9.6 w gest	7.7 y	7.7	92.4	2812.36494	girls	0.02702702702702703	0	0.05405405405405406	Project Viva	BMI z-scores	unit	change per interquartile range	3.7	NA	NA	NA	NA	NA	NA	NA	NA	0.1	0	0.2	0.1	0	0.2	0.1	0	0.2	0.05102040816326531	0.1	0	0.2	0.05102040816326531	0.1	0	0.2	0.1	0	0.2	0.02702702702702703	0.013789299503585218
PFHxS_prenatal_BMI_both_sexes	prenatal	PFHxS	BMI	Mora et al., 2017	871	9.6 w gest	7.7 y	7.7	92.4	2812.36494	both_sexes	0.0047619047619047615	-0.014285714285714284	0.023809523809523808	Project Viva	BMI z-scores	unit	change per interquartile range	2.1	NA	NA	NA	NA	NA	NA	NA	NA	0.01	-0.03	0.05	0.01	-0.03	0.05	0.01	-0.03	0.05	0.020408163265306124	0.01	-0.03	0.05	0.020408163265306124	0.01	-0.03	0.05	0.01	-0.03	0.05	0.0047619047619047615	0.009718172983479106
PFHxS_prenatal_BMI_boys	prenatal	PFHxS	BMI	Mora et al., 2017	450	9.6 w gest	7.7 y	7.7	92.4	2812.36494	boys	-0.0047619047619047615	-0.03571428571428571	0.026190476190476188	Project Viva	BMI z-scores	unit	change per interquartile range	2.1	NA	NA	NA	NA	NA	NA	NA	NA	-0.01	-0.07	0.06	-0.01	-0.07	0.06	-0.01	-0.07	0.06	0.03316326530612245	-0.01	-0.07	0.06	0.03316326530612245	-0.01	-0.075	0.055	-0.01	-0.075	0.055	-0.0047619047619047615	0.015792031098153546
PFHxS_prenatal_BMI_girls	prenatal	PFHxS	BMI	Mora et al., 2017	421	9.6 w gest	7.7 y	7.7	92.4	2812.36494	girls	0.009523809523809523	-0.01666666666666667	0.03571428571428572	Project Viva	BMI z-scores	unit	change per interquartile range	2.1	NA	NA	NA	NA	NA	NA	NA	NA	0.02	-0.04	0.07	0.02	-0.04	0.07	0.02	-0.04	0.07	0.028061224489795922	0.02	-0.04	0.07	0.028061224489795922	0.02	-0.035	0.07500000000000001	0.02	-0.035	0.07500000000000001	0.009523809523809523	0.013362487852283772
PFNA_prenatal_BMI_both_sexes	prenatal	PFNA	BMI	Mora et al., 2017	871	9.6 w gest	7.7 y	7.7	92.4	2812.36494	both_sexes	0.125	-0.03749999999999998	0.2875	Project Viva	BMI z-scores	unit	change per interquartile range	0.4	NA	NA	NA	NA	NA	NA	NA	NA	0.05	-0.01	0.12	0.05	-0.01	0.12	0.05	-0.01	0.12	0.03316326530612245	0.05	-0.01	0.12	0.03316326530612245	0.05	-0.015	0.115	0.05	-0.015	0.115	0.125	0.08290816326530612
PFNA_prenatal_BMI_boys	prenatal	PFNA	BMI	Mora et al., 2017	450	9.6 w gest	7.7 y	7.7	92.4	2812.36494	boys	0.049999999999999996	-0.2	0.3	Project Viva	BMI z-scores	unit	change per interquartile range	0.4	NA	NA	NA	NA	NA	NA	NA	NA	0.02	-0.08	0.12	0.02	-0.08	0.12	0.02	-0.08	0.12	0.05102040816326531	0.02	-0.08	0.12	0.05102040816326531	0.02	-0.08	0.12000000000000001	0.02	-0.08	0.12000000000000001	0.049999999999999996	0.12755102040816327
PFNA_prenatal_BMI_girls	prenatal	PFNA	BMI	Mora et al., 2017	421	9.6 w gest	7.7 y	7.7	92.4	2812.36494	girls	0.19999999999999998	-0.02500000000000005	0.42500000000000004	Project Viva	BMI z-scores	unit	change per interquartile range	0.4	NA	NA	NA	NA	NA	NA	NA	NA	0.08	-0.01	0.17	0.08	-0.01	0.17	0.08	-0.01	0.17	0.045918367346938785	0.08	-0.01	0.17	0.045918367346938785	0.08	-0.010000000000000009	0.17	0.08	-0.010000000000000009	0.17	0.19999999999999998	0.11479591836734696
PFOS_prenatal_WC_both_sexes	prenatal	PFOS	WC	Mora et al., 2017	873	9.6 w gest	7.7 y	7.7	92.4	2812.36494	both_sexes	3.8621847644671605e-5	-1.1774953550204738e-5	8.901864883954795e-5	Project Viva	WC (cm)	unit	change per interquartile range	15.4	NA	NA	58.3	Median	NA	NA	NA	NA	0.41	-0.12	0.95	0.41	-0.12	0.95	0.41	-0.12	0.95	0.27295918367346933	0.41	-0.12	0.95	0.27295918367346933	0.41	-0.12499999999999994	0.9449999999999998	0.41	-0.12499999999999994	0.9449999999999998	0.026623376623376622	0.017724622316459045
PFOS_prenatal_WC_boys	prenatal	PFOS	WC	Mora et al., 2017	453	9.6 w gest	7.7 y	7.7	92.4	2812.36494	boys	-1.0849722069191972e-6	-8.571280434661658e-5	8.354285993277819e-5	Project Viva	WC (cm)	unit	change per interquartile range	15.4	NA	NA	58.3	Median	NA	NA	NA	NA	-0.01	-0.79	0.77	-0.01	-0.79	0.77	-0.01	-0.79	0.77	0.3979591836734694	-0.01	-0.79	0.77	0.3979591836734694	-0.01	-0.79	0.77	-0.01	-0.79	0.77	-0.00064935064935064935	0.02584150543334217
PFOS_prenatal_WC_girls	prenatal	PFOS	WC	Mora et al., 2017	420	9.6 w gest	7.7 y	7.7	92.4	2812.36494	girls	5.513240491683592e-5	-4.394611986124624e-6	1.1465942181979646e-4	Project Viva	WC (cm)	unit	change per interquartile range	15.4	NA	NA	58.3	Median	NA	NA	NA	NA	0.69	-0.06	1.43	0.69	-0.06	1.43	0.69	-0.06	1.43	0.38010204081632654	0.69	-0.06	1.43	0.38010204081632654	0.69	-0.05500000000000005	1.435	0.69	-0.05500000000000005	1.435	0.0448051948051948	0.02468195070235887
PFOA_prenatal_WC_both_sexes	prenatal	PFOA	WC	Mora et al., 2017	873	9.6 w gest	7.7 y	7.7	92.4	2812.36494	both_sexes	1.0586001483621921e-4	-1.3134483322271642e-4	0.00034306486289515487	Project Viva	WC (cm)	unit	change per interquartile range	3.7	NA	NA	58.3	Median	NA	NA	NA	NA	0.27	-0.33	0.88	0.27	-0.33	0.88	0.27	-0.33	0.88	0.3086734693877551	0.27	-0.33	0.88	0.3086734693877551	0.27	-0.33499999999999996	0.875	0.27	-0.33499999999999996	0.875	0.07297297297297298	0.08342526199669056
PFOA_prenatal_WC_boys	prenatal	PFOA	WC	Mora et al., 2017	453	9.6 w gest	7.7 y	7.7	92.4	2812.36494	boys	-1.445065685323731e-4	-5.983475103293575e-4	3.0933437326461125e-4	Project Viva	WC (cm)	unit	change per interquartile range	3.7	NA	NA	58.3	Median	NA	NA	NA	NA	-0.32	-1.33	0.68	-0.32	-1.33	0.68	-0.32	-1.33	0.68	0.5127551020408164	-0.32	-1.33	0.68	0.5127551020408164	-0.32	-1.3250000000000002	0.685	-0.32	-1.3250000000000002	0.685	-0.08648648648648648	0.13858246001103147
PFOA_prenatal_WC_girls	prenatal	PFOA	WC	Mora et al., 2017	420	9.6 w gest	7.7 y	7.7	92.4	2812.36494	girls	1.8956218188796934e-4	-5.9861741648832464e-5	4.3898610542477117e-4	Project Viva	WC (cm)	unit	change per interquartile range	3.7	NA	NA	58.3	Median	NA	NA	NA	NA	0.57	-0.18	1.32	0.57	-0.18	1.32	0.57	-0.18	1.32	0.3826530612244898	0.57	-0.18	1.32	0.3826530612244898	0.57	-0.18000000000000005	1.3199999999999998	0.57	-0.18000000000000005	1.3199999999999998	0.15405405405405403	0.10341974627688913
PFHxS_prenatal_WC_both_sexes	prenatal	PFHxS	WC	Mora et al., 2017	873	9.6 w gest	7.7 y	7.7	92.4	2812.36494	both_sexes	8.289567299344149e-5	-1.4161344136379595e-4	3.074047873506789e-4	Project Viva	WC (cm)	unit	change per interquartile range	2.1	NA	NA	58.3	Median	NA	NA	NA	NA	0.12	-0.2	0.45	0.12	-0.2	0.45	0.12	-0.2	0.45	0.16581632653061226	0.12	-0.2	0.45	0.16581632653061226	0.12	-0.20500000000000002	0.445	0.12	-0.20500000000000002	0.445	0.05714285714285714	0.07896015549076774
PFHxS_prenatal_WC_boys	prenatal	PFHxS	WC	Mora et al., 2017	453	9.6 w gest	7.7 y	7.7	92.4	2812.36494	boys	-1.193469427611117e-4	-5.251265481488915e-4	2.864326626266681e-4	Project Viva	WC (cm)	unit	change per interquartile range	2.1	NA	NA	58.3	Median	NA	NA	NA	NA	-0.15	-0.66	0.36	-0.15	-0.66	0.36	-0.15	-0.66	0.36	0.2602040816326531	-0.15	-0.66	0.36	0.2602040816326531	-0.15	-0.66	0.36	-0.15	-0.66	0.36	-0.07142857142857142	0.1239067055393586
PFHxS_prenatal_WC_girls	prenatal	PFHxS	WC	Mora et al., 2017	420	9.6 w gest	7.7 y	7.7	92.4	2812.36494	girls	1.5234654885231959e-4	-9.668146369474123e-5	4.013745613993804e-4	Project Viva	WC (cm)	unit	change per interquartile range	2.1	NA	NA	58.3	Median	NA	NA	NA	NA	0.26	-0.16	0.69	0.26	-0.16	0.69	0.26	-0.16	0.69	0.21683673469387754	0.26	-0.16	0.69	0.21683673469387754	0.26	-0.16499999999999998	0.685	0.26	-0.16499999999999998	0.685	0.12380952380952381	0.1032555879494655
PFNA_prenatal_WC_both_sexes	prenatal	PFNA	WC	Mora et al., 2017	873	9.6 w gest	7.7 y	7.7	92.4	2812.36494	both_sexes	0.001378140563515965	-4.7146914015019827e-4	0.003227750267182128	Project Viva	WC (cm)	unit	change per interquartile range	0.4	NA	NA	58.3	Median	NA	NA	NA	NA	0.38	-0.13	0.89	0.38	-0.13	0.89	0.38	-0.13	0.89	0.2602040816326531	0.38	-0.13	0.89	0.2602040816326531	0.38	-0.13	0.89	0.38	-0.13	0.89	0.95	0.6505102040816326
PFNA_prenatal_WC_boys	prenatal	PFNA	WC	Mora et al., 2017	453	9.6 w gest	7.7 y	7.7	92.4	2812.36494	boys	5.430285895630582e-4	-0.0026942572328320967	0.003780314411958213	Project Viva	WC (cm)	unit	change per interquartile range	0.4	NA	NA	58.3	Median	NA	NA	NA	NA	0.13	-0.65	0.9	0.13	-0.65	0.9	0.13	-0.65	0.9	0.39540816326530615	0.13	-0.65	0.9	0.39540816326530615	0.13	-0.645	0.905	0.13	-0.645	0.905	0.325	0.9885204081632654
PFNA_prenatal_WC_girls	prenatal	PFNA	WC	Mora et al., 2017	420	9.6 w gest	7.7 y	7.7	92.4	2812.36494	girls	0.001814974750269461	-2.7686055512585075e-4	0.003906810055664772	Project Viva	WC (cm)	unit	change per interquartile range	0.4	NA	NA	58.3	Median	NA	NA	NA	NA	0.59	-0.09	1.27	0.59	-0.09	1.27	0.59	-0.09	1.27	0.34693877551020413	0.59	-0.09	1.27	0.34693877551020413	0.59	-0.09000000000000008	1.27	0.59	-0.09000000000000008	1.27	1.4749999999999999	0.8673469387755103
PFHxS_prenatal_BMI_both_sexes	prenatal	PFHxS	BMI	Jensen et al., 2020	593	before 16 w gest	3 m, 18 m	0.875	10.5	319.586925	both_sexes	0.04	-0.16	0.24000000000000002	OCC	BMI SDS	unit	continous	NA	NA	NA	NA	NA	NA	NA	NA	NA	0.04	-0.16	0.24	0.04	-0.16	0.24	0.04	-0.16	0.24	0.10204081632653061	0.04	-0.16	0.24	0.10204081632653061	0.04	-0.16	0.24000000000000002	0.04	-0.16	0.24000000000000002	0.04	0.10204081632653061
PFHxS_prenatal_BMI_girls	prenatal	PFHxS	BMI	Jensen et al., 2020	275	before 16 w gest	3 m, 18 m	0.875	10.5	319.586925	girls	0.03	-0.185	0.245	OCC	BMI SDS	unit	continous	NA	NA	NA	NA	NA	NA	NA	NA	NA	0.03	-0.19	0.24	0.03	-0.19	0.24	0.03	-0.19	0.24	0.1096938775510204	0.03	-0.19	0.24	0.1096938775510204	0.03	-0.185	0.245	0.03	-0.185	0.245	0.03	0.1096938775510204
PFHxS_prenatal_BMI_boys	prenatal	PFHxS	BMI	Jensen et al., 2020	318	before 16 w gest	3 m, 18 m	0.875	10.5	319.586925	boys	0.13	-0.33999999999999997	0.6	OCC	BMI SDS	unit	continous	NA	NA	NA	NA	NA	NA	NA	NA	NA	0.13	-0.34	0.6	0.13	-0.34	0.6	0.13	-0.34	0.6	0.23979591836734693	0.13	-0.34	0.6	0.23979591836734693	0.13	-0.33999999999999997	0.6	0.13	-0.33999999999999997	0.6	0.13	0.23979591836734693
PFOS_prenatal_BMI_both_sexes	prenatal	PFOS	BMI	Jensen et al., 2020	593	before 16 w gest	3 m, 18 m	0.875	10.5	319.586925	both_sexes	-0.01	-0.03	0.01	OCC	BMI SDS	unit	continous	NA	NA	NA	NA	NA	NA	NA	NA	NA	-0.01	-0.03	0.01	-0.01	-0.03	0.01	-0.01	-0.03	0.01	0.010204081632653062	-0.01	-0.03	0.01	0.010204081632653062	-0.01	-0.03	0.01	-0.01	-0.03	0.01	-0.01	0.010204081632653062
PFOS_prenatal_BMI_girls	prenatal	PFOS	BMI	Jensen et al., 2020	275	before 16 w gest	3 m, 18 m	0.875	10.5	319.586925	girls	-0.01	-0.04	0.019999999999999997	OCC	BMI SDS	unit	continous	NA	NA	NA	NA	NA	NA	NA	NA	NA	-0.01	-0.04	0.02	-0.01	-0.04	0.02	-0.01	-0.04	0.02	0.015306122448979591	-0.01	-0.04	0.02	0.015306122448979591	-0.01	-0.04	0.019999999999999997	-0.01	-0.04	0.019999999999999997	-0.01	0.015306122448979591
PFOS_prenatal_BMI_boys	prenatal	PFOS	BMI	Jensen et al., 2020	318	before 16 w gest	3 m, 18 m	0.875	10.5	319.586925	boys	-0.004	-0.029	0.021	OCC	BMI SDS	unit	continous	NA	NA	NA	NA	NA	NA	NA	NA	NA	-0.004	-0.03	0.02	-0.004	-0.03	0.02	-0.004	-0.03	0.02	0.012755102040816327	-0.004	-0.03	0.02	0.012755102040816327	-0.004	-0.029	0.021	-0.004	-0.029	0.021	-0.004	0.012755102040816327
PFOA_prenatal_BMI_both_sexes	prenatal	PFOA	BMI	Jensen et al., 2020	593	before 16 w gest	3 m, 18 m	0.875	10.5	319.586925	both_sexes	0.04	-0.015	0.095	OCC	BMI SDS	unit	continous	NA	NA	NA	NA	NA	NA	NA	NA	NA	0.04	-0.01	0.1	0.04	-0.01	0.1	0.04	-0.01	0.1	0.02806122448979592	0.04	-0.01	0.1	0.02806122448979592	0.04	-0.015	0.095	0.04	-0.015	0.095	0.04	0.02806122448979592
PFOA_prenatal_BMI_girls	prenatal	PFOA	BMI	Jensen et al., 2020	275	before 16 w gest	3 m, 18 m	0.875	10.5	319.586925	girls	0.06	-0.020000000000000018	0.14	OCC	BMI SDS	unit	continous	NA	NA	NA	NA	NA	NA	NA	NA	NA	0.06	-0.02	0.14	0.06	-0.02	0.14	0.06	-0.02	0.14	0.04081632653061225	0.06	-0.02	0.14	0.04081632653061225	0.06	-0.020000000000000004	0.14	0.06	-0.020000000000000004	0.14	0.06	0.040816326530612256
PFOA_prenatal_BMI_boys	prenatal	PFOA	BMI	Jensen et al., 2020	318	before 16 w gest	3 m, 18 m	0.875	10.5	319.586925	boys	0.03	-0.045	0.105	OCC	BMI SDS	unit	continous	NA	NA	NA	NA	NA	NA	NA	NA	NA	0.03	-0.04	0.11	0.03	-0.04	0.11	0.03	-0.04	0.11	0.03826530612244898	0.03	-0.04	0.11	0.03826530612244898	0.03	-0.045	0.105	0.03	-0.045	0.105	0.03	0.03826530612244898
PFNA_prenatal_BMI_both_sexes	prenatal	PFNA	BMI	Jensen et al., 2020	593	before 16 w gest	3 m, 18 m	0.875	10.5	319.586925	both_sexes	0.18	0.020000000000000018	0.33999999999999997	OCC	BMI SDS	unit	continous	NA	NA	NA	NA	NA	NA	NA	NA	NA	0.18	0.02	0.34	0.18	0.02	0.34	0.18	0.02	0.34	0.0816326530612245	0.18	0.02	0.34	0.0816326530612245	0.18	0.01999999999999999	0.33999999999999997	0.18	0.01999999999999999	0.33999999999999997	0.18	0.08163265306122448
PFNA_prenatal_BMI_girls	prenatal	PFNA	BMI	Jensen et al., 2020	275	before 16 w gest	3 m, 18 m	0.875	10.5	319.586925	girls	0.26	0.030000000000000027	0.49	OCC	BMI SDS	unit	continous	NA	NA	NA	NA	NA	NA	NA	NA	NA	0.26	0.03	0.49	0.26	0.03	0.49	0.26	0.03	0.49	0.1173469387755102	0.26	0.03	0.49	0.1173469387755102	0.26	0.030000000000000027	0.49	0.26	0.030000000000000027	0.49	0.26	0.1173469387755102
PFNA_prenatal_BMI_boys	prenatal	PFNA	BMI	Jensen et al., 2020	318	before 16 w gest	3 m, 18 m	0.875	10.5	319.586925	boys	0.1	-0.125	0.325	OCC	BMI SDS	unit	continous	NA	NA	NA	NA	NA	NA	NA	NA	NA	0.1	-0.12	0.33	0.1	-0.12	0.33	0.1	-0.12	0.33	0.11479591836734694	0.1	-0.12	0.33	0.11479591836734694	0.1	-0.125	0.325	0.1	-0.125	0.325	0.1	0.11479591836734694
PFDA_prenatal_BMI_both_sexes	prenatal	PFDA	BMI	Jensen et al., 2020	593	before 16 w gest	3 m, 18 m	0.875	10.5	319.586925	both_sexes	0.42	0.0050000000000000044	0.835	OCC	BMI SDS	unit	continous	NA	NA	NA	NA	NA	NA	NA	NA	NA	0.42	0.01	0.84	0.42	0.01	0.84	0.42	0.01	0.84	0.211734693877551	0.42	0.01	0.84	0.211734693877551	0.42	0.0050000000000000044	0.835	0.42	0.0050000000000000044	0.835	0.42	0.211734693877551
PFDA_prenatal_BMI_girls	prenatal	PFDA	BMI	Jensen et al., 2020	275	before 16 w gest	3 m, 18 m	0.875	10.5	319.586925	girls	0.58	-0.030000000000000027	1.19	OCC	BMI SDS	unit	continous	NA	NA	NA	NA	NA	NA	NA	NA	NA	0.58	-0.03	1.19	0.58	-0.03	1.19	0.58	-0.03	1.19	0.3112244897959184	0.58	-0.03	1.19	0.3112244897959184	0.58	-0.030000000000000027	1.19	0.58	-0.030000000000000027	1.19	0.58	0.3112244897959184
PFDA_prenatal_BMI_boys	prenatal	PFDA	BMI	Jensen et al., 2020	318	before 16 w gest	3 m, 18 m	0.875	10.5	319.586925	boys	0.24	-0.31500000000000006	0.795	OCC	BMI SDS	unit	continous	NA	NA	NA	NA	NA	NA	NA	NA	NA	0.24	-0.31	0.8	0.24	-0.31	0.8	0.24	-0.31	0.8	0.28316326530612246	0.24	-0.31	0.8	0.28316326530612246	0.24	-0.31500000000000006	0.795	0.24	-0.31500000000000006	0.795	0.24	0.28316326530612246
PFHxS_prenatal_WC_both_sexes	prenatal	PFHxS	WC	Jensen et al., 2020	589	before 16 w gest	3m, 18 m	0.875	10.5	319.586925	both_sexes	0.01	-0.175	0.195	OCC	WC SDS	unit	continous	NA	NA	NA	NA	NA	NA	NA	NA	NA	0.01	-0.18	0.19	0.01	-0.18	0.19	0.01	-0.18	0.19	0.09438775510204081	0.01	-0.18	0.19	0.09438775510204081	0.01	-0.175	0.195	0.01	-0.175	0.195	0.01	0.09438775510204081
PFHxS_prenatal_WC_girls	prenatal	PFHxS	WC	Jensen et al., 2020	274	before 16 w gest	3m, 18 m	0.875	10.5	319.586925	girls	0.02	-0.18500000000000003	0.225	OCC	WC SDS	unit	continous	NA	NA	NA	NA	NA	NA	NA	NA	NA	0.02	-0.19	0.22	0.02	-0.19	0.22	0.02	-0.19	0.22	0.10459183673469388	0.02	-0.19	0.22	0.10459183673469388	0.02	-0.18500000000000003	0.225	0.02	-0.18500000000000003	0.225	0.02	0.10459183673469388
PFHxS_prenatal_WC_boys	prenatal	PFHxS	WC	Jensen et al., 2020	315	before 16 w gest	3m, 18 m	0.875	10.5	319.586925	boys	-0.05	-0.49	0.39	OCC	WC SDS	unit	continous	NA	NA	NA	NA	NA	NA	NA	NA	NA	-0.05	-0.49	0.39	-0.05	-0.49	0.39	-0.05	-0.49	0.39	0.22448979591836735	-0.05	-0.49	0.39	0.22448979591836735	-0.05	-0.49	0.39	-0.05	-0.49	0.39	-0.05	0.22448979591836735
PFOS_prenatal_WC_both_sexes	prenatal	PFOS	WC	Jensen et al., 2020	589	before 16 w gest	3 m, 18 m	0.875	10.5	319.586925	both_sexes	-0.01	-0.03	0.01	OCC	WC SDS	unit	continous	NA	NA	NA	NA	NA	NA	NA	NA	NA	-0.01	-0.03	0.01	-0.01	-0.03	0.01	-0.01	-0.03	0.01	0.010204081632653062	-0.01	-0.03	0.01	0.010204081632653062	-0.01	-0.03	0.01	-0.01	-0.03	0.01	-0.01	0.010204081632653062
PFOS_prenatal_WC_girls	prenatal	PFOS	WC	Jensen et al., 2020	274	before 16 w gest	3 m, 18 m	0.875	10.5	319.586925	girls	-0.01	-0.035	0.015000000000000001	OCC	WC SDS	unit	continous	NA	NA	NA	NA	NA	NA	NA	NA	NA	-0.01	-0.04	0.01	-0.01	-0.04	0.01	-0.01	-0.04	0.01	0.012755102040816327	-0.01	-0.04	0.01	0.012755102040816327	-0.01	-0.035	0.015000000000000001	-0.01	-0.035	0.015000000000000001	-0.01	0.012755102040816327
PFOS_prenatal_WC_boys	prenatal	PFOS	WC	Jensen et al., 2020	315	before 16 w gest	3 m, 18 m	0.875	10.5	319.586925	boys	-0.01	-0.035	0.015000000000000001	OCC	WC SDS	unit	continous	NA	NA	NA	NA	NA	NA	NA	NA	NA	-0.01	-0.03	0.02	-0.01	-0.03	0.02	-0.01	-0.03	0.02	0.012755102040816327	-0.01	-0.03	0.02	0.012755102040816327	-0.01	-0.035	0.015000000000000001	-0.01	-0.035	0.015000000000000001	-0.01	0.012755102040816327
PFOA_prenatal_WC_both_sexes	prenatal	PFOA	WC	Jensen et al., 2020	589	before 16 w gest	3 m, 18 m	0.875	10.5	319.586925	both_sexes	0.01	-0.045000000000000005	0.065	OCC	WC SDS	unit	continous	NA	NA	NA	NA	NA	NA	NA	NA	NA	0.01	-0.04	0.07	0.01	-0.04	0.07	0.01	-0.04	0.07	0.028061224489795922	0.01	-0.04	0.07	0.028061224489795922	0.01	-0.045000000000000005	0.065	0.01	-0.045000000000000005	0.065	0.01	0.028061224489795922
PFOA_prenatal_WC_girls	prenatal	PFOA	WC	Jensen et al., 2020	274	before 16 w gest	3 m, 18 m	0.875	10.5	319.586925	girls	-0.01	-0.09	0.07	OCC	WC SDS	unit	continous	NA	NA	NA	NA	NA	NA	NA	NA	NA	-0.01	-0.09	0.07	-0.01	-0.09	0.07	-0.01	-0.09	0.07	0.04081632653061225	-0.01	-0.09	0.07	0.04081632653061225	-0.01	-0.09	0.07	-0.01	-0.09	0.07	-0.01	0.04081632653061225
PFOA_prenatal_WC_boys	prenatal	PFOA	WC	Jensen et al., 2020	315	before 16 w gest	3 m, 18 m	0.875	10.5	319.586925	boys	0.03	-0.045	0.105	OCC	WC SDS	unit	continous	NA	NA	NA	NA	NA	NA	NA	NA	NA	0.03	-0.04	0.11	0.03	-0.04	0.11	0.03	-0.04	0.11	0.03826530612244898	0.03	-0.04	0.11	0.03826530612244898	0.03	-0.045	0.105	0.03	-0.045	0.105	0.03	0.03826530612244898
PFNA_prenatal_WC_both_sexes	prenatal	PFNA	WC	Jensen et al., 2020	589	before 16 w gest	3m, 18 m	0.875	10.5	319.586925	both_sexes	0.09	-0.06	0.24	OCC	WC SDS	unit	continous	NA	NA	NA	NA	NA	NA	NA	NA	NA	0.09	-0.06	0.24	0.09	-0.06	0.24	0.09	-0.06	0.24	0.07653061224489796	0.09	-0.06	0.24	0.07653061224489796	0.09	-0.06	0.24	0.09	-0.06	0.24	0.09	0.07653061224489796
PFNA_prenatal_WC_girls	prenatal	PFNA	WC	Jensen et al., 2020	274	before 16 w gest	3m, 18 m	0.875	10.5	319.586925	girls	0.14	-0.07499999999999996	0.355	OCC	WC SDS	unit	continous	NA	NA	NA	NA	NA	NA	NA	NA	NA	0.14	-0.08	0.35	0.14	-0.08	0.35	0.14	-0.08	0.35	0.1096938775510204	0.14	-0.08	0.35	0.1096938775510204	0.14	-0.07499999999999998	0.355	0.14	-0.07499999999999998	0.355	0.14	0.10969387755102039
PFNA_prenatal_WC_boys	prenatal	PFNA	WC	Jensen et al., 2020	315	before 16 w gest	3m, 18 m	0.875	10.5	319.586925	boys	0.04	-0.17	0.25	OCC	WC SDS	unit	continous	NA	NA	NA	NA	NA	NA	NA	NA	NA	0.04	-0.17	0.25	0.04	-0.17	0.25	0.04	-0.17	0.25	0.10714285714285715	0.04	-0.17	0.25	0.10714285714285715	0.04	-0.17	0.25	0.04	-0.17	0.25	0.04	0.10714285714285715
PFDA_prenatal_WC_both_sexes	prenatal	PFDA	WC	Jensen et al., 2020	589	before 16 w gest	3m, 18 m	0.875	10.5	319.586925	both_sexes	0.1	-0.28500000000000003	0.485	OCC	WC SDS	unit	continous	NA	NA	NA	NA	NA	NA	NA	NA	NA	0.1	-0.28	0.49	0.1	-0.28	0.49	0.1	-0.28	0.49	0.19642857142857142	0.1	-0.28	0.49	0.19642857142857142	0.1	-0.28500000000000003	0.485	0.1	-0.28500000000000003	0.485	0.1	0.19642857142857142
PFDA_prenatal_WC_girls	prenatal	PFDA	WC	Jensen et al., 2020	274	before 16 w gest	3m, 18 m	0.875	10.5	319.586925	girls	0.07	-0.5049999999999999	0.645	OCC	WC SDS	unit	continous	NA	NA	NA	NA	NA	NA	NA	NA	NA	0.07	-0.5	0.65	0.07	-0.5	0.65	0.07	-0.5	0.65	0.2933673469387755	0.07	-0.5	0.65	0.2933673469387755	0.07	-0.5049999999999999	0.645	0.07	-0.5049999999999999	0.645	0.07	0.2933673469387755
PFDA_prenatal_WC_boys	prenatal	PFDA	WC	Jensen et al., 2020	315	before 16 w gest	3m, 18 m	0.875	10.5	319.586925	boys	0.13	-0.38	0.64	OCC	WC SDS	unit	continous	NA	NA	NA	NA	NA	NA	NA	NA	NA	0.13	-0.38	0.64	0.13	-0.38	0.64	0.13	-0.38	0.64	0.2602040816326531	0.13	-0.38	0.64	0.2602040816326531	0.13	-0.38	0.64	0.13	-0.38	0.64	0.13	0.2602040816326531
PFOA_prenatal_BMI_both_sexes	prenatal	PFOA	BMI	Chen et al., 2019	404	del	5 y	5	60	1826.211	both_sexes	1.1846354762038987e-4	-2.3692709524077984e-4	4.7385419048155957e-4	Shanghai Prenatal Cohort	BMI (kg/m2)	log10	continous	NA	7.63	Mean	15.7	Mean	NA	NA	NA	NA	0.11	-0.22	0.44	0.11	-0.22	0.44	0.11	-0.22	0.44	0.16836734693877553	0.11	-0.22	0.44	0.16836734693877553	0.005883488353636202	-0.011766976707272406	0.023533953414544808	0.005883488353636202	-0.011766976707272406	0.023533953414544808	0.005883488353636202	0.009005339316790107
PFOS_prenatal_BMI_both_sexes	prenatal	PFOS	BMI	Chen et al., 2019	404	del	5 y	5	60	1826.211	both_sexes	-5.196892805032665e-5	-9.22448472893298e-4	8.185106167926446e-4	Shanghai Prenatal Cohort	BMI (kg/m2)	log10	continous	NA	2.89	Mean	15.7	Mean	NA	NA	NA	NA	-0.02	-0.36	0.31	-0.02	-0.36	0.31	-0.02	-0.36	0.31	0.17091836734693877	-0.02	-0.36	0.31	0.17091836734693877	-0.0025810351713831978	-0.045813374292051755	0.04065130394928535	-0.0025810351713831978	-0.045813374292051755	0.04065130394928535	-0.0025810351713831978	0.02205731587789212
PFNA_prenatal_BMI_both_sexes	prenatal	PFNA	BMI	Chen et al., 2019	404	del	5 y	5	60	1826.211	both_sexes	-2.3277023633510956e-4	-0.003413963466248274	0.0029484229935780545	Shanghai Prenatal Cohort	BMI (kg/m2)	log10	continous	NA	0.7	Mean	15.7	Mean	NA	NA	NA	NA	-0.03	-0.44	0.38	-0.03	-0.44	0.38	-0.03	-0.44	0.38	0.20918367346938777	-0.03	-0.44	0.38	0.20918367346938777	-0.011560526440920513	-0.16955438780016757	0.14643333491832652	-0.011560526440920513	-0.16955438780016757	0.14643333491832652	-0.011560526440920513	0.08060911293839135
PFDA_prenatal_BMI_both_sexes	prenatal	PFDA	BMI	Chen et al., 2019	404	del	5 y	5	60	1826.211	both_sexes	-7.355432185059663e-4	-0.0029947116753457196	0.001523625238333787	Shanghai Prenatal Cohort	BMI (kg/m2)	log10	continous	NA	0.43	Mean	15.7	Mean	NA	NA	NA	NA	-0.07	-0.28	0.15	-0.07	-0.28	0.15	-0.07	-0.28	0.15	0.10969387755102042	-0.07	-0.28	0.15	0.10969387755102042	-0.03653073073198328	-0.1487322608373605	0.07567079937339394	-0.03653073073198328	-0.1487322608373605	0.07567079937339394	-0.03653073073198328	0.057245678625192455
PFUA_prenatal_BMI_both_sexes	prenatal	PFUA	BMI	Chen et al., 2019	404	del	5 y	5	60	1826.211	both_sexes	-0.0015761640396556415	-0.004833569721610634	0.001681241642299351	Shanghai Prenatal Cohort	BMI (kg/m2)	log10	continous	NA	0.43	Mean	15.7	Mean	NA	NA	NA	NA	-0.15	-0.46	0.16	-0.15	-0.46	0.16	-0.15	-0.46	0.16	0.15816326530612246	-0.15	-0.46	0.16	0.15816326530612246	-0.0782801372828213	-0.24005908766731862	0.08349881310167605	-0.0782801372828213	-0.24005908766731862	0.08349881310167605	-0.0782801372828213	0.08254028080841701
PFDoA_prenatal_BMI_both_sexes	prenatal	PFDoA	BMI	Chen et al., 2019	404	del	5 y	5	60	1826.211	both_sexes	-4.19367098342336e-5	-0.006437284959554855	0.006353411539886389	Shanghai Prenatal Cohort	BMI (kg/m2)	log10	continous	NA	0.1	Mean	15.7	Mean	NA	NA	NA	NA	-0.002	-0.31	0.3	-0.002	-0.31	0.3	-0.002	-0.31	0.3	0.1556122448979592	-0.002	-0.31	0.3	0.1556122448979592	-0.0020827853703164504	-0.3197075543435751	0.3155419836029422	-0.0020827853703164504	-0.3197075543435751	0.3155419836029422	-0.0020827853703164504	0.16205345355778503
PFHxS_prenatal_BMI_both_sexes	prenatal	PFHxS	BMI	Chen et al., 2019	404	del	5 y	5	60	1826.211	both_sexes	-0.0013153891410925126	-0.009125512166329305	0.006494733884144279	Shanghai Prenatal Cohort	BMI (kg/m2)	log10	continous	NA	0.18	Mean	15.7	Mean	NA	NA	NA	NA	-0.08	-0.55	0.4	-0.08	-0.55	0.4	-0.08	-0.55	0.4	0.24234693877551022	-0.08	-0.55	0.4	0.24234693877551022	-0.06532876017622555	-0.45321827372256474	0.32256075337011364	-0.06532876017622555	-0.45321827372256474	0.32256075337011364	-0.06532876017622555	0.19790281303384652
PFOA_prenatal_BMI_boys	prenatal	PFOA	BMI	Chen et al., 2019	208	del	5 y	5	60	1826.211	boys	3.0761594072811527e-4	-4.537335125739701e-4	0.0010689653940302007	Shanghai Prenatal Cohort	BMI (kg/m2)	log10	continous	NA	8.02	Mean	15.9	Mean	NA	NA	NA	NA	0.2	-0.3	0.69	0.2	-0.3	0.69	0.2	-0.3	0.69	0.25255102040816324	0.2	-0.3	0.69	0.25255102040816324	0.010206433851555646	-0.015054489931044576	0.03546735763415587	0.010206433851555646	-0.015054489931044576	0.03546735763415587	0.010206433851555646	0.012888226419693992
PFOS_prenatal_BMI_boys	prenatal	PFOS	BMI	Chen et al., 2019	208	del	5 y	5	60	1826.211	boys	3.628957729376571e-4	-0.0014515830917506284	0.0021773746376259426	Shanghai Prenatal Cohort	BMI (kg/m2)	log10	continous	NA	3.13	Mean	15.9	Mean	NA	NA	NA	NA	0.1	-0.4	0.6	0.1	-0.4	0.6	0.1	-0.4	0.6	0.25510204081632654	0.1	-0.4	0.6	0.25510204081632654	0.012040571410995252	-0.048162285643981007	0.07224342846597151	0.012040571410995252	-0.048162285643981007	0.07224342846597151	0.012040571410995252	0.03071574339539605
PFNA_prenatal_BMI_boys	prenatal	PFNA	BMI	Chen et al., 2019	208	del	5 y	5	60	1826.211	boys	0.002090564991548336	-0.005052198729575146	0.009233328712671818	Shanghai Prenatal Cohort	BMI (kg/m2)	log10	continous	NA	0.7	Mean	15.9	Mean	NA	NA	NA	NA	0.18	-0.44	0.79	0.18	-0.44	0.79	0.18	-0.44	0.79	0.3137755102040816	0.18	-0.44	0.79	0.3137755102040816	0.06936315864552307	-0.16762763339334744	0.3063539506843936	0.06936315864552307	-0.16762763339334744	0.3063539506843936	0.06936315864552307	0.12091366940758701
PFDA_prenatal_BMI_boys	prenatal	PFDA	BMI	Chen et al., 2019	208	del	5 y	5	60	1826.211	boys	0.0016847059803784723	-0.0037522996835702344	0.0071217116443271795	Shanghai Prenatal Cohort	BMI (kg/m2)	log10	continous	NA	0.45	Mean	15.9	Mean	NA	NA	NA	NA	0.11	-0.25	0.46	0.11	-0.25	0.46	0.11	-0.25	0.46	0.18112244897959184	0.11	-0.25	0.46	0.18112244897959184	0.055897103730559436	-0.12449809467260964	0.2362923021337285	0.055897103730559436	-0.12449809467260964	0.2362923021337285	0.055897103730559436	0.09203836653222913
PFUA_prenatal_BMI_boys	prenatal	PFUA	BMI	Chen et al., 2019	208	del	5 y	5	60	1826.211	boys	0.0019910161586291037	-0.0056667382976366785	0.009648770614894886	Shanghai Prenatal Cohort	BMI (kg/m2)	log10	continous	NA	0.45	Mean	15.9	Mean	NA	NA	NA	NA	0.13	-0.37	0.63	0.13	-0.37	0.63	0.13	-0.37	0.63	0.25510204081632654	0.13	-0.37	0.63	0.25510204081632654	0.06606021349975207	-0.18801753073006355	0.32013795772956766	0.06606021349975207	-0.18801753073006355	0.32013795772956766	0.06606021349975207	0.12963150215806918
PFDoA_prenatal_BMI_boys	prenatal	PFDoA	BMI	Chen et al., 2019	208	del	5 y	5	60	1826.211	boys	0.005335784190556894	-0.009573024577175602	0.020244592958289388	Shanghai Prenatal Cohort	BMI (kg/m2)	log10	continous	NA	0.1	Mean	15.9	Mean	NA	NA	NA	NA	0.17	-0.3	0.65	0.17	-0.3	0.65	0.17	-0.3	0.65	0.2423469387755102	0.17	-0.3	0.65	0.2423469387755102	0.1770367564768983	-0.3176247689732586	0.6716982819270553	0.1770367564768983	-0.3176247689732586	0.6716982819270553	0.1770367564768983	0.25237832931130455
PFHxS_prenatal_BMI_boys	prenatal	PFHxS	BMI	Chen et al., 2019	208	del	5 y	5	60	1826.211	boys	0.008860367626657976	-0.008491185642213898	0.02621192089552985	Shanghai Prenatal Cohort	BMI (kg/m2)	log10	continous	NA	0.18	Mean	15.9	Mean	NA	NA	NA	NA	0.36	-0.34	1.07	0.36	-0.34	1.07	0.36	-0.34	1.07	0.35969387755102045	0.36	-0.34	1.07	0.35969387755102045	0.2939794207930149	-0.2817302782599727	0.8696891198460025	0.2939794207930149	-0.2817302782599727	0.8696891198460025	0.2939794207930149	0.29372943829234066
PFOA_prenatal_BMI_girls	prenatal	PFOA	BMI	Chen et al., 2019	196	del	5 y	5	60	1826.211	girls	2.6796305573363138e-5	-1.5120772430683482e-4	2.0480033545356108e-4	Shanghai Prenatal Cohort	BMI (kg/m2)	log10	continous	NA	7.21	Mean	15.4	Mean	NA	NA	NA	NA	0.07	-0.4	0.53	0.07	-0.4	0.53	0.07	-0.4	0.53	0.2372448979591837	0.07	-0.4	0.53	0.2372448979591837	0.0039485524680008205	-0.022281117498004627	0.03017822243400627	0.0039485524680008205	-0.022281117498004627	0.03017822243400627	0.0039485524680008205	0.013382484676533392
PFOS_prenatal_BMI_girls	prenatal	PFOS	BMI	Chen et al., 2019	196	del	5 y	5	60	1826.211	girls	-6.626761468156454e-5	-4.828069069656845e-4	3.5027167760255537e-4	Shanghai Prenatal Cohort	BMI (kg/m2)	log10	continous	NA	2.64	Mean	15.4	Mean	NA	NA	NA	NA	-0.07	-0.51	0.37	-0.07	-0.51	0.37	-0.07	-0.51	0.37	0.22448979591836735	-0.07	-0.51	0.37	0.22448979591836735	-0.009764821974545748	-0.07114370295740473	0.051614059008313236	-0.009764821974545748	-0.07114370295740473	0.051614059008313236	-0.009764821974545748	0.03131575560349948
PFNA_prenatal_BMI_girls	prenatal	PFNA	BMI	Chen et al., 2019	196	del	5 y	5	60	1826.211	girls	-3.399669643440261e-4	-0.0018044400415182919	0.0011245061128302399	Shanghai Prenatal Cohort	BMI (kg/m2)	log10	continous	NA	0.7	Mean	15.4	Mean	NA	NA	NA	NA	-0.13	-0.69	0.43	-0.13	-0.69	0.43	-0.13	-0.69	0.43	0.2857142857142857	-0.13	-0.69	0.43	0.2857142857142857	-0.05009561457732223	-0.2658921081411718	0.16570087898652733	-0.05009561457732223	-0.2658921081411718	0.16570087898652733	-0.05009561457732223	0.1101002518182906
PFDA_prenatal_BMI_girls	prenatal	PFDA	BMI	Chen et al., 2019	196	del	5 y	5	60	1826.211	girls	-0.002189710739575838	-0.00620418042879821	0.0018247589496465334	Shanghai Prenatal Cohort	BMI (kg/m2)	log10	continous	NA	0.4	Mean	15.9	Mean	NA	NA	NA	NA	-0.15	-0.43	0.12	-0.15	-0.43	0.12	-0.15	-0.43	0.12	0.1403061224489796	-0.15	-0.43	0.12	0.1403061224489796	-0.08161020665254134	-0.23122891884886718	0.06800850554378447	-0.08161020665254134	-0.23122891884886718	0.06800850554378447	-0.08161020665254134	0.07633607765118665
PFUA_prenatal_BMI_girls	prenatal	PFUA	BMI	Chen et al., 2019	196	del	5 y	5	60	1826.211	girls	-0.004258447119605219	-0.009652480137771828	0.00113558589856139	Shanghai Prenatal Cohort	BMI (kg/m2)	log10	continous	NA	0.42	Mean	15.9	Mean	NA	NA	NA	NA	-0.3	-0.68	0.08	-0.3	-0.68	0.08	-0.3	-0.68	0.08	0.19387755102040816	-0.3	-0.68	0.08	0.19387755102040816	-0.1587117161955468	-0.3597465567099061	0.042323124318812494	-0.1587117161955468	-0.3597465567099061	0.042323124318812494	-0.1587117161955468	0.10256879618079555
PFDoA_prenatal_BMI_girls	prenatal	PFDoA	BMI	Chen et al., 2019	196	del	5 y	5	60	1826.211	girls	-0.0036324541897926658	-0.014809236312231638	0.007544327932646306	Shanghai Prenatal Cohort	BMI (kg/m2)	log10	continous	NA	0.1	Mean	15.9	Mean	NA	NA	NA	NA	-0.13	-0.53	0.27	-0.13	-0.53	0.27	-0.13	-0.53	0.27	0.20408163265306123	-0.13	-0.53	0.27	0.20408163265306123	-0.13538104907056928	-0.5519381231338594	0.2811760249927208	-0.13538104907056928	-0.5519381231338594	0.2811760249927208	-0.13538104907056928	0.212529119420046
PFHxS_prenatal_BMI_girls	prenatal	PFHxS	BMI	Chen et al., 2019	196	del	5 y	5	60	1826.211	girls	-0.0026151855405271195	-0.006282130483222754	0.0010517594021685153	Shanghai Prenatal Cohort	BMI (kg/m2)	log10	continous	NA	0.17	Mean	15.4	Mean	NA	NA	NA	NA	-0.46	-1.11	0.18	-0.46	-1.11	0.18	-0.46	-1.11	0.18	0.32908163265306123	-0.46	-1.11	0.18	0.32908163265306123	-0.38535899256922834	-0.9256993191065159	0.15498133396805922	-0.38535899256922834	-0.9256993191065159	0.15498133396805922	-0.38535899256922834	0.2756838400700447
PFOA_prenatal_WC_both_sexes	prenatal	PFOA	WC	Chen et al., 2019	404	del	5 y	5	60	1826.211	both_sexes	-1.764538690805175e-5	-9.452885843599155e-5	5.9238084619888046e-5	Shanghai Prenatal Cohort	WC (cm)	log10	continous	NA	7.63	Mean	52.1	Mean	NA	NA	NA	NA	0.21	-0.71	1.12	0.21	-0.71	1.12	0.21	-0.71	1.12	0.4668367346938776	0.21	-0.71	1.12	0.4668367346938776	0.011232114129669112	-0.03770781172103203	0.06017203998037025	0.011232114129669112	-0.03770781172103203	0.06017203998037025	0.011232114129669112	0.02496934992382711
PFOS_prenatal_WC_both_sexes	prenatal	PFOS	WC	Chen et al., 2019	404	del	5 y	5	60	1826.211	both_sexes	4.662957324957401e-5	-1.39888719748722e-4	2.3314786624787005e-4	Shanghai Prenatal Cohort	WC (cm)	log10	continous	NA	2.89	Mean	52.1	Mean	NA	NA	NA	NA	-0.23	-1.15	0.69	-0.23	-1.15	0.69	-0.23	-1.15	0.69	0.4693877551020408	-0.23	-1.15	0.69	0.4693877551020408	-0.029681904470906774	-0.14840952235453383	0.0890457134127203	-0.029681904470906774	-0.14840952235453383	0.0890457134127203	-0.029681904470906774	0.06057531524674851
PFNA_prenatal_WC_both_sexes	prenatal	PFNA	WC	Chen et al., 2019	404	del	5 y	5	60	1826.211	both_sexes	1.0291411787218141e-4	-5.872158490353881e-4	7.930440847797508e-4	Shanghai Prenatal Cohort	WC (cm)	log10	continous	NA	0.7	Mean	52.1	Mean	NA	NA	NA	NA	-0.17	-1.31	0.97	-0.17	-1.31	0.97	-0.17	-1.31	0.97	0.5816326530612246	-0.17	-1.31	0.97	0.5816326530612246	-0.06550964983188291	-0.5048096545868624	0.37379035492309665	-0.06550964983188291	-0.5048096545868624	0.37379035492309665	-0.06550964983188291	0.22413265548723446
PFDA_prenatal_WC_both_sexes	prenatal	PFDA	WC	Chen et al., 2019	404	del	5 y	5	60	1826.211	both_sexes	2.951430073358373e-4	-1.9676200489055824e-4	7.870480195622327e-4	Shanghai Prenatal Cohort	WC (cm)	log10	continous	NA	0.43	Mean	52.1	Mean	NA	NA	NA	NA	-0.36	-0.96	0.24	-0.36	-0.96	0.24	-0.36	-0.96	0.24	0.30612244897959184	-0.36	-0.96	0.24	0.30612244897959184	-0.1878723294787711	-0.5009928786100563	0.12524821965251406	-0.1878723294787711	-0.5009928786100563	0.12524821965251406	-0.1878723294787711	0.15975538220983937
PFHxS_prenatal_WC_both_sexes	prenatal	PFHxS	WC	Chen et al., 2019	404	del	5 y	5	60	1826.211	both_sexes	3.7203354874382704e-4	-0.001327774906723659	0.002071842004211313	Shanghai Prenatal Cohort	WC (cm)	log10	continous	NA	0.18	Mean	52.1	Mean	NA	NA	NA	NA	-0.29	-1.62	1.03	-0.29	-1.62	1.03	-0.29	-1.62	1.03	0.6760204081632654	-0.29	-1.62	1.03	0.6760204081632654	-0.23681675563881757	-1.3188243460575533	0.8451908347799181	-0.23681675563881757	-1.3188243460575533	0.8451908347799181	-0.23681675563881757	0.5520446889891508
PFOA_prenatal_WC_boys	prenatal	PFOA	WC	Chen et al., 2019	208	del	5 y	5	60	1826.211	boys	-1.579458597880972e-7	-5.24775119145953e-5	5.216162019501911e-5	Shanghai Prenatal Cohort	WC (cm)	log10	continous	NA	8.02	Mean	52.3	Mean	NA	NA	NA	NA	0.004	-1.32	1.33	0.004	-1.32	1.33	0.004	-1.32	1.33	0.6760204081632654	0.004	-1.32	1.33	0.6760204081632654	2.0412867703111293e-4	-0.06741349558952506	0.06782175294358728	2.0412867703111293e-4	-0.06741349558952506	0.06782175294358728	2.0412867703111293e-4	0.034498787891100086
PFOS_prenatal_WC_boys	prenatal	PFOS	WC	Chen et al., 2019	208	del	5 y	5	60	1826.211	boys	-2.0496230854577498e-5	-1.4487108626758184e-4	1.0387862455842684e-4	Shanghai Prenatal Cohort	WC (cm)	log10	continous	NA	3.13	Mean	52.3	Mean	NA	NA	NA	NA	0.22	-1.11	1.56	0.22	-1.11	1.56	0.22	-1.11	1.56	0.6811224489795918	0.22	-1.11	1.56	0.6811224489795918	0.026489257104189555	-0.13425237123259706	0.18723088544097616	0.026489257104189555	-0.13425237123259706	0.18723088544097616	0.026489257104189555	0.08201103486570746
PFNA_prenatal_WC_boys	prenatal	PFNA	WC	Chen et al., 2019	208	del	5 y	5	60	1826.211	boys	-1.5206552235975436e-4	-6.410605354381802e-4	3.3692949071867145e-4	Shanghai Prenatal Cohort	WC (cm)	log10	continous	NA	0.7	Mean	52.3	Mean	NA	NA	NA	NA	0.51	-1.13	2.15	0.51	-1.13	2.15	0.51	-1.13	2.15	0.836734693877551	0.51	-1.13	2.15	0.836734693877551	0.19652894949564875	-0.43544649594133933	0.8285043949326368	0.19652894949564875	-0.43544649594133933	0.8285043949326368	0.19652894949564875	0.3224364517535654
PFDA_prenatal_WC_boys	prenatal	PFDA	WC	Chen et al., 2019	208	del	5 y	5	60	1826.211	boys	-7.470582170346945e-5	-4.246436181039316e-4	2.7523197469699274e-4	Shanghai Prenatal Cohort	WC (cm)	log10	continous	NA	0.45	Mean	52.3	Mean	NA	NA	NA	NA	0.19	-0.75	1.03	0.19	-0.75	1.03	0.19	-0.75	1.03	0.45408163265306123	0.19	-0.75	1.03	0.45408163265306123	0.09654954280732993	-0.35570884192174185	0.5488079275364017	0.09654954280732993	-0.35570884192174185	0.5488079275364017	0.09654954280732993	0.23074407384136314
PFHxS_prenatal_WC_boys	prenatal	PFHxS	WC	Chen et al., 2019	208	del	5 y	5	60	1826.211	boys	-3.9806977560357244e-4	-0.0015891198184809282	7.929802672737832e-4	Shanghai Prenatal Cohort	WC (cm)	log10	continous	NA	0.18	Mean	52.3	Mean	NA	NA	NA	NA	0.63	-1.25	2.52	0.63	-1.25	2.52	0.63	-1.25	2.52	0.9617346938775511	0.63	-1.25	2.52	0.9617346938775511	0.5144639863877761	-1.024844925264538	2.0537728980400907	0.5144639863877761	-1.024844925264538	2.0537728980400907	0.5144639863877761	0.7853616896185277
PFOA_prenatal_WC_girls	prenatal	PFOA	WC	Chen et al., 2019	196	del	5 y	5	60	1826.211	girls	-8.40048850376425e-5	-2.8867133222026237e-4	1.2066156214497739e-4	Shanghai Prenatal Cohort	WC (cm)	log10	continous	NA	7.21	Mean	51.8	Mean	NA	NA	NA	NA	0.55	-0.79	1.89	0.55	-0.79	1.89	0.55	-0.79	1.89	0.6836734693877551	0.55	-0.79	1.89	0.6836734693877551	0.031024340820006446	-0.04456223499600924	0.10661091663602214	0.031024340820006446	-0.04456223499600924	0.10661091663602214	0.031024340820006446	0.03856457949796719
PFOS_prenatal_WC_girls	prenatal	PFOS	WC	Chen et al., 2019	196	del	5 y	5	60	1826.211	girls	2.115223661688978e-4	-2.776231055966782e-4	7.006678379344738e-4	Shanghai Prenatal Cohort	WC (cm)	log10	continous	NA	2.64	Mean	51.8	Mean	NA	NA	NA	NA	-0.56	-1.85	0.74	-0.56	-1.85	0.74	-0.56	-1.85	0.74	0.6607142857142857	-0.56	-1.85	0.74	0.6607142857142857	-0.07811857579636598	-0.25876778232546227	0.10253063073273032	-0.07811857579636598	-0.25876778232546227	0.10253063073273032	-0.07811857579636598	0.09216796251484505
PFNA_prenatal_WC_girls	prenatal	PFNA	WC	Chen et al., 2019	196	del	5 y	5	60	1826.211	girls	7.512609794574471e-4	-9.495104045920512e-4	0.0024520323635069457	Shanghai Prenatal Cohort	WC (cm)	log10	continous	NA	0.7	Mean	51.8	Mean	NA	NA	NA	NA	-0.72	-2.35	0.91	-0.72	-2.35	0.91	-0.72	-2.35	0.91	0.8316326530612246	-0.72	-2.35	0.91	0.8316326530612246	-0.2774526345820923	-0.9055745712054403	0.3506693020412556	-0.2774526345820923	-0.9055745712054403	0.3506693020412556	-0.2774526345820923	0.32047037582823873
PFDA_prenatal_WC_girls	prenatal	PFDA	WC	Chen et al., 2019	196	del	5 y	5	60	1826.211	girls	0.0010312245358708406	-1.3258601175482245e-4	0.0021950350834965037	Shanghai Prenatal Cohort	WC (cm)	log10	continous	NA	0.4	Mean	51.8	Mean	NA	NA	NA	NA	-0.7	-1.49	0.09	-0.7	-1.49	0.09	-0.7	-1.49	0.09	0.4030612244897959	-0.7	-1.49	0.09	0.4030612244897959	-0.3808476310451929	-0.8106613860819107	0.048966123991524856	-0.3808476310451929	-0.8106613860819107	0.048966123991524856	-0.3808476310451929	0.21929273216159073
PFHxS_prenatal_WC_girls	prenatal	PFHxS	WC	Chen et al., 2019	196	del	5 y	5	60	1826.211	girls	0.002653966930596339	-0.0016672356358874434	0.006975169497080122	Shanghai Prenatal Cohort	WC (cm)	log10	continous	NA	0.17	Mean	51.8	Mean	NA	NA	NA	NA	-1.17	-3.07	0.74	-1.17	-3.07	0.74	-1.17	-3.07	0.74	0.971938775510204	-1.17	-3.07	0.74	0.971938775510204	-0.9801522202304286	-2.5760410916312546	0.6157366511703973	-0.9801522202304286	-2.5760410916312546	0.6157366511703973	-0.9801522202304286	0.8142290160208295
PFUA_prenatal_WC_both_sexes	prenatal	PFUA	WC	Chen et al., 2019	404	del	5 y	5	60	1826.211	both_sexes	4.34516094133316e-4	-2.623493398540775e-4	0.0011313815281207096	Shanghai Prenatal Cohort	WC (cm)	log10	continous	NA	0.43	Mean	52.1	Mean	NA	NA	NA	NA	-0.53	-1.38	0.32	-0.53	-1.38	0.32	-0.53	-1.38	0.32	0.4336734693877551	-0.53	-1.38	0.32	0.4336734693877551	-0.2765898183993019	-0.720177263001956	0.16699762620335207	-0.2765898183993019	-0.720177263001956	0.16699762620335207	-0.2765898183993019	0.22632012479727245
PFUA_prenatal_WC_boys	prenatal	PFUA	WC	Chen et al., 2019	208	del	5 y	5	60	1826.211	boys	-2.7523197469699274e-5	-5.504639493939854e-4	4.954175544545869e-4	Shanghai Prenatal Cohort	WC (cm)	log10	continous	NA	0.45	Mean	52.3	Mean	NA	NA	NA	NA	0.07	-1.26	1.4	0.07	-1.26	1.4	0.07	-1.26	1.4	0.6785714285714286	0.07	-1.26	1.4	0.6785714285714286	0.03557088419217419	-0.6402759154591353	0.7114176838434838	0.03557088419217419	-0.6402759154591353	0.7114176838434838	0.03557088419217419	0.34481979574046406
PFUA_prenatal_WC_girls	prenatal	PFUA	WC	Chen et al., 2019	196	del	5 y	5	60	1826.211	girls	0.001289235399116314	-3.079840120111192e-4	0.002886454810243747	Shanghai Prenatal Cohort	WC (cm)	log10	continous	NA	0.42	Mean	51.8	Mean	NA	NA	NA	NA	-0.9	-2.01	0.22	-0.9	-2.01	0.22	-0.9	-2.01	0.22	0.5688775510204082	-0.9	-2.01	0.22	0.5688775510204082	-0.47613514858664047	-1.0660136937800895	0.11374339660680853	-0.47613514858664047	-1.0660136937800895	0.11374339660680853	-0.47613514858664047	0.30095844142522904
PFBS_prenatal_BMI_both_sexes	prenatal	PFBS	BMI	Chen et al., 2019	404	del	5 y	5	60	1826.211	both_sexes	0.0018635942706107837	-0.005857010564776747	0.009584199105998314	Shanghai Prenatal Cohort	BMI (kg/m2)	log10	continous	NA	0.05	Mean	15.7	Mean	NA	NA	NA	NA	0.07	-0.22	0.36	0.07	-0.22	0.36	0.07	-0.22	0.36	0.14795918367346939	0.07	-0.22	0.36	0.14795918367346939	0.09255535063137436	-0.2908882448414622	0.47599894610421095	0.09255535063137436	-0.2908882448414622	0.47599894610421095	0.09255535063137436	0.19563448748614112
PFBS_prenatal_BMI_boys	prenatal	PFBS	BMI	Chen et al., 2019	208	del	5 y	5	60	1826.211	boys	-0.004383600696634019	-0.021320239751810913	0.012553038358542875	Shanghai Prenatal Cohort	BMI (kg/m2)	log10	continous	NA	0.05	Mean	15.9	Mean	NA	NA	NA	NA	-0.11	-0.54	0.31	-0.11	-0.54	0.31	-0.11	-0.54	0.31	0.21683673469387757	-0.11	-0.54	0.31	0.21683673469387757	-0.14544412242073113	-0.7073873226826469	0.4164990778411847	-0.14544412242073113	-0.7073873226826469	0.4164990778411847	-0.14544412242073113	0.2867057144193448
PFBS_prenatal_BMI_girls	prenatal	PFBS	BMI	Chen et al., 2019	196	del	5 y	5	60	1826.211	girls	0.002602186962869816	-8.524405568021819e-4	0.006056814482541814	Shanghai Prenatal Cohort	BMI (kg/m2)	log10	continous	NA	0.05	Mean	15.4	Mean	NA	NA	NA	NA	0.29	-0.09	0.68	0.29	-0.09	0.68	0.29	-0.09	0.68	0.19642857142857142	0.29	-0.09	0.68	0.19642857142857142	0.3834435954728366	-0.12561083299972237	0.8924980239453956	0.3834435954728366	-0.12561083299972237	0.8924980239453956	0.3834435954728366	0.25972164717987706
PFOA_prenatal_BMI_both_sexes	prenatal	PFOA	BMI	Chen et al., 2017	429	del	60 to 108 m	7	84	2556.6954	both_sexes	0.012685705524601004	-0.08668565441810687	0.11205706546730888	Taiwan Birth Panel Study	BMI z-scores	ln	continous	NA	1.9	Median	NA	NA	NA	NA	NA	NA	0.03	-0.2	0.27	0.03	-0.2	0.27	0.03	-0.2	0.27	0.11989795918367348	0.03	-0.2	0.27	0.11989795918367348	0.012685705524601004	-0.08668565441810687	0.11205706546730888	0.012685705524601004	-0.08668565441810687	0.11205706546730888	0.012685705524601004	0.05069967344015708
PFOS_prenatal_BMI_both_sexes	prenatal	PFOS	BMI	Chen et al., 2017	429	del	60 to 108 m	7	84	2556.6954	both_sexes	-0.0032328270311283197	-0.05253343925583521	0.04606778519357856	Taiwan Birth Panel Study	BMI z-scores	ln	continous	NA	5.7	Median	NA	NA	NA	NA	NA	NA	-0.02	-0.33	0.28	-0.02	-0.33	0.28	-0.02	-0.33	0.28	0.15561224489795922	-0.02	-0.33	0.28	0.15561224489795922	-0.0032328270311283197	-0.05253343925583521	0.04606778519357856	-0.0032328270311283197	-0.05253343925583521	0.04606778519357856	-0.0032328270311283197	0.025153373584034126
PFOA_prenatal_BMI_boys	prenatal	PFOA	BMI	Chen et al., 2017	224	del	60 to 108 m	7	84	2556.6954	boys	-0.03382854806560268	-0.20719985690181644	0.1395427607706111	Taiwan Birth Panel Study	BMI z-scores	ln	continous	NA	1.9	Median	NA	NA	NA	NA	NA	NA	-0.08	-0.49	0.33	-0.08	-0.49	0.33	-0.08	-0.49	0.33	0.20918367346938777	-0.08	-0.49	0.33	0.20918367346938777	-0.03382854806560268	-0.20719985690181644	0.13954276077061106	-0.03382854806560268	-0.20719985690181644	0.13954276077061106	-0.03382854806560268	0.08845474940623152
PFOA_prenatal_BMI_girls	prenatal	PFOA	BMI	Chen et al., 2017	205	del	60 to 108 m	7	84	2556.6954	girls	0.0591999591148047	-0.05074282209840402	0.1691427403280134	Taiwan Birth Panel Study	BMI z-scores	ln	continous	NA	1.9	Median	NA	NA	NA	NA	NA	NA	0.14	-0.12	0.4	0.14	-0.12	0.4	0.14	-0.12	0.4	0.1326530612244898	0.14	-0.12	0.4	0.1326530612244898	0.0591999591148047	-0.050742822098404014	0.1691427403280134	0.0591999591148047	-0.050742822098404014	0.1691427403280134	0.0591999591148047	0.05609325572102486
PFOS_prenatal_BMI_boys	prenatal	PFOS	BMI	Chen et al., 2017	224	del	60 to 108 m	7	84	2556.6954	boys	-0.03879392437353984	-0.08324529605155423	0.00565744730447456	Taiwan Birth Panel Study	BMI z-scores	ln	continous	NA	5.7	Median	NA	NA	NA	NA	NA	NA	-0.24	-0.51	0.04	-0.24	-0.51	0.04	-0.24	-0.51	0.04	0.1403061224489796	-0.24	-0.51	0.04	0.1403061224489796	-0.03879392437353984	-0.08324529605155423	0.005657447304474565	-0.03879392437353984	-0.08324529605155423	0.005657447304474565	-0.03879392437353984	0.02267927126429306
PFOS_prenatal_BMI_girls	prenatal	PFOS	BMI	Chen et al., 2017	205	del	60 to 108 m	7	84	2556.6954	girls	0.05495805952918144	5.657447304474525e-4	0.10935037432791542	Taiwan Birth Panel Study	BMI z-scores	ln	continous	NA	5.7	Median	NA	NA	NA	NA	NA	NA	0.34	0.007	0.68	0.34	0.007	0.68	0.34	0.007	0.68	0.17168367346938776	0.34	0.007	0.68	0.17168367346938776	0.05495805952918144	5.657447304474565e-4	0.10935037432791543	0.05495805952918144	5.657447304474565e-4	0.10935037432791543	0.05495805952918144	0.027751181019762237
PFOS_prenatal_BMI_both_sexes	prenatal	PFOS	BMI	Andersen et al., 2010	1026	1st tr gest, 2nd tr gest, del	12 m	1	12	365.2422	both_sexes	-0.007	-0.061	0.047	Danish National Birth Cohort	BMI z-scores	unit	continous	NA	NA	NA	NA	NA	NA	NA	NA	NA	-0.007	-0.11	-0.002	-0.007	-0.11	-0.002	-0.007	-0.11	-0.002	0.027551020408163266	-0.007	-0.11	-0.002	0.027551020408163266	-0.007	-0.061	0.047	-0.007	-0.061	0.047	-0.007	0.027551020408163266
PFOA_prenatal_BMI_both_sexes	prenatal	PFOA	BMI	Andersen et al., 2010	1026	1st tr gest, 2nd tr gest, del	12 m	1	12	365.2422	both_sexes	-0.025	-0.05	0	Danish National Birth Cohort	BMI z-scores	unit	continous	NA	NA	NA	NA	NA	NA	NA	NA	NA	-0.025	-0.052	-0.002	-0.025	-0.052	-0.002	-0.025	-0.052	-0.002	0.012755102040816325	-0.025	-0.052	-0.002	0.012755102040816325	-0.025	-0.05	-3.469446951953614e-18	-0.025	-0.05	-3.469446951953614e-18	-0.025	0.012755102040816327
PFOA_prenatal_BMI_both_sexes	prenatal	PFOA	BMI	Karlsen et al., 2017	371	2 w after del	5 y	5	60	1826.211	both_sexes	0.03745331296533888	-0.0023408320603336835	0.07724745799101145	Not specified	BMI z-scores	log10	continous	NA	1.4	Median	NA	NA	NA	NA	NA	NA	0.16	-0.01	0.33	0.16	-0.01	0.33	0.16	-0.01	0.33	0.08673469387755103	0.16	-0.01	0.33	0.08673469387755103	0.03745331296533888	-0.0023408320603336822	0.07724745799101145	0.03745331296533888	-0.0023408320603336822	0.07724745799101145	0.03745331296533888	0.02030313521717988
PFOS_prenatal_BMI_both_sexes	prenatal	PFOS	BMI	Karlsen et al., 2017	371	2 w after del	5 y	5	60	1826.211	both_sexes	0.0019875113675642993	-0.0072047287074205844	0.011179751442549183	Not specified	BMI z-scores	log10	continous	NA	8.25	Median	NA	NA	NA	NA	NA	NA	0.04	-0.15	0.22	0.04	-0.15	0.22	0.04	-0.15	0.22	0.09438775510204081	0.04	-0.15	0.22	0.09438775510204081	0.0019875113675642993	-0.007204728707420584	0.011179751442549183	0.0019875113675642993	-0.007204728707420584	0.011179751442549183	0.0019875113675642993	0.004689918405604533
PFNA_prenatal_BMI_both_sexes	prenatal	PFNA	BMI	Karlsen et al., 2017	371	2 w after del	5 y	5	60	1826.211	both_sexes	0	-0.08211565126212823	0.08211565126212823	Not specified	BMI z-scores	log10	continous	NA	0.66	Median	NA	NA	NA	NA	NA	NA	0	-0.21	0.2	0	-0.21	0.2	0	-0.21	0.2	0.10459183673469388	0	-0.21	0.2	0.10459183673469388	0	-0.08211565126212823	0.08211565126212823	0	-0.08211565126212823	0.08211565126212823	0	0.04189574043986134
PFHxS_prenatal_BMI_both_sexes	prenatal	PFHxS	BMI	Karlsen et al., 2017	371	2 w after del	5 y	5	60	1826.211	both_sexes	0.031126050015345744	-0.05447058752685506	0.11672268755754654	Not specified	BMI z-scores	log10	continous	NA	0.2	Median	NA	NA	NA	NA	NA	NA	0.04	-0.07	0.15	0.04	-0.07	0.15	0.04	-0.07	0.15	0.05612244897959184	0.04	-0.07	0.15	0.05612244897959184	0.031126050015345744	-0.05447058752685506	0.11672268755754654	0.031126050015345744	-0.05447058752685506	0.11672268755754654	0.031126050015345744	0.043671753848061635
PFDA_prenatal_BMI_both_sexes	prenatal	PFDA	BMI	Karlsen et al., 2017	371	2 w after del	5 y	5	60	1826.211	both_sexes	-0.027415887885869794	-0.1542143693580176	0.09938259358627802	Not specified	BMI z-scores	log10	continous	NA	0.26	Median	NA	NA	NA	NA	NA	NA	-0.04	-0.23	0.14	-0.04	-0.23	0.14	-0.04	-0.23	0.14	0.09438775510204081	-0.04	-0.23	0.14	0.09438775510204081	-0.027415887885869794	-0.1542143693580176	0.099382593586278	-0.027415887885869794	-0.1542143693580176	0.099382593586278	-0.027415887885869794	0.06469310279191215
PFOA_children_BMI_both_sexes	children	PFOA	BMI	Karlsen et al., 2017	349	5 y	5 y	5	60	1826.211	both_sexes	-0.043936370324378936	-0.08461819469880388	-0.003254545949953995	Not specified	BMI z-scores	log10	continous	NA	2.2	Median	NA	NA	NA	NA	NA	NA	-0.27	-0.52	-0.02	-0.27	-0.52	-0.02	-0.27	-0.52	-0.02	0.12755102040816327	-0.27	-0.52	-0.02	0.12755102040816327	-0.043936370324378936	-0.08461819469880388	-0.003254545949953998	-0.043936370324378936	-0.08461819469880388	-0.003254545949953998	-0.043936370324378936	0.020756032844094358
PFOS_children_BMI_both_sexes	children	PFOS	BMI	Karlsen et al., 2017	349	5 y	5 y	5	60	1826.211	both_sexes	-0.01759316952472253	-0.036861879004180545	0.0016755399547354818	Not specified	BMI z-scores	log10	continous	NA	4.7	Median	NA	NA	NA	NA	NA	NA	-0.21	-0.44	0.02	-0.21	-0.44	0.02	-0.21	-0.44	0.02	0.11734693877551021	-0.21	-0.44	0.02	0.11734693877551021	-0.01759316952472253	-0.036861879004180545	0.0016755399547354808	-0.01759316952472253	-0.036861879004180545	0.0016755399547354808	-0.01759316952472253	0.009830974224213272
PFNA_children_BMI_both_sexes	children	PFNA	BMI	Karlsen et al., 2017	349	5 y	5 y	5	60	1826.211	both_sexes	-0.04955420879195724	-0.09360239438480812	-0.005506023199106355	Not specified	BMI z-scores	log10	continous	NA	1.13	Median	NA	NA	NA	NA	NA	NA	-0.18	-0.34	-0.02	-0.18	-0.34	-0.02	-0.18	-0.34	-0.02	0.0816326530612245	-0.18	-0.34	-0.02	0.0816326530612245	-0.04955420879195724	-0.09360239438480812	-0.005506023199106358	-0.04955420879195724	-0.09360239438480812	-0.005506023199106358	-0.04955420879195724	0.022473564077985144
PFHxS_children_BMI_both_sexes	children	PFHxS	BMI	Karlsen et al., 2017	349	5 y	5 y	5	60	1826.211	both_sexes	-0.09080065516337973	-0.2058148183703274	0.024213508043567922	Not specified	BMI z-scores	log10	continous	NA	0.33	Median	NA	NA	NA	NA	NA	NA	-0.15	-0.34	0.04	-0.15	-0.34	0.04	-0.15	-0.34	0.04	0.09693877551020408	-0.15	-0.34	0.04	0.09693877551020408	-0.09080065516337973	-0.2058148183703274	0.024213508043567936	-0.09080065516337973	-0.2058148183703274	0.024213508043567936	-0.09080065516337973	0.058680695513748805
PFOA_prenatal_BMI_both_sexes	prenatal	PFOA	BMI	Yeung et al., 2019	1850	del	4 to 36 m	1.67	20	609.954474	both_sexes	-0.03353153547172468	-0.05029730320758702	-0.016765767735862344	Upstate KIDS Study	BMI z-scores	log10	change for each SD increase	0.67	1.1	Median	NA	NA	NA	NA	NA	NA	-0.08	-0.12	-0.04	-0.08	-0.12	-0.04	-0.08	-0.12	-0.04	0.02040816326530612	-0.08	-0.12	-0.04	0.02040816326530612	-0.022466128766055537	-0.033699193149083304	-0.01123306438302777	-0.022466128766055537	-0.033699193149083304	-0.01123306438302777	-0.03353153547172468	0.008553963130542009
PFOS_prenatal_BMI_both_sexes	prenatal	PFOS	BMI	Yeung et al., 2019	1850	del	4 to 36 m	1.67	20	609.954474	both_sexes	-0.016742903565059454	-0.02511435534758918	-0.008371451782529727	Upstate KIDS Study	BMI z-scores	log10	change for each SD increase	0.96	1.7	Median	NA	NA	NA	NA	NA	NA	-0.08	-0.12	-0.04	-0.08	-0.12	-0.04	-0.08	-0.12	-0.04	0.02040816326530612	-0.08	-0.12	-0.04	0.02040816326530612	-0.016073187422457075	-0.024109781133685608	-0.008036593711228538	-0.016073187422457075	-0.024109781133685608	-0.008036593711228538	-0.016742903565059454	0.004271148868637616
PFOA_prenatal_BMI_girls	prenatal	PFOA	BMI	Yeung et al., 2019	881	del	4 to 36 m	1.67	20	609.954474	girls	-0.05448874514155261	-0.07963739674534612	-0.0293400935377591	Upstate KIDS Study	BMI z-scores	log10	change for each SD increase	0.67	1.1	Median	NA	NA	NA	NA	NA	NA	-0.13	-0.19	-0.07	-0.13	-0.19	-0.07	-0.13	-0.19	-0.07	0.030612244897959183	-0.13	-0.19	-0.07	0.030612244897959183	-0.03650745924484025	-0.0533570558193819	-0.019657862670298596	-0.03650745924484025	-0.0533570558193819	-0.019657862670298596	-0.05448874514155261	0.012830944695813015
PFOS_prenatal_BMI_girls	prenatal	PFOS	BMI	Yeung et al., 2019	881	del	4 to 36 m	1.67	20	609.954474	girls	-0.023021492401956747	-0.035578670075751335	-0.010464314728162156	Upstate KIDS Study	BMI z-scores	log10	change for each SD increase	0.96	1.7	Median	NA	NA	NA	NA	NA	NA	-0.11	-0.17	-0.05	-0.11	-0.17	-0.05	-0.11	-0.17	-0.05	0.030612244897959186	-0.11	-0.17	-0.05	0.030612244897959186	-0.022100632705878476	-0.03415552327272128	-0.01004574213903567	-0.022100632705878476	-0.03415552327272128	-0.01004574213903567	-0.023021492401956747	0.006406723302956424
PFOA_prenatal_BMI_boys	prenatal	PFOA	BMI	Yeung et al., 2019	969	del	4 to 36 m	1.67	20	609.954474	boys	-0.01676576773586234	-0.03981869837267306	0.006287162900948374	Upstate KIDS Study	BMI z-scores	log10	change for each SD increase	0.67	1.1	Median	NA	NA	NA	NA	NA	NA	-0.04	-0.09	0.02	-0.04	-0.09	0.02	-0.04	-0.09	0.02	0.02806122448979592	-0.04	-0.09	0.02	0.02806122448979592	-0.011233064383027768	-0.02667852790969095	0.004212399143635413	-0.011233064383027768	-0.02667852790969095	0.004212399143635413	-0.01676576773586234	0.011761699304495263
PFOS_prenatal_BMI_boys	prenatal	PFOS	BMI	Yeung et al., 2019	969	del	4 to 36 m	1.67	20	609.954474	boys	-0.010464314728162158	-0.023021492401956747	0.002092862945632431	Upstate KIDS Study	BMI z-scores	log10	change for each SD increase	0.96	1.7	Median	NA	NA	NA	NA	NA	NA	-0.05	-0.11	0.01	-0.05	-0.11	0.01	-0.05	-0.11	0.01	0.030612244897959183	-0.05	-0.11	0.01	0.030612244897959183	-0.010045742139035672	-0.022100632705878476	0.002009148427807133	-0.010045742139035672	-0.022100632705878476	0.002009148427807133	-0.010464314728162158	0.0064067233029564226
PFOA_prenatal_BMI_both_sexes	prenatal	PFOA	BMI	Manzano-Salgado et al., 2017	1086	1st tr gest	7 y	7	84	2556.6954	both_sexes	0.015511753086580583	-0.03877938271645147	0.06980288888961263	INMA birth cohort study	BMI z-scores	log2	continous	NA	2.32	Geometric mean	NA	NA	NA	NA	NA	NA	0.03	-0.08	0.13	0.03	-0.08	0.13	0.03	-0.08	0.13	0.053571428571428575	0.03	-0.08	0.13	0.053571428571428575	0.015511753086580583	-0.03877938271645146	0.06980288888961263	0.015511753086580583	-0.03877938271645146	0.06980288888961263	0.015511753086580583	0.027699559083179618
PFOA_prenatal_BMI_girls	prenatal	PFOA	BMI	Manzano-Salgado et al., 2017	535	1st tr gest	7 y	7	84	2556.6954	girls	0.02585292181096764	-0.04912055144083852	0.1008263950627738	INMA birth cohort study	BMI z-scores	log2	continous	NA	2.32	Geometric mean	NA	NA	NA	NA	NA	NA	0.05	-0.09	0.2	0.05	-0.09	0.2	0.05	-0.09	0.2	0.0739795918367347	0.05	-0.09	0.2	0.0739795918367347	0.02585292181096764	-0.049120551440838524	0.1008263950627738	0.02585292181096764	-0.049120551440838524	0.1008263950627738	0.02585292181096764	0.038251772067248044
PFOA_prenatal_BMI_boys	prenatal	PFOA	BMI	Manzano-Salgado et al., 2017	551	1st tr gest	7 y	7	84	2556.6954	boys	0.010341168724387055	-0.07755876543290291	0.098241102881677	INMA birth cohort study	BMI z-scores	log2	continous	NA	2.32	Geometric mean	NA	NA	NA	NA	NA	NA	0.02	-0.15	0.19	0.02	-0.15	0.19	0.02	-0.15	0.19	0.08673469387755102	0.02	-0.15	0.19	0.08673469387755102	0.010341168724387055	-0.07755876543290291	0.098241102881677	0.010341168724387055	-0.07755876543290291	0.098241102881677	0.010341168724387055	0.04484690518229079
PFOS_prenatal_BMI_both_sexes	prenatal	PFOS	BMI	Manzano-Salgado et al., 2017	1086	1st tr gest	7 y	7	84	2556.6954	both_sexes	0.006884455383683022	-0.018358547689821397	0.032127458457187445	INMA birth cohort study	BMI z-scores	log2	continous	NA	5.8	Geometric mean	NA	NA	NA	NA	NA	NA	0.03	-0.08	0.14	0.03	-0.08	0.14	0.03	-0.08	0.14	0.056122448979591844	0.03	-0.08	0.14	0.056122448979591844	0.006884455383683022	-0.018358547689821397	0.032127458457187445	0.006884455383683022	-0.018358547689821397	0.032127458457187445	0.006884455383683022	0.012879083200767562
PFOS_prenatal_BMI_girls	prenatal	PFOS	BMI	Manzano-Salgado et al., 2017	535	1st tr gest	7 y	7	84	2556.6954	girls	0.011474092306138372	-0.02180077538166291	0.04474895999393965	INMA birth cohort study	BMI z-scores	log2	continous	NA	5.8	Geometric mean	NA	NA	NA	NA	NA	NA	0.05	-0.09	0.2	0.05	-0.09	0.2	0.05	-0.09	0.2	0.0739795918367347	0.05	-0.09	0.2	0.0739795918367347	0.011474092306138372	-0.021800775381662908	0.04474895999393965	0.011474092306138372	-0.021800775381662908	0.04474895999393965	0.011474092306138372	0.016976973310102693
PFOS_prenatal_BMI_boys	prenatal	PFOS	BMI	Manzano-Salgado et al., 2017	551	1st tr gest	7 y	7	84	2556.6954	boys	0.0045896369224553485	-0.03442227691841511	0.04360155076332581	INMA birth cohort study	BMI z-scores	log2	continous	NA	5.8	Geometric mean	NA	NA	NA	NA	NA	NA	0.02	-0.15	0.19	0.02	-0.15	0.19	0.02	-0.15	0.19	0.08673469387755102	0.02	-0.15	0.19	0.08673469387755102	0.0045896369224553485	-0.03442227691841511	0.04360155076332581	0.0045896369224553485	-0.03442227691841511	0.04360155076332581	0.0045896369224553485	0.0199040376739135
PFNA_prenatal_BMI_both_sexes	prenatal	PFNA	BMI	Manzano-Salgado et al., 2017	1086	1st tr gest	7 y	7	84	2556.6954	both_sexes	0.07983871871930828	-0.053225812479538864	0.21290324991815543	INMA birth cohort study	BMI z-scores	log2	continous	NA	0.66	Geometric mean	NA	NA	NA	NA	NA	NA	0.06	-0.04	0.16	0.06	-0.04	0.16	0.06	-0.04	0.16	0.05102040816326531	0.06	-0.04	0.16	0.05102040816326531	0.07983871871930828	-0.053225812479538864	0.21290324991815543	0.07983871871930828	-0.053225812479538864	0.21290324991815543	0.07983871871930828	0.06789006693818732
PFNA_prenatal_BMI_girls	prenatal	PFNA	BMI	Manzano-Salgado et al., 2017	535	1st tr gest	7 y	7	84	2556.6954	girls	0	-0.16633066399855892	0.16633066399855892	INMA birth cohort study	BMI z-scores	log2	continous	NA	0.66	Geometric mean	NA	NA	NA	NA	NA	NA	0	-0.12	0.13	0	-0.12	0.13	0	-0.12	0.13	0.06377551020408163	0	-0.12	0.13	0.06377551020408163	0	-0.16633066399855892	0.16633066399855892	0	-0.16633066399855892	0.16633066399855892	0	0.08486258367273414
PFNA_prenatal_BMI_boys	prenatal	PFNA	BMI	Manzano-Salgado et al., 2017	551	1st tr gest	7 y	7	84	2556.6954	boys	0.15967743743861657	-0.05322581247953889	0.372580687356772	INMA birth cohort study	BMI z-scores	log2	continous	NA	0.66	Geometric mean	NA	NA	NA	NA	NA	NA	0.12	-0.04	0.28	0.12	-0.04	0.28	0.12	-0.04	0.28	0.0816326530612245	0.12	-0.04	0.28	0.0816326530612245	0.15967743743861657	-0.053225812479538864	0.372580687356772	0.15967743743861657	-0.053225812479538864	0.372580687356772	0.15967743743861657	0.10862410710109972
PFHxS_prenatal_BMI_both_sexes	prenatal	PFHxS	BMI	Manzano-Salgado et al., 2017	1086	1st tr gest	7 y	7	84	2556.6954	both_sexes	-0.05600718162206923	-0.19602513567724233	0.08401077243310386	INMA birth cohort study	BMI z-scores	log2	continous	NA	0.61	Geometric mean	NA	NA	NA	NA	NA	NA	-0.04	-0.14	0.06	-0.04	-0.14	0.06	-0.04	-0.14	0.06	0.05102040816326531	-0.04	-0.14	0.06	0.05102040816326531	-0.05600718162206923	-0.19602513567724233	0.08401077243310386	-0.05600718162206923	-0.19602513567724233	0.08401077243310386	-0.05600718162206923	0.0714377316608026
PFHxS_prenatal_BMI_girls	prenatal	PFHxS	BMI	Manzano-Salgado et al., 2017	535	1st tr gest	7 y	7	84	2556.6954	girls	0.028003590811034616	-0.1400179540551731	0.19602513567724233	INMA birth cohort study	BMI z-scores	log2	continous	NA	0.61	Geometric mean	NA	NA	NA	NA	NA	NA	0.02	-0.1	0.14	0.02	-0.1	0.14	0.02	-0.1	0.14	0.06122448979591837	0.02	-0.1	0.14	0.06122448979591837	0.028003590811034616	-0.1400179540551731	0.19602513567724233	0.028003590811034616	-0.1400179540551731	0.19602513567724233	0.028003590811034616	0.08572527799296312
PFHxS_prenatal_BMI_boys	prenatal	PFHxS	BMI	Manzano-Salgado et al., 2017	551	1st tr gest	7 y	7	84	2556.6954	boys	-0.1400179540551731	-0.3500448851379327	0.07000897702758652	INMA birth cohort study	BMI z-scores	log2	continous	NA	0.61	Geometric mean	NA	NA	NA	NA	NA	NA	-0.1	-0.25	0.05	-0.1	-0.25	0.05	-0.1	-0.25	0.05	0.07653061224489796	-0.1	-0.25	0.05	0.07653061224489796	-0.1400179540551731	-0.3500448851379327	0.07000897702758652	-0.1400179540551731	-0.3500448851379327	0.07000897702758652	-0.1400179540551731	0.10715659749120388
PFOA_prenatal_WC_both_sexes	prenatal	PFOA	WC	Manzano-Salgado et al., 2017	1086	1st tr gest	7 y	7	84	2556.6954	both_sexes	-0.010341168724387055	-0.05429113580303204	0.03360879835425793	INMA birth cohort study	WC z-scores	log2	continous	NA	2.32	Geometric mean	NA	NA	NA	NA	NA	NA	-0.02	-0.11	0.06	-0.02	-0.11	0.06	-0.02	-0.11	0.06	0.04336734693877551	-0.02	-0.11	0.06	0.04336734693877551	-0.010341168724387055	-0.05429113580303204	0.033608798354257924	-0.010341168724387055	-0.05429113580303204	0.033608798354257924	-0.010341168724387055	0.0224234525911454
PFOA_prenatal_WC_girls	prenatal	PFOA	WC	Manzano-Salgado et al., 2017	535	1st tr gest	7 y	7	84	2556.6954	girls	-0.02585292181096764	-0.0853146419761932	0.033608798354257924	INMA birth cohort study	WC z-scores	log2	continous	NA	2.32	Geometric mean	NA	NA	NA	NA	NA	NA	-0.05	-0.16	0.07	-0.05	-0.16	0.07	-0.05	-0.16	0.07	0.058673469387755105	-0.05	-0.16	0.07	0.058673469387755105	-0.02585292181096764	-0.0853146419761932	0.03360879835425793	-0.02585292181096764	-0.0853146419761932	0.03360879835425793	-0.02585292181096764	0.03033761232919672
PFOA_prenatal_WC_boys	prenatal	PFOA	WC	Manzano-Salgado et al., 2017	551	1st tr gest	7 y	7	84	2556.6954	boys	0.0051705843621935275	-0.06204701234632233	0.07238818107070939	INMA birth cohort study	WC z-scores	log2	continous	NA	2.32	Geometric mean	NA	NA	NA	NA	NA	NA	0.01	-0.12	0.14	0.01	-0.12	0.14	0.01	-0.12	0.14	0.0663265306122449	0.01	-0.12	0.14	0.0663265306122449	0.0051705843621935275	-0.06204701234632234	0.07238818107070939	0.0051705843621935275	-0.06204701234632234	0.07238818107070939	0.0051705843621935275	0.03429469219822238
PFOS_prenatal_WC_both_sexes	prenatal	PFOS	WC	Manzano-Salgado et al., 2017	1086	1st tr gest	7 y	7	84	2556.6954	both_sexes	0	-0.02065336615104907	0.02065336615104907	INMA birth cohort study	WC z-scores	log2	continous	NA	5.8	Geometric mean	NA	NA	NA	NA	NA	NA	0	-0.09	0.09	0	-0.09	0.09	0	-0.09	0.09	0.04591836734693878	0	-0.09	0.09	0.04591836734693878	0	-0.02065336615104907	0.02065336615104907	0	-0.02065336615104907	0.02065336615104907	0	0.010537431709718912
PFOS_prenatal_WC_girls	prenatal	PFOS	WC	Manzano-Salgado et al., 2017	535	1st tr gest	7 y	7	84	2556.6954	girls	0.009179273844910697	-0.02065336615104907	0.039011913840870466	INMA birth cohort study	WC z-scores	log2	continous	NA	5.8	Geometric mean	NA	NA	NA	NA	NA	NA	0.04	-0.09	0.17	0.04	-0.09	0.17	0.04	-0.09	0.17	0.0663265306122449	0.04	-0.09	0.17	0.0663265306122449	0.009179273844910697	-0.02065336615104907	0.039011913840870466	0.009179273844910697	-0.02065336615104907	0.039011913840870466	0.009179273844910697	0.015220734691816208
PFOS_prenatal_WC_boys	prenatal	PFOS	WC	Manzano-Salgado et al., 2017	551	1st tr gest	7 y	7	84	2556.6954	boys	-0.0045896369224553485	-0.03556968614902895	0.026390412304118253	INMA birth cohort study	WC z-scores	log2	continous	NA	5.8	Geometric mean	NA	NA	NA	NA	NA	NA	-0.02	-0.16	0.11	-0.02	-0.16	0.11	-0.02	-0.16	0.11	0.06887755102040817	-0.02	-0.16	0.11	0.06887755102040817	-0.0045896369224553485	-0.03556968614902895	0.026390412304118253	-0.0045896369224553485	-0.03556968614902895	0.026390412304118253	-0.0045896369224553485	0.01580614756457837
PFNA_prenatal_WC_both_sexes	prenatal	PFNA	WC	Manzano-Salgado et al., 2017	1086	1st tr gest	7 y	7	84	2556.6954	both_sexes	0.02661290623976943	-0.08649194527925064	0.1397177577587895	INMA birth cohort study	WC z-scores	log2	continous	NA	0.66	Geometric mean	NA	NA	NA	NA	NA	NA	0.02	-0.07	0.1	0.02	-0.07	0.1	0.02	-0.07	0.1	0.04336734693877552	0.02	-0.07	0.1	0.04336734693877552	0.02661290623976943	-0.08649194527925064	0.1397177577587895	0.02661290623976943	-0.08649194527925064	0.1397177577587895	0.02661290623976943	0.05770655689745922
PFNA_prenatal_WC_girls	prenatal	PFNA	WC	Manzano-Salgado et al., 2017	535	1st tr gest	7 y	7	84	2556.6954	girls	-0.03991935935965414	-0.18629034367838598	0.10645162495907771	INMA birth cohort study	WC z-scores	log2	continous	NA	0.66	Geometric mean	NA	NA	NA	NA	NA	NA	-0.03	-0.14	0.08	-0.03	-0.14	0.08	-0.03	-0.14	0.08	0.056122448979591844	-0.03	-0.14	0.08	0.056122448979591844	-0.03991935935965414	-0.186290343678386	0.10645162495907773	-0.03991935935965414	-0.186290343678386	0.10645162495907773	-0.03991935935965414	0.07467907363200606
PFNA_prenatal_WC_boys	prenatal	PFNA	WC	Manzano-Salgado et al., 2017	551	1st tr gest	7 y	7	84	2556.6954	boys	0.093145171839193	-0.06653226559942356	0.2528226092778096	INMA birth cohort study	WC z-scores	log2	continous	NA	0.66	Geometric mean	NA	NA	NA	NA	NA	NA	0.07	-0.05	0.19	0.07	-0.05	0.19	0.07	-0.05	0.19	0.061224489795918366	0.07	-0.05	0.19	0.061224489795918366	0.093145171839193	-0.06653226559942356	0.2528226092778096	0.093145171839193	-0.06653226559942356	0.2528226092778096	0.093145171839193	0.08146808032582478
PFHxS_prenatal_WC_both_sexes	prenatal	PFHxS	WC	Manzano-Salgado et al., 2017	1086	1st tr gest	7 y	7	84	2556.6954	both_sexes	-0.05600718162206923	-0.16802154486620768	0.05600718162206923	INMA birth cohort study	WC z-scores	log2	continous	NA	0.61	Geometric mean	NA	NA	NA	NA	NA	NA	-0.04	-0.12	0.04	-0.04	-0.12	0.04	-0.04	-0.12	0.04	0.04081632653061225	-0.04	-0.12	0.04	0.04081632653061225	-0.05600718162206923	-0.16802154486620768	0.05600718162206923	-0.05600718162206923	-0.16802154486620768	0.05600718162206923	-0.05600718162206923	0.05715018532864208
PFHxS_prenatal_WC_girls	prenatal	PFHxS	WC	Manzano-Salgado et al., 2017	535	1st tr gest	7 y	7	84	2556.6954	girls	0.05600718162206923	-0.09801256783862115	0.2100269310827596	INMA birth cohort study	WC z-scores	log2	continous	NA	0.61	Geometric mean	NA	NA	NA	NA	NA	NA	0.04	-0.07	0.15	0.04	-0.07	0.15	0.04	-0.07	0.15	0.05612244897959184	0.04	-0.07	0.15	0.05612244897959184	0.05600718162206923	-0.09801256783862117	0.2100269310827596	0.05600718162206923	-0.09801256783862117	0.2100269310827596	0.05600718162206923	0.07858150482688285
PFHxS_prenatal_WC_boys	prenatal	PFHxS	WC	Manzano-Salgado et al., 2017	551	1st tr gest	7 y	7	84	2556.6954	boys	-0.15401974946069039	-0.3220412943268981	0.014001795405517325	INMA birth cohort study	WC z-scores	log2	continous	NA	0.61	Geometric mean	NA	NA	NA	NA	NA	NA	-0.11	-0.23	0.01	-0.11	-0.23	0.01	-0.11	-0.23	0.01	0.06122448979591837	-0.11	-0.23	0.01	0.06122448979591837	-0.15401974946069039	-0.3220412943268981	0.01400179540551732	-0.15401974946069039	-0.3220412943268981	0.01400179540551732	-0.15401974946069039	0.08572527799296312
PFOA_children_BMI_both_sexes	children	PFOA	BMI	Schillemans et al., 2023	1912	12-18 years old	12-18 years old	15	450	5478.633	both_sexes	-0.08336537010028687	-0.14067906204423408	-0.02605167815633965	HBM4EU	BMI z-scores	ln	change per interquartile range	0.67	0.99	Median	NA	NA	NA	NA	NA	NA	-0.08	-0.13	-0.02	-0.08	-0.13	-0.02	-0.08	-0.13	-0.02	0.02806122448979592	-0.08	-0.13	-0.02	0.02806122448979592	-0.055854797967192206	-0.09425497156963686	-0.017454624364747564	-0.055854797967192206	-0.09425497156963686	-0.017454624364747564	-0.08336537010028687	0.02924167956323838
PFOA_children_BMI_boys	children	PFOA	BMI	Schillemans et al., 2023	915	12-18 years old	12-18 years old	15	450	5478.633	boys	-0.17715141146310961	-0.26051678156339647	-0.09378604136282274	HBM4EU	BMI z-scores	ln	change per interquartile range	0.67	0.99	Median	NA	NA	NA	NA	NA	NA	-0.17	-0.25	-0.09	-0.17	-0.25	-0.09	-0.17	-0.25	-0.09	0.04081632653061225	-0.17	-0.25	-0.09	0.04081632653061225	-0.11869144568028345	-0.17454624364747565	-0.06283664771309123	-0.11869144568028345	-0.17454624364747565	-0.06283664771309123	-0.17715141146310961	0.0425333520919831
PFOA_children_BMI_girls	children	PFOA	BMI	Schillemans et al., 2023	997	12-18 years old	12-18 years old	15	450	5478.633	girls	-0.010420671262535859	-0.0885757057315548	0.06773436320648307	HBM4EU	BMI z-scores	ln	change per interquartile range	0.67	0.99	Median	NA	NA	NA	NA	NA	NA	-0.01	-0.09	0.06	-0.01	-0.09	0.06	-0.01	-0.09	0.06	0.03826530612244898	-0.01	-0.09	0.06	0.03826530612244898	-0.006981849745899026	-0.05934572284014172	0.04538202334834367	-0.006981849745899026	-0.05934572284014172	0.04538202334834367	-0.010420671262535859	0.03987501758623415
PFOS_children_BMI_both_sexes	children	PFOS	BMI	Schillemans et al., 2023	1912	12-18 years old	12-18 years old	15	450	5478.633	both_sexes	-0.008953213029005135	-0.022383032572512833	0.004476606514502565	HBM4EU	BMI z-scores	ln	change per interquartile range	1.74	2.1	Median	NA	NA	NA	NA	NA	NA	-0.04	-0.1	0.02	-0.04	-0.1	0.02	-0.04	-0.1	0.02	0.030612244897959186	-0.04	-0.1	0.02	0.030612244897959186	-0.015578590670468934	-0.038946476676172334	0.007789295335234468	-0.015578590670468934	-0.038946476676172334	0.007789295335234468	-0.008953213029005135	0.0068519487466876024
PFOS_children_BMI_boys	children	PFOS	BMI	Schillemans et al., 2023	915	12-18 years old	12-18 years old	15	450	5478.633	boys	-0.029097942344266686	-0.04924267165952824	-0.008953213029005133	HBM4EU	BMI z-scores	ln	change per interquartile range	1.74	2.1	Median	NA	NA	NA	NA	NA	NA	-0.13	-0.22	-0.04	-0.13	-0.22	-0.04	-0.13	-0.22	-0.04	0.04591836734693878	-0.13	-0.22	-0.04	0.04591836734693878	-0.050630419679024034	-0.08568224868757914	-0.015578590670468935	-0.050630419679024034	-0.08568224868757914	-0.015578590670468935	-0.029097942344266686	0.010277923120031405
PFOS_children_BMI_girls	children	PFOS	BMI	Schillemans et al., 2023	997	12-18 years old	12-18 years old	15	450	5478.633	girls	0.0044766065145025674	-0.012310667914882063	0.021263880943887196	HBM4EU	BMI z-scores	ln	change per interquartile range	1.74	2.1	Median	NA	NA	NA	NA	NA	NA	0.02	-0.05	0.1	0.02	-0.05	0.1	0.02	-0.05	0.1	0.03826530612244899	0.02	-0.05	0.1	0.03826530612244899	0.007789295335234467	-0.021420562171894784	0.03699915284236372	0.007789295335234467	-0.021420562171894784	0.03699915284236372	0.0044766065145025674	0.008564935933359505
PFHxS_children_BMI_both_sexes	children	PFHxS	BMI	Schillemans et al., 2023	1626	12-18 years old	12-18 years old	15	450	5478.633	both_sexes	0.03796251419682933	-0.17083131388573206	0.24675634227939072	HBM4EU	BMI z-scores	ln	change per interquartile range	0.33	0.4	Median	NA	NA	NA	NA	NA	NA	0.01	-0.04	0.07	0.01	-0.04	0.07	0.01	-0.04	0.07	0.028061224489795922	0.01	-0.04	0.07	0.028061224489795922	0.01252762968495368	-0.05637433358229157	0.08142959295219893	0.01252762968495368	-0.05637433358229157	0.08142959295219893	0.03796251419682933	0.10652746330742928
PFHxS_children_BMI_boys	children	PFHxS	BMI	Schillemans et al., 2023	778	12-18 years old	12-18 years old	15	450	5478.633	boys	-0.227775085180976	-0.5314751987556108	0.07592502839365872	HBM4EU	BMI z-scores	ln	change per interquartile range	0.33	0.4	Median	NA	NA	NA	NA	NA	NA	-0.06	-0.14	0.02	-0.06	-0.14	0.02	-0.06	-0.14	0.02	0.04081632653061225	-0.06	-0.14	0.02	0.04081632653061225	-0.07516577810972208	-0.17538681558935154	0.025055259369907365	-0.07516577810972208	-0.17538681558935154	0.025055259369907365	-0.227775085180976	0.15494903753807895
PFHxS_children_BMI_girls	children	PFHxS	BMI	Schillemans et al., 2023	848	12-18 years old	12-18 years old	15	450	5478.633	girls	0.18981257098414667	-0.09490628549207336	0.4745314274603667	HBM4EU	BMI z-scores	ln	change per interquartile range	0.33	0.4	Median	NA	NA	NA	NA	NA	NA	0.05	-0.02	0.13	0.05	-0.02	0.13	0.05	-0.02	0.13	0.03826530612244898	0.05	-0.02	0.13	0.03826530612244898	0.0626381484247684	-0.031319074212384196	0.156595371061921	0.0626381484247684	-0.031319074212384196	0.156595371061921	0.18981257098414667	0.14526472269194898
PFNA_children_BMI_both_sexes	children	PFNA	BMI	Schillemans et al., 2023	1612	12-18 years old	12-18 years old	15	450	5478.633	both_sexes	-0.3967784855402604	-0.736874330289055	-0.05668264079146579	HBM4EU	BMI z-scores	ln	change per interquartile range	0.25	0.32	Median	NA	NA	NA	NA	NA	NA	-0.07	-0.13	-0.01	-0.07	-0.13	-0.01	-0.07	-0.13	-0.01	0.030612244897959186	-0.07	-0.13	-0.01	0.030612244897959186	-0.0991946213850651	-0.18421858257226376	-0.014170660197866445	-0.0991946213850651	-0.18421858257226376	-0.014170660197866445	-0.3967784855402604	0.17351828813714013
PFOA_prenatal_BMI_both_sexes	prenatal	PFOA	BMI	Hoyer et al., 2015 - Greenland	531	24 � 10 w gest	5-9 y	7	84	2556.6954	both_sexes	0.04860160275069431	-0.0640657490804607	0.1612689545818493	CLEAR and INUENDO studies	BMI z-scores	ln	continous	NA	1.8	Median	NA	NA	NA	NA	NA	NA	0.11	-0.14	0.37	0.11	-0.14	0.37	0.11	-0.14	0.37	0.13010204081632654	0.11	-0.14	0.37	0.13010204081632654	0.04860160275069431	-0.0640657490804607	0.1612689545818493	0.04860160275069431	-0.0640657490804607	0.1612689545818493	0.04860160275069431	0.05748334277099745
PFOS_prenatal_BMI_both_sexes	prenatal	PFOS	BMI	Hoyer et al., 2015 - Greenland	531	24 � 10 w gest	5-9 y	7	84	2556.6954	both_sexes	-0.0033823004089565414	-0.014737166067596359	0.007972565249683275	CLEAR and INUENDO studies	BMI z-scores	ln	continous	NA	20.2	Median	NA	NA	NA	NA	NA	NA	-0.07	-0.31	0.16	-0.07	-0.31	0.16	-0.07	-0.31	0.16	0.11989795918367346	-0.07	-0.31	0.16	0.11989795918367346	-0.0033823004089565414	-0.014737166067596359	0.007972565249683275	-0.0033823004089565414	-0.014737166067596359	0.007972565249683275	-0.0033823004089565414	0.005793298805428478
PFOA_prenatal_BMI_both_sexes	prenatal	PFOA	BMI	Hoyer et al., 2015 - Ukraine	491	24 � 10 w gest	5-9 y	7	84	2556.6954	both_sexes	0.013862943611198907	-0.1316979643063896	0.15942385152878744	CLEAR and INUENDO studies	BMI z-scores	ln	continous	NA	1	Median	NA	NA	NA	NA	NA	NA	0.02	-0.19	0.23	0.02	-0.19	0.23	0.02	-0.19	0.23	0.10714285714285715	0.02	-0.19	0.23	0.10714285714285715	0.013862943611198907	-0.13169796430638964	0.15942385152878744	0.013862943611198907	-0.13169796430638964	0.15942385152878744	0.013862943611198907	0.07426576934570843
PFOS_prenatal_BMI_both_sexes	prenatal	PFOS	BMI	Hoyer et al., 2015 - Ukraine	491	24 � 10 w gest	5-9 y	7	84	2556.6954	both_sexes	0.0072928622717581834	-0.0337294880068816	0.048315212550397967	CLEAR and INUENDO studies	BMI z-scores	ln	continous	NA	5	Median	NA	NA	NA	NA	NA	NA	0.04	-0.19	0.26	0.04	-0.19	0.26	0.04	-0.19	0.26	0.11479591836734694	0.04	-0.19	0.26	0.11479591836734694	0.0072928622717581834	-0.0337294880068816	0.048315212550397967	0.0072928622717581834	-0.0337294880068816	0.048315212550397967	0.0072928622717581834	0.02092977055032642
PFOA_children_BMI_girls	children	PFOA	BMI	Pinney et al., 2019	667	6-8 y	6-8 y	7	84	2556.6954	girls	-0.031769051281830774	-0.05006032323197576	-0.013477779331685782	the female puberty cohort of the BCERP	BMI z-scores	ln	continous	NA	7.82	Mean	NA	NA	NA	NA	NA	NA	-0.264	-0.416	-0.112	-0.264	-0.416	-0.112	-0.264	-0.416	-0.112	0.07755102040816327	-0.264	-0.416	-0.112	0.07755102040816327	-0.031769051281830774	-0.05006032323197577	-0.013477779331685785	-0.031769051281830774	-0.05006032323197577	-0.013477779331685785	-0.031769051281830774	0.009332281607216832
PFOA_prenatal_BMI_both_sexes	prenatal	PFOA	BMI	Vrijheid et al., 2020	1301	during gest	6-11 years	8.1	97.2	2958.46182	both_sexes	-0.009471846960575904	-0.03433544523208765	0.01539175131093584	HELIX	BMI z-scores	log2	change per interquartile range	2	2.573587063	Mean	NA	NA	NA	NA	NA	NA	-0.04	-0.15	0.06	-0.04	-0.15	0.06	-0.04	-0.15	0.06	0.05357142857142857	-0.04	-0.15	0.06	0.05357142857142857	-0.01894369392115181	-0.0686708904641753	0.030783502621871687	-0.01894369392115181	-0.0686708904641753	0.030783502621871687	-0.009471846960575904	0.01268550932219987
PFNA_prenatal_BMI_both_sexes	prenatal	PFNA	BMI	Vrijheid et al., 2020	1301	during gest	6-11 years	8.1	97.2	2958.46182	both_sexes	0	-0.18797524798121676	0.18797524798121676	HELIX	BMI z-scores	log2	change per interquartile range	0.66	0.843646556	Mean	NA	NA	NA	NA	NA	NA	0	-0.11	0.11	0	-0.11	0.11	0	-0.11	0.11	0.05612244897959184	0	-0.11	0.11	0.05612244897959184	0	-0.12406366366760306	0.12406366366760306	0	-0.12406366366760306	0.12406366366760306	0	0.09590573876592692
PFHxS_prenatal_BMI_both_sexes	prenatal	PFHxS	BMI	Vrijheid et al., 2020	1301	during gest	6-11 years	8.1	97.2	2958.46182	both_sexes	-0.020057730411164185	-0.21060616931722395	0.1704907084948956	HELIX	BMI z-scores	log2	change per interquartile range	0.6	0.767507273	Mean	NA	NA	NA	NA	NA	NA	-0.01	-0.1	0.09	-0.01	-0.1	0.09	-0.01	-0.1	0.09	0.04846938775510204	-0.01	-0.1	0.09	0.04846938775510204	-0.01203463824669851	-0.12636370159033436	0.10229442509693734	-0.01203463824669851	-0.12636370159033436	0.10229442509693734	-0.020057730411164185	0.09721859127860193
PFOS_prenatal_BMI_both_sexes	prenatal	PFOS	BMI	Vrijheid et al., 2020	1301	during gest	6-11 years	8.1	97.2	2958.46182	both_sexes	-0.0012436341608735057	-0.00435271956305727	0.0018654512413102586	HELIX	BMI z-scores	log2	change per interquartile range	5.5	7.946703066	Mean	NA	NA	NA	NA	NA	NA	-0.04	-0.14	0.06	-0.04	-0.14	0.06	-0.04	-0.14	0.06	0.05102040816326531	-0.04	-0.14	0.06	0.05102040816326531	-0.006839987884804281	-0.023939957596814984	0.010259981827206421	-0.006839987884804281	-0.023939957596814984	0.010259981827206421	-0.0012436341608735057	0.0015862680623386553
PFOA_children_BMI_both_sexes	children	PFOA	BMI	Vrijheid et al., 2020	1301	6-11 years	6-11 years	8.1	97.2	2958.46182	both_sexes	-0.1926626249454391	-0.26710045731072235	-0.11822479258015582	HELIX	BMI z-scores	log2	change per interquartile range	0.78	1.651364028	Mean	NA	NA	NA	NA	NA	NA	-0.22	-0.31	-0.14	-0.22	-0.31	-0.14	-0.22	-0.31	-0.14	0.04336734693877551	-0.22	-0.31	-0.14	0.04336734693877551	-0.1502768474574425	-0.20833835670236342	-0.09221533821252152	-0.1502768474574425	-0.20833835670236342	-0.09221533821252152	-0.1926626249454391	0.03797848590065473
PFNA_children_BMI_both_sexes	children	PFNA	BMI	Vrijheid et al., 2020	1301	6-11 years	6-11 years	8.1	97.2	2958.46182	both_sexes	-0.5699986550399131	-0.8233313906132078	-0.3166659194666184	HELIX	BMI z-scores	log2	change per interquartile range	0.43	0.637018497	Mean	NA	NA	NA	NA	NA	NA	-0.18	-0.26	-0.1	-0.18	-0.26	-0.1	-0.18	-0.26	-0.1	0.04081632653061225	-0.18	-0.26	-0.1	0.04081632653061225	-0.24509942166716264	-0.35403249796367936	-0.1361663453706459	-0.24509942166716264	-0.35403249796367936	-0.1361663453706459	-0.5699986550399131	0.12925139570066058
PFHxS_children_BMI_both_sexes	children	PFHxS	BMI	Vrijheid et al., 2020	1301	6-11 years	6-11 years	8.1	97.2	2958.46182	both_sexes	-0.33983130418926166	-0.7740601928755404	0.09439758449701713	HELIX	BMI z-scores	log2	change per interquartile range	0.42	0.499523633	Mean	NA	NA	NA	NA	NA	NA	-0.09	-0.21	0.02	-0.09	-0.21	0.02	-0.09	-0.21	0.02	0.0586734693877551	-0.09	-0.21	0.02	0.0586734693877551	-0.1427291477594899	-0.32510528100772695	0.039646985488747184	-0.1427291477594899	-0.32510528100772695	0.039646985488747184	-0.33983130418926166	0.2215453513705504
PFUA_prenatal_BMI_both_sexes	prenatal	PFUA	BMI	Vrijheid et al., 2020	1301	during gest	6-11 years	8.1	97.2	2958.46182	both_sexes	-0.8229747093333877	-2.468924128000163	0.8229747093333877	HELIX	BMI z-scores	log2	change per interquartile range	0.18	0.2204436	Mean	NA	NA	NA	NA	NA	NA	-0.06	-0.18	0.06	-0.06	-0.18	0.06	-0.06	-0.18	0.06	0.061224489795918366	-0.06	-0.18	0.06	0.061224489795918366	-0.14813544768000977	-0.4444063430400293	0.14813544768000977	-0.14813544768000977	-0.4444063430400293	0.14813544768000977	-0.8229747093333877	0.8397701115646813
PFOS_children_BMI_both_sexes	children	PFOS	BMI	Vrijheid et al., 2020	1301	6-11 years	6-11 years	8.1	97.2	2958.46182	both_sexes	-0.0402201176680372	-0.06269606577664623	-0.017744169559428178	HELIX	BMI z-scores	log2	change per interquartile range	2	2.576231722	Mean	NA	NA	NA	NA	NA	NA	-0.17	-0.26	-0.07	-0.17	-0.26	-0.07	-0.17	-0.26	-0.07	0.04846938775510204	-0.17	-0.26	-0.07	0.04846938775510204	-0.0804402353360744	-0.12539213155329246	-0.03548833911885636	-0.0804402353360744	-0.12539213155329246	-0.03548833911885636	-0.0402201176680372	0.011467320463576033
PFHxS_prenatal_risk_both_sexes	prenatal	PFHxS	risk	Bloom et al., 2022	667	8-13 w gest	4-8 y	6	72	2191.4532	both_sexes	-0.02404710570638268	-0.06602849193100056	0.0179342805182352	ECHO-FGS	OR	ln	change per interquartile range	1	1.4	Mean	NA	NA	NA	NA	NA	NA	0.83	0.6	1.15	0.83	0.6	1.15	-0.044614585945723484	-0.1223116260766915	0.033464473276644986	0.03973880085544298	-0.044614585945723484	-0.1223116260766915	0.033464473276644986	0.03973880085544298	-0.02404710570638268	-0.06602849193100056	0.0179342805182352	-0.02404710570638268	-0.06602849193100056	0.0179342805182352	-0.02404710570638268	0.02141907460439688
PFOS_prenatal_risk_both_sexes	prenatal	PFOS	risk	Bloom et al., 2022	667	8-13 w gest	4-8 y	6	72	2191.4532	both_sexes	-5.909280137122614e-4	-0.002856986440819856	0.001675130413395333	ECHO-FGS	OR	ln	change per interquartile range	4.7	6.7	Mean	NA	NA	NA	NA	NA	NA	0.92	0.67	1.27	0.92	0.67	1.27	-0.019964817150398228	-0.09588998691297061	0.05722999081531963	0.03906121880823731	-0.019964817150398228	-0.09588998691297061	0.05722999081531963	0.03906121880823731	-0.0027773616644476288	-0.013427836271853323	0.007873112942958066	-0.0027773616644476288	-0.013427836271853323	0.007873112942958066	-5.909280137122614e-4	0.0011561522587283646
PFOA_prenatal_risk_both_sexes	prenatal	PFOA	risk	Bloom et al., 2022	667	8-13 w gest	4-8 y	6	72	2191.4532	both_sexes	0.0023122120441130627	-0.011548066236517149	0.016172490324743275	ECHO-FGS	OR	ln	change per interquartile range	1.7	2.5	Mean	NA	NA	NA	NA	NA	NA	1.05	0.78	1.4	1.05	0.78	1.4	0.011682272850990974	-0.05949136350870705	0.08056460850063919	0.035728564288098535	0.011682272850990974	-0.05949136350870705	0.08056460850063919	0.035728564288098535	0.003930760474992206	-0.019631712602079153	0.027493233552063567	0.003930760474992206	-0.019631712602079153	0.027493233552063567	0.0023122120441130627	0.007071570551341945
PFNA_prenatal_risk_both_sexes	prenatal	PFNA	risk	Bloom et al., 2022	667	8-13 w gest	4-8 y	6	72	2191.4532	both_sexes	0.03624384449738714	-0.030305545308680695	0.10279323430345498	ECHO-FGS	OR	ln	change per interquartile range	0.6	1	Mean	NA	NA	NA	NA	NA	NA	1.14	0.89	1.44	1.14	0.89	1.44	0.031373288831478705	-0.02790275173376447	0.08730981784311626	0.029390961626755287	0.031373288831478705	-0.02790275173376447	0.08730981784311626	0.029390961626755287	0.021746306698432284	-0.018183327185208417	0.061675940582072986	0.021746306698432284	-0.018183327185208417	0.061675940582072986	0.03624384449738714	0.033953770309218284
PFOS_prenatal_risk_both_sexes	prenatal	PFOS	risk	Martinsson et al., 2020	1048	14 w of gest	4 y	4	48	1460.9688	both_sexes	0.003976285942002873	6.753587856637463e-4	0.007277213098341999	ECHO-FGS	OR	unit	Q4vsQ1	36.06	NA	NA	NA	NA	NA	NA	NA	NA	1.82	1.11	3	1.82	1.11	3	0.1433848710686236	0.02498786783167318	0.263050734346851	0.06073032309060659	0.1433848710686236	0.02498786783167318	0.263050734346851	0.06073032309060659	0.1433848710686236	0.02435343781103469	0.26241630432621255	0.1433848710686236	0.02435343781103469	0.26241630432621255	0.003976285942002873	0.0016841465083362892
PFOA_prenatal_risk_both_sexes	prenatal	PFOA	risk	Martinsson et al., 2020	1048	14 w of gest	4 y	4	48	1460.9688	both_sexes	0.016364045612051337	-0.03534781595057089	0.06807590717467356	ECHO-FGS	OR	unit	Q3vsQ1	2.045	NA	NA	NA	NA	NA	NA	NA	NA	1.15	0.74	1.79	1.15	0.74	1.79	0.033464473276644986	-0.07209633151692824	0.13940518227419668	0.053954467803858396	0.033464473276644986	-0.07209633151692824	0.13940518227419668	0.053954467803858396	0.033464473276644986	-0.07228628361891748	0.13921523017220744	0.033464473276644986	-0.07228628361891748	0.13921523017220744	0.016364045612051337	0.026383602838072565
PFHxS_prenatal_risk_both_sexes	prenatal	PFHxS	risk	Martinsson et al., 2020	1048	14 w of gest	4 y	4	48	1460.9688	both_sexes	-0.22665437724616264	-0.4342003613251802	-0.019108393167145077	ECHO-FGS	OR	unit	Q3vsQ1	0.505	NA	NA	NA	NA	NA	NA	NA	NA	0.62	0.4	0.96	0.62	0.4	0.96	-0.11446046050931213	-0.21939582542529285	-0.009774381505485118	0.05347485814280809	-0.11446046050931213	-0.21939582542529285	-0.009774381505485118	0.05347485814280809	-0.11446046050931213	-0.219271182469216	-0.009649738549408274	-0.11446046050931213	-0.219271182469216	-0.009649738549408274	-0.22665437724616264	0.10589080820358039
PFNA_prenatal_risk_both_sexes	prenatal	PFNA	risk	Martinsson et al., 2020	1048	14 w of gest	4 y	4	48	1460.9688	both_sexes	-0.36848386181431575	-0.723553350780048	-0.013414372848583489	ECHO-FGS	OR	unit	Q3vsQ1	0.27	NA	NA	NA	NA	NA	NA	NA	NA	0.66	0.44	0.98	0.66	0.44	0.98	-0.09949064268986525	-0.19657484203846665	-0.004837317996971227	0.048912633684054956	-0.09949064268986525	-0.19657484203846665	-0.004837317996971227	0.048912633684054956	-0.09949064268986525	-0.19535940471061297	-0.003621880669117547	-0.09949064268986525	-0.19535940471061297	-0.003621880669117547	-0.36848386181431575	0.18115790253353686
PFOA_prenatal_risk_both_sexes	prenatal	PFOA	risk	Lauritzen et al., 2018	412	17-20 w gest	5 y	5	60	1826.211	both_sexes	0.08127114904508369	0.012036159511555261	0.15050613857861211	NICHD-SGA	OR	ln	continous	NA	1.64	Median_pooled	NA	NA	NA	NA	NA	NA	2.04	1.11	3.74	2.04	1.11	3.74	0.17070805819618531	0.02498786783167318	0.31584066765970303	0.07419714281327293	0.17070805819618531	0.02498786783167318	0.31584066765970303	0.07419714281327293	0.08127114904508369	0.012036159511555252	0.15050613857861211	0.08127114904508369	0.012036159511555252	0.15050613857861211	0.08127114904508369	0.03532397425180022
PFOS_prenatal_risk_both_sexes	prenatal	PFOS	risk	Lauritzen et al., 2018	412	17-20 w gest	5 y	5	60	1826.211	both_sexes	0.011276877664651361	-0.0068253400316934856	0.029379095360996206	NICHD-SGA	OR	ln	continous	NA	9.62	Median_pooled	NA	NA	NA	NA	NA	NA	1.61	0.75	3.46	1.61	0.75	3.46	0.11402908177728421	-0.06888233564964823	0.2972082300957104	0.09339045044524455	0.11402908177728421	-0.06888233564964823	0.2972082300957104	0.09339045044524455	0.011276877664651361	-0.006825340031693484	0.029379095360996206	0.011276877664651361	-0.006825340031693484	0.029379095360996206	0.011276877664651361	0.009235825355277984
PFOS_prenatal_risk_both_sexes	prenatal	PFOS	risk	Mora et al., 2017	871	9.6 w gest	7.7 y	7.7	92.4	2812.36494	both_sexes	0.002864829828230804	-0.0012206083243428332	0.006950267980804441	Project Viva	RR	unit	change per interquartile range	15.4	NA	NA	NA	NA	0.2248858	NA	NA	NA	1.15	0.95	1.4	1.2023250302243245	0.936415768843546	1.5838053448196645	0.044118379354754385	-0.01573011995810959	0.1101013751411584	0.03209987119879286	0.044118379354754385	-0.01573011995810959	0.1101013751411584	0.03209987119879286	0.044118379354754385	-0.018797368194879614	0.10703412690438838	0.044118379354754385	-0.018797368194879614	0.10703412690438838	0.002864829828230804	0.002084407220700835
PFOA_prenatal_risk_both_sexes	prenatal	PFOA	risk	Mora et al., 2017	871	9.6 w gest	7.7 y	7.7	92.4	2812.36494	both_sexes	0.0016580948796094354	-0.01847035867663586	0.021786548435854734	Project Viva	RR	unit	change per interquartile range	3.7	NA	NA	NA	NA	0.2248858	NA	NA	NA	1.02	0.8	1.29	1.025953247062906	0.7561247322493436	1.408509783945965	0.006134951054554911	-0.06693494256651474	0.08201561374970043	0.03799759089699367	0.006134951054554911	-0.06693494256651474	0.08201561374970043	0.03799759089699367	0.006134951054554911	-0.06834032710355267	0.0806102292126625	0.006134951054554911	-0.06834032710355267	0.0806102292126625	0.0016580948796094354	0.010269619161349641
PFHxS_prenatal_risk_both_sexes	prenatal	PFHxS	risk	Mora et al., 2017	871	9.6 w gest	7.7 y	7.7	92.4	2812.36494	both_sexes	0.0058028497469487204	-0.012093005020594242	0.023698704514491683	Project Viva	RR	unit	change per interquartile range	2.1	NA	NA	NA	NA	0.2248858	NA	NA	NA	1.04	0.92	1.17	1.0522112258187102	0.8991306402754227	1.2307012895526266	0.012185984468592313	-0.02545882595942816	0.04970376406425229	0.019174130108081746	0.012185984468592313	-0.02545882595942816	0.04970376406425229	0.019174130108081746	0.012185984468592313	-0.02539531054324791	0.04976727948043254	0.012185984468592313	-0.02539531054324791	0.04976727948043254	0.0058028497469487204	0.009130538146705593
PFNA_prenatal_risk_both_sexes	prenatal	PFNA	risk	Mora et al., 2017	871	9.6 w gest	7.7 y	7.7	92.4	2812.36494	both_sexes	0.04539176052850086	-0.12825822142598725	0.21904174248298897	Project Viva	RR	unit	change per interquartile range	0.4	NA	NA	NA	NA	0.2248858	NA	NA	NA	1.06	0.85	1.32	1.0787793350018902	0.8145508519923302	1.4550944484245616	0.018156704211400344	-0.04911336914308977	0.08980661642050072	0.03543877182744656	0.018156704211400344	-0.04911336914308977	0.08980661642050072	0.03543877182744656	0.018156704211400344	-0.05130328857039491	0.0876166969931956	0.018156704211400344	-0.05130328857039491	0.0876166969931956	0.04539176052850086	0.08859692956861638
PFOA_prenatal_risk_both_sexes	prenatal	PFOA	risk	Braun et al., 2016	204	16 and 26 w gest and del	8 y	8	96	2921.9376	both_sexes	0.017292667795612518	-0.005586688248925831	0.04017202384015087	HOME Study	RR	ln	T2vsT1	2	5.3	Median	NA	NA	0.19402985	NA	NA	NA	1.84	0.97	3.5	2.3064066824468568	0.963044677363345	8.790697611005951	0.2000970420642162	-0.009016192768377958	0.5204673459147302	0.13507233129671126	0.2000970420642162	-0.009016192768377958	0.5204673459147302	0.13507233129671126	0.034585335591225036	-0.011173376497851668	0.08034404768030173	0.034585335591225036	-0.011173376497851668	0.08034404768030173	0.017292667795612518	0.011673140839050179
PFOS_prenatal_risk_both_sexes	prenatal	PFOS	risk	Braun et al., 2016	204	16 and 26 w gest and del	8 y	8	96	2921.9376	both_sexes	-7.098205371141739e-4	-0.0037420206548526543	0.0023223795806243067	HOME Study	RR	ln	T2vsT1	4.8	13	Median	NA	NA	0.294117647	NA	NA	NA	0.87	0.48	1.56	0.8252964426997623	0.39452054796511166	2.034782608520189	-0.04597533138648865	-0.22269848600914607	0.17009489754085166	0.10020239376275451	-0.04597533138648865	-0.22269848600914607	0.17009489754085166	0.10020239376275451	-0.0034071385781480343	-0.01796169914329274	0.011147421986996671	-0.0034071385781480343	-0.01796169914329274	0.011147421986996671	-7.098205371141739e-4	0.001547040876397184
PFNA_prenatal_risk_both_sexes	prenatal	PFNA	risk	Braun et al., 2016	204	16 and 26 w gest and del	8 y	8	96	2921.9376	both_sexes	0.07982602898878809	-0.1813973931589643	0.3410494511365405	HOME Study	RR	ln	T3vsT1	0.7	0.9	Median	NA	NA	0.23076923	NA	NA	NA	1.26	0.64	2.48	1.3665943595857821	0.5776173287638311	4.46043163924124	0.07478204402281859	-0.13141463765245082	0.3580202422308589	0.12485583670492595	0.07478204402281859	-0.13141463765245082	0.3580202422308589	0.12485583670492595	0.055878220292151656	-0.12697817521127505	0.23873461579557834	0.055878220292151656	-0.12697817521127505	0.23873461579557834	0.07982602898878809	0.13327725619783287
PFHxS_prenatal_risk_both_sexes	prenatal	PFHxS	risk	Braun et al., 2016	204	16 and 26 w gest and del	8 y	8	96	2921.9376	both_sexes	0.033449905041741175	-0.041410799986558396	0.10831061007004075	HOME Study	RR	ln	T3vsT1	2.2	1.4	Median	NA	NA	0.25373134	NA	NA	NA	1.48	0.75	2.96	1.768642441437142	0.6912442405704092	8.872901371292965	0.13653111104023125	-0.08841577374273446	0.522695989834143	0.15589585805532588	0.13653111104023125	-0.08841577374273446	0.522695989834143	0.15589585805532588	0.07358979109183059	-0.0911037599704285	0.23828334215408967	0.07358979109183059	-0.0911037599704285	0.23828334215408967	0.033449905041741175	0.038194237259336516
PFOA_prenatal_risk_both_sexes	prenatal	PFOA	risk	Karlsen et al., 2017	371	2 w after del	5 y	5	60	1826.211	both_sexes	0.029717947966581972	-0.002170532566345331	0.06160642849950927	Not specified	RR	log10	continous	NA	1.4	Median	NA	NA	0.19	NA	NA	NA	1.5	1.01	2.24	1.6993006993006992	1.0123747061007302	3.158774373259053	0.12695463493586015	0.002944805252862823	0.27539904127679765	0.06950363163875889	0.12695463493586015	0.002944805252862823	0.27539904127679765	0.06950363163875889	0.029717947966581972	-0.0021705325663453332	0.06160642849950927	0.029717947966581972	-0.0021705325663453332	0.06160642849950927	0.029717947966581972	0.01626963292496291
PFOS_prenatal_risk_both_sexes	prenatal	PFOS	risk	Karlsen et al., 2017	371	2 w after del	5 y	5	60	1826.211	both_sexes	1.4632084788319803e-4	-0.008132941098015945	0.008425582793782341	Not specified	RR	log10	continous	NA	8.25	Median	NA	NA	0.19	NA	NA	NA	1.01	0.58	1.75	1.0123747061007302	0.5279838165879973	2.1235955056179776	0.002944805252862823	-0.15292727213384355	0.18032413285491497	0.08501311351754043	0.002944805252862823	-0.15292727213384355	0.18032413285491497	0.08501311351754043	1.4632084788319803e-4	-0.008132941098015945	0.008425582793782343	1.4632084788319803e-4	-0.008132941098015945	0.008425582793782343	1.4632084788319803e-4	0.004224113237703645
PFNA_prenatal_risk_both_sexes	prenatal	PFNA	risk	Karlsen et al., 2017	371	2 w after del	5 y	5	60	1826.211	both_sexes	0.016840103799934177	-0.051224686426818426	0.08490489402668677	Not specified	RR	log10	continous	NA	0.66	Median	NA	NA	0.19	NA	NA	NA	1.15	0.67	1.98	1.1919385796545103	0.6218631832244759	2.571016351394678	0.042040965710256416	-0.11374199288814227	0.2261026477381093	0.08669506138424786	0.042040965710256416	-0.11374199288814227	0.2261026477381093	0.08669506138424786	0.016840103799934177	-0.05122468642681842	0.08490489402668679	0.016840103799934177	-0.05122468642681842	0.08490489402668679	0.016840103799934177	0.03472693378915949
PFHxS_prenatal_risk_both_sexes	prenatal	PFHxS	risk	Karlsen et al., 2017	371	2 w after del	5 y	5	60	1826.211	both_sexes	0.02431496314411176	-0.06200727604899077	0.11063720233721429	Not specified	RR	log10	continous	NA	0.2	Median	NA	NA	0.19	NA	NA	NA	1.11	0.77	1.59	1.1393993156760869	0.7305845144664402	1.8453933228256199	0.031247091271939757	-0.07516241325186462	0.14670252406088527	0.05659819829406885	0.031247091271939757	-0.07516241325186462	0.14670252406088527	0.05659819829406885	0.02431496314411176	-0.06200727604899076	0.11063720233721429	0.02431496314411176	-0.06200727604899076	0.11063720233721429	0.02431496314411176	0.04404195877199109
PFOA_children_risk_both_sexes	children	PFOA	risk	Karlsen et al., 2017	349	5 y	5 y	5	60	1826.211	both_sexes	-0.017846761391729957	-0.044248296731588116	0.008554773948128203	Not specified	RR	log10	continous	NA	2.2	Median	NA	NA	0.19	NA	NA	NA	0.68	0.38	1.22	0.6325218190169959	0.3317525328734641	1.286383754230669	-0.10967281867372147	-0.2641889517309386	0.06029914271715309	0.08277757511430911	-0.10967281867372147	-0.2641889517309386	0.06029914271715309	0.08277757511430911	-0.017846761391729957	-0.044248296731588116	0.0085547739481282	-0.017846761391729957	-0.044248296731588116	0.0085547739481282	-0.017846761391729957	0.013470171091764366
PFOS_children_risk_both_sexes	children	PFOS	risk	Karlsen et al., 2017	349	5 y	5 y	5	60	1826.211	both_sexes	-0.009188059481813985	-0.024098394909045955	0.005722275945417986	Not specified	RR	log10	continous	NA	4.7	Median	NA	NA	0.19	NA	NA	NA	0.68	0.36	1.29	0.6325218190169959	0.3130098754830399	1.3841568419658232	-0.10967281867372147	-0.2781134287306802	0.07783953759738076	0.09080432814491352	-0.10967281867372147	-0.2781134287306802	0.07783953759738076	0.09080432814491352	-0.009188059481813985	-0.024098394909045955	0.005722275945417986	-0.009188059481813985	-0.024098394909045955	0.005722275945417986	-0.009188059481813985	0.007607313993485699
PFOA_prenatal_risk_both_sexes	prenatal	PFOA	risk	Manzano-Salgado et al., 2017	1086	1st tr gest	7 y	7	84	2556.6954	both_sexes	0.0018654433275941673	-0.022312120446473023	0.02604300710166136	INMA birth cohort study	RR	log2	continous	NA	2.32	Geometric mean	NA	NA	0.337937385	NA	NA	NA	1.01	0.89	1.15	1.0151818042046143	0.8426853839164028	1.2453498004835253	0.0036077998093097287	-0.04098277911288649	0.052536877778700496	0.023857055329486475	0.0036077998093097287	-0.04098277911288649	0.052536877778700496	0.023857055329486475	0.0018654433275941673	-0.022312120446473023	0.026043007101661356	0.0018654433275941673	-0.022312120446473023	0.026043007101661356	0.0018654433275941673	0.012335491721462854
PFOS_prenatal_risk_both_sexes	prenatal	PFOS	risk	Manzano-Salgado et al., 2017	1086	1st tr gest	7 y	7	84	2556.6954	both_sexes	-0.0033536088715564504	-0.014358398044032009	0.007651180300919107	INMA birth cohort study	RR	log2	continous	NA	5.8	Geometric mean	NA	NA	0.337937385	NA	NA	NA	0.96	0.84	1.1	0.9407916257683835	0.7765776886017534	1.1591675216462838	-0.01461383080281805	-0.06054423286073881	0.035365655946659504	0.024466808369234264	-0.01461383080281805	-0.06054423286073881	0.035365655946659504	0.024466808369234264	-0.0033536088715564504	-0.014358398044032009	0.007651180300919106	-0.0033536088715564504	-0.014358398044032009	0.007651180300919106	-0.0033536088715564504	0.005614688353303856
PFNA_prenatal_risk_both_sexes	prenatal	PFNA	risk	Manzano-Salgado et al., 2017	1086	1st tr gest	7 y	7	84	2556.6954	both_sexes	0.02847517374379396	-0.03487696780027938	0.0918273152878673	INMA birth cohort study	RR	log2	continous	NA	0.66	Geometric mean	NA	NA	0.337937385	NA	NA	NA	1.06	0.93	1.2	1.0934890527861645	0.8979172541454258	1.3364312268345862	0.021399522086950146	-0.025782169732654733	0.06943800798608242	0.024290861662943152	0.021399522086950146	-0.025782169732654733	0.06943800798608242	0.024290861662943152	0.02847517374379396	-0.034876967800279386	0.09182731528786729	0.02847517374379396	-0.034876967800279386	0.09182731528786729	0.02847517374379396	0.032322521195955786
PFHxS_prenatal_risk_both_sexes	prenatal	PFHxS	risk	Manzano-Salgado et al., 2017	1086	1st tr gest	7 y	7	84	2556.6954	both_sexes	-0.030857678021801473	-0.08575640503260974	0.024041048989006792	INMA birth cohort study	RR	log2	continous	NA	0.61	Geometric mean	NA	NA	0.337937385	NA	NA	NA	0.94	0.84	1.05	0.9120671506719221	0.7765776886017534	1.0774994647954774	-0.02203837231448349	-0.06054423286073881	0.01787246359973913	0.020004259301142333	-0.02203837231448349	-0.06054423286073881	0.01787246359973913	0.020004259301142333	-0.030857678021801473	-0.08575640503260974	0.024041048989006795	-0.030857678021801473	-0.08575640503260974	0.024041048989006795	-0.030857678021801473	0.028009554597351157
PFOA_prenatal_risk_both_sexes	prenatal	PFOA	risk	Hoyer et al., 2015 - Greenland	531	24 � 10 w gest	5-9 y	7	84	2556.6954	both_sexes	0.015813669320175496	-0.03350600795444249	0.06513334659479349	CLEAR and INUENDO studies	RR	ln	continous	NA	1.8	Median	NA	NA	0.286252354	NA	NA	NA	1.11	0.82	1.53	1.1612288837234928	0.7647898415321749	1.943003618692157	0.03579107533021541	-0.06420659946730438	0.15904383645090103	0.05695164181586873	0.03579107533021541	-0.06420659946730438	0.15904383645090103	0.05695164181586873	0.015813669320175496	-0.03350600795444249	0.06513334659479349	0.015813669320175496	-0.03350600795444249	0.06513334659479349	0.015813669320175496	0.0251631006503153
PFOS_prenatal_risk_both_sexes	prenatal	PFOS	risk	Hoyer et al., 2015 - Greenland	531	24 � 10 w gest	5-9 y	7	84	2556.6954	both_sexes	-0.001501349669818344	-0.005864044689636406	0.002861345349999718	CLEAR and INUENDO studies	RR	ln	continous	NA	20.2	Median	NA	NA	0.286252354	NA	NA	NA	0.91	0.69	1.2	0.878297850674543	0.6137003661103215	1.3046471600415805	-0.03107189314378681	-0.11690577349051388	0.06367466849422304	0.04606643928182065	-0.03107189314378681	-0.11690577349051388	0.06367466849422304	0.04606643928182065	-0.001501349669818344	-0.005864044689636406	0.0028613453499997184	-0.001501349669818344	-0.005864044689636406	0.0028613453499997184	-0.001501349669818344	0.0022258648060296234
PFOA_prenatal_risk_both_sexes	prenatal	PFOA	risk	Hoyer et al., 2015 - Ukraine	491	24 � 10 w gest	5-9 y	7	84	2556.6954	both_sexes	0.0040847939742570975	-0.06808671305130101	0.0762563009998152	CLEAR and INUENDO studies	RR	ln	continous	NA	1	Median	NA	NA	0.193482688	NA	NA	NA	1.02	0.72	1.44	1.024917533608526	0.6746805490889072	1.6099378877226551	0.005893112009713835	-0.09422310629332843	0.1140198442651829	0.05312320167308963	0.005893112009713835	-0.09422310629332843	0.1140198442651829	0.05312320167308963	0.0040847939742570975	-0.06808671305130101	0.0762563009998152	0.0040847939742570975	-0.06808671305130101	0.0762563009998152	0.0040847939742570975	0.036822197462019444
PFOS_prenatal_risk_both_sexes	prenatal	PFOS	risk	Hoyer et al., 2015 - Ukraine	491	24 � 10 w gest	5-9 y	7	84	2556.6954	both_sexes	0.005220800697943123	-0.01598118564794692	0.02642278704383317	CLEAR and INUENDO studies	RR	ln	continous	NA	5	Median	NA	NA	0.193482688	NA	NA	NA	1.1	0.75	1.6	1.1270375161013446	0.7075640263063985	1.8690265478850592	0.02863512570728682	-0.08282848610145219	0.14974945716228213	0.05933110797544243	0.02863512570728682	-0.08282848610145219	0.14974945716228213	0.05933110797544243	0.005220800697943123	-0.01598118564794692	0.026422787043833166	0.005220800697943123	-0.01598118564794692	0.026422787043833166	0.005220800697943123	0.01081733997239288
PFOA_children_risk_both_sexes	children	PFOA	risk	Geiger et al., 2021	2473	12-18 y	12-18 y	15	180	5478.633	both_sexes	0.024209224299849487	-0.011930334615261544	0.06034878321496052	Fit Futures study	OR	ln	continous	NA	3.79	Mean	NA	NA	NA	NA	NA	NA	1.54	0.81	2.94	1.54	0.81	2.94	0.10338559188746542	-0.05045485345618017	0.25821341634987977	0.07874190556277039	0.10338559188746542	-0.05045485345618017	0.25821341634987977	0.07874190556277039	0.024209224299849487	-0.011930334615261547	0.06034878321496052	0.024209224299849487	-0.011930334615261547	0.06034878321496052	0.024209224299849487	0.018438550466893383
PFOS_children_risk_both_sexes	children	PFOS	risk	Geiger et al., 2021	2473	12-18 y	12-18 y	15	180	5478.633	both_sexes	-4.5145134645762757e-4	-0.0075798641849498865	0.006676961492034631	Fit Futures study	OR	ln	continous	NA	15.66	Mean	NA	NA	NA	NA	NA	NA	0.97	0.6	1.57	0.97	0.6	1.57	-0.007293125135337175	-0.1223116260766915	0.10800513897629586	0.058754276799231474	-0.007293125135337175	-0.1223116260766915	0.10800513897629586	0.058754276799231474	-4.5145134645762757e-4	-0.007579864184949886	0.006676961492034631	-4.5145134645762757e-4	-0.007579864184949886	0.006676961492034631	-4.5145134645762757e-4	0.0036369453257613566
PFOS_children_risk_both_sexes	children	PFOS	risk	Domazet et al., 2016	236	9 y	15 y	15	180	5478.633	both_sexes	0.009111486081731204	0.004755751271927993	0.013467220891534414	EYHS	beta_overweight_yes	ln	continous	NA	44.5	Mean	NA	NA	NA	NA	NA	NA	0.41	0.214	0.606	0.41	0.214	0.606	0.41	0.214	0.606	0.1	0.41	0.214	0.606	0.1	0.009111486081731204	0.004755751271927994	0.013467220891534414	0.009111486081731204	0.004755751271927994	0.013467220891534414	0.009111486081731204	0.002222313678471026
PFOA_children_risk_both_sexes	children	PFOA	risk	Domazet et al., 2016	236	9 y	15 y	15	180	5478.633	both_sexes	0.01668003551294898	-0.0025510642549216103	0.03591113528081957	EYHS	beta_overweight_yes	ln	continous	NA	9.7	Mean	NA	NA	NA	NA	NA	NA	0.17	-0.026	0.366	0.17	-0.026	0.366	0.17	-0.026	0.366	0.1	0.17	-0.026	0.366	0.1	0.01668003551294898	-0.0025510642549216086	0.03591113528081957	0.01668003551294898	-0.0025510642549216086	0.03591113528081957	0.01668003551294898	0.009811785595852343
PFOA_children_risk_both_sexes	children	PFOA	risk	Vrijheid et al., 2020	1301	6-11 years	6-11 years	8.1	97.2	2958.46182	both_sexes	-0.06888277089408609	-0.10783864679273863	-0.029926894995433558	HELIX	OR	log2	change per interquartile range	0.78	1.651364028	Mean	NA	NA	NA	NA	NA	NA	0.72	0.6	0.87	0.72	0.6	0.87	-0.07865671715513335	-0.1223116260766915	-0.033344783648061496	0.02269562306852806	-0.07865671715513335	-0.1223116260766915	-0.033344783648061496	0.02269562306852806	-0.05372856129738715	-0.08411414449833612	-0.023342978096438174	-0.05372856129738715	-0.08411414449833612	-0.023342978096438174	-0.06888277089408609	0.01987544688706762
[truncated: 10 more columns]
